# Supplementary material for: Crystal structure of chlorido­(2-{[2-(phenyl­car­bamo­thioyl)hydrazin-1-ylidene](pyridin-2-yl)methyl}pyridin-1-ium)gold(I) chloride sesqui­hydrate
Source: Acta Crystallogr E Crystallogr Commun. 2015 Aug 26;71(Pt 9):1070–2. doi: 10.1107/S2056989015015480 (PMC4555388; doi:10.1107/S2056989015015480)
Supplement: Supplementary file 1 [file e-71-01070-sup1.cif]

##############################################################################
#                                                                            #
# This CIF contains the data in a paper accepted for publication in          #
# Acta Crystallographica Section E. It conforms to the requirements of       #
# Notes for Authors for Acta Crystallographica Section E, and has been       #
# peer reviewed under the auspices of the IUCr Commission on Journals.       #
#                                                                            #
# Full details of the Crystallographic Information File format               #
# are given in the paper "The Crystallographic Information File (CIF):       #
# a New Standard Archive File for Crystallography" by S. R. Hall, F. H.      #
# Allen and I. D. Brown [Acta Cryst. (1991), A47, 655-685].                  #
#                                                                            #
# The current version of the core CIF dictionary is obtainable from          #
# ftp://ftp.iucr.org/pub/cif_core.dic.                                       #
#                                                                            #
# Software is freely available for graphical display of the structure(s)     #
# in this CIF. For information consult the CIF software page                 #
# http://www.iucr.org/resources/cif/software.                                #
#                                                                            #
# This file may be used for bona fide research purposes within the           #
# scientific community so long as proper attribution is given to the journal # 
# article from which it was obtained.                                        #
#                                                                            #
##############################################################################
data_I
_audit_creation_method     'SHELXL-2014/7'
_journal_date_recd_electronic     2015-08-05
_journal_date_accepted     2015-08-18
_journal_name_full     'Acta Crystallographica, Section E'
_journal_year     2015
_journal_volume     71
_journal_issue      9
_journal_page_first     1070
_journal_page_last     1072
_journal_paper_category     GM
_journal_paper_doi     10.1107/S2056989015015480
_journal_coeditor_code     ZL2637
_publ_contact_author_name     'Claudia C. Gatto'
_publ_contact_author_address
;
Laboratory of Inorganic Synthesis and Crystallography,
University of Bras\'ilia, IQ, Campus Universit\'ario Darcy Ribeiro,
CEP 70904970, P.O.Box 4478,
Bras\'ilia - DF
Brazil
;
_publ_contact_author_email
;
ccgatto@gmail.com
;
_publ_contact_author_fax     ?
_publ_contact_author_phone     ?
_publ_section_title
;\
Crystal structure of
chlorido(2-{[2-(phenylcarbamothioyl)hydrazin-1-ylidene](pyridin-\
2-yl)methyl}pyridin-1-ium)gold(I) chloride sesquihydrate
;
loop_
    _publ_author_name
    _publ_author_footnote
    _publ_author_address
    'Gatto, Claudia C.' .
;
Laboratory of Inorganic Synthesis and Crystallography,
University of Bras\'ilia, IQ, Campus Universit\'ario Darcy Ribeiro,
CEP 70904970, PO Box 4478,
Bras\'ilia - DF
Brazil
;
    'Lima, Iariane J.' .
;
Laboratory of Inorganic Synthesis and Crystallography,
University of Bras\'ilia, IQ, Campus Universit\'ario Darcy Ribeiro,
CEP 70904970, PO Box 4478,
Bras\'ilia - DF
Brazil
;
_publ_section_synopsis
;
Synthesis and structural characterization of a new gold(I) complex with
di-2-pyridyl ketone phenylthiosemicarbazone,
[AuCl(C~18~H~16~N~5~S)]Cl\\cdot1.5H~2~O
;
_chemical_name_systematic
;\
Chlorido(2-{[2-(phenylcarbamothioyl)hydrazin-1-ylidene](pyridin-\
2-yl)methyl}pyridin-1-ium)gold(I) chloride sesquihydrate
;
_chemical_name_common     ?
_chemical_formula_moiety     'C18 H19 Au Cl2 N5 O1.5 S'
_chemical_formula_sum     'C18 H19 Au Cl2 N5 O1.5 S'
_chemical_formula_iupac     '[Au Cl (C18 H16 N5 S)] Cl , 1.5H2 O'
_chemical_formula_weight     629.31
_chemical_melting_point     491
_shelx_space_group_comment
;
The symmetry employed for this shelxl refinement is uniquely defined
by the following loop, which should always be used as a source of
symmetry information in preference to the above space-group names.
They are only intended as comments.
;
_space_group_crystal_system     monoclinic
_space_group_name_H-M_alt     'C 2/c'
_space_group_name_Hall     '-C 2yc'
loop_
    _space_group_symop_operation_xyz
    'x, y, z'
    '-x, y, -z+1/2'
    'x+1/2, y+1/2, z'
    '-x+1/2, y+1/2, -z+1/2'
    '-x, -y, -z'
    'x, -y, z-1/2'
    '-x+1/2, -y+1/2, -z'
    'x+1/2, -y+1/2, z-1/2'
_cell_length_a     31.0939(7)
_cell_length_b     12.2704(3)
_cell_length_c     11.8851(3)
_cell_angle_alpha     90
_cell_angle_beta     110.1740(10)
_cell_angle_gamma     90
_cell_volume     4256.38(18)
_cell_formula_units_Z     8
_cell_measurement_reflns_used     4811
_cell_measurement_theta_min     2.67
_cell_measurement_theta_max     25.20
_cell_measurement_temperature     296(2)
_exptl_crystal_description     Block
_exptl_crystal_colour     red
_exptl_crystal_size_max     0.240
_exptl_crystal_size_mid     0.220
_exptl_crystal_size_min     0.140
_exptl_crystal_density_diffrn     1.964
_exptl_crystal_density_meas     ?
_exptl_crystal_density_method     ?
_exptl_crystal_F_000     2424
_exptl_absorpt_coefficient_mu     7.284
_exptl_absorpt_correction_type     multi-scan
_exptl_absorpt_process_details
;
(SADABS; Bruker, 2009)
;
_shelx_estimated_absorpt_T_min     0.274
_shelx_estimated_absorpt_T_max     0.429
_exptl_absorpt_correction_T_min     0.2737
_exptl_absorpt_correction_T_max     0.4286
_diffrn_ambient_temperature     296(2)
_diffrn_radiation_type     MoK\a
_diffrn_radiation_wavelength     0.71073
_diffrn_measurement_device_type     'Bruker CCD SMART APEXII'
_diffrn_measurement_method     'phi & omega scans'
_diffrn_detector_area_resol_mean     ?
_diffrn_reflns_number     15424
_diffrn_reflns_av_R_equivalents     0.0375
_diffrn_reflns_theta_min     1.800
_diffrn_reflns_theta_max     26.407
_diffrn_reflns_theta_full     25.242
_diffrn_measured_fraction_theta_max     0.990
_diffrn_measured_fraction_theta_full     0.998
_diffrn_reflns_limit_h_min     -37
_diffrn_reflns_limit_h_max     38
_diffrn_reflns_limit_k_min     -14
_diffrn_reflns_limit_k_max     15
_diffrn_reflns_limit_l_min     -14
_diffrn_reflns_limit_l_max     14
_refine_special_details     ?
_reflns_number_total     4345
_reflns_number_gt     3220
_reflns_threshold_expression     'I > 2\s(I)'
_refine_ls_structure_factor_coef     Fsqd
_refine_ls_matrix_type     full
_refine_ls_R_factor_all     0.0528
_refine_ls_R_factor_gt     0.0310
_refine_ls_wR_factor_gt     0.0649
_refine_ls_wR_factor_ref     0.0718
_refine_ls_goodness_of_fit_ref     0.974
_refine_ls_restrained_S_all     0.974
_refine_ls_number_reflns     4345
_refine_ls_number_parameters     271
_refine_ls_number_restraints     3
_refine_ls_hydrogen_treatment     mixed
_refine_ls_weighting_scheme     calc
_refine_ls_weighting_details
                      'w=1/[\s^2^(Fo^2^)+(0.0364P)^2^] where P=(Fo^2^+2Fc^2^)/3'
_atom_sites_solution_hydrogens     mixed
_atom_sites_solution_primary     direct
_atom_sites_solution_secondary     difmap
_refine_ls_shift/su_max     0.001
_refine_ls_shift/su_mean     0.000
_refine_diff_density_max     0.973
_refine_diff_density_min     -0.783
_refine_ls_extinction_method     none
_refine_ls_extinction_coef     .
loop_
    _atom_type_symbol
    _atom_type_description
    _atom_type_scat_dispersion_real
    _atom_type_scat_dispersion_imag
    _atom_type_scat_source
    'C' 'C' 0.0033 0.0016
                         'International Tables Vol C Tables 4.2.6.8 and 6.1.1.4'
    'H' 'H' 0.0000 0.0000
                         'International Tables Vol C Tables 4.2.6.8 and 6.1.1.4'
    'N' 'N' 0.0061 0.0033
                         'International Tables Vol C Tables 4.2.6.8 and 6.1.1.4'
    'O' 'O' 0.0106 0.0060
                         'International Tables Vol C Tables 4.2.6.8 and 6.1.1.4'
    'S' 'S' 0.1246 0.1234
                         'International Tables Vol C Tables 4.2.6.8 and 6.1.1.4'
    'Cl' 'Cl' 0.1484 0.1585
                         'International Tables Vol C Tables 4.2.6.8 and 6.1.1.4'
    'Au' 'Au' -2.0133 8.8022
                         'International Tables Vol C Tables 4.2.6.8 and 6.1.1.4'
_computing_data_collection
;
APEX2 (Bruker, 2009)
;
_computing_cell_refinement
;
SAINT (Bruker, 2009)
;
_computing_data_reduction
;
SAINT (Bruker, 2009)
;
_computing_structure_solution
;
SHELXTL (Sheldrick, 2008)
;
_computing_structure_refinement
;
SHELXL-2014/7 (Sheldrick, 2015)
;
_computing_molecular_graphics
;
DIAMOND (Crystal Impact, 2014)
;
_computing_publication_material
;
publCIF (Westrip, 2010)
;
loop_
    _atom_site_type_symbol
    _atom_site_label
    _atom_site_fract_x
    _atom_site_fract_y
    _atom_site_fract_z
    _atom_site_U_iso_or_equiv
    _atom_site_adp_type
    _atom_site_calc_flag
    _atom_site_occupancy
    _atom_site_disorder_assembly
    _atom_site_disorder_group
    Au Au1 0.25092(2) 0.60284(2) 0.04569(2) 0.04892(9) Uani d 1 . .
    S S1 0.32514(5) 0.61867(10) 0.16165(13) 0.0581(4) Uani d 1 . .
    Cl Cl1 0.17486(5) 0.57863(11) -0.05533(12) 0.0610(4) Uani d 1 . .
    C C12 0.34886(15) 0.4928(3) 0.1607(4) 0.0388(10) Uani d 1 . .
    N N3 0.35315(13) 0.3345(3) 0.0578(3) 0.0370(9) Uani d 1 . .
    N N5 0.38617(12) 0.4607(3) 0.2458(3) 0.0424(9) Uani d 1 . .
    H H5A 0.3953 0.3954 0.2403 0.051 Uiso calc 1 . .
    N N4 0.32925(13) 0.4234(3) 0.0690(3) 0.0401(9) Uani d 1 . .
    H H4A 0.3022 0.4355 0.0190 0.048 Uiso calc 1 . .
    C C13 0.41343(15) 0.5235(4) 0.3473(4) 0.0410(11) Uani d 1 . .
    C C5 0.36773(15) 0.1810(3) -0.0344(4) 0.0355(10) Uani d 1 . .
    C C6 0.33459(15) 0.2653(3) -0.0268(3) 0.0342(10) Uani d 1 . .
    C C7 0.28703(16) 0.2612(3) -0.1109(3) 0.0376(10) Uani d 1 . .
    C C4 0.36887(17) 0.1356(3) -0.1392(4) 0.0431(11) Uani d 1 . .
    H H4 0.3469 0.1549 -0.2121 0.052 Uiso calc 1 . .
    C C1 0.43375(18) 0.0813(3) 0.0737(5) 0.0479(12) Uani d 1 . .
    H H1 0.4560 0.0642 0.1470 0.057 Uiso calc 1 . .
    C C18 0.43406(17) 0.6200(4) 0.3336(5) 0.0472(12) Uani d 1 . .
    H H18 0.4292 0.6490 0.2579 0.057 Uiso calc 1 . .
    C C15 0.45009(18) 0.5339(4) 0.5600(4) 0.0560(14) Uani d 1 . .
    H H15 0.4557 0.5049 0.6360 0.067 Uiso calc 1 . .
    C C16 0.47070(18) 0.6300(4) 0.5471(5) 0.0585(14) Uani d 1 . .
    H H16 0.4903 0.6657 0.6142 0.070 Uiso calc 1 . .
    C C14 0.42124(16) 0.4803(4) 0.4608(4) 0.0481(12) Uani d 1 . .
    H H14 0.4071 0.4158 0.4697 0.058 Uiso calc 1 . .
    C C17 0.46232(17) 0.6725(4) 0.4362(5) 0.0553(13) Uani d 1 . .
    H H17 0.4758 0.7384 0.4286 0.066 Uiso calc 1 . .
    C C3 0.40278(18) 0.0613(4) -0.1356(4) 0.0492(12) Uani d 1 . .
    H H3 0.4037 0.0304 -0.2062 0.059 Uiso calc 1 . .
    C C2 0.43484(18) 0.0335(4) -0.0286(5) 0.0536(13) Uani d 1 . .
    H H2 0.4573 -0.0177 -0.0254 0.064 Uiso calc 1 . .
    N N2 0.26250(14) 0.3552(3) -0.1220(3) 0.0471(10) Uani d 1 . .
    N N1 0.40084(13) 0.1526(3) 0.0690(3) 0.0393(9) Uani d 1 . .
    C C9 0.22292(19) 0.1715(5) -0.2508(5) 0.0588(14) Uani d 1 . .
    H H9 0.2095 0.1095 -0.2936 0.071 Uiso calc 1 . .
    C C8 0.26759(17) 0.1682(4) -0.1724(4) 0.0486(12) Uani d 1 . .
    H H8 0.2844 0.1038 -0.1612 0.058 Uiso calc 1 . .
    C C11 0.21949(19) 0.3548(5) -0.1966(4) 0.0586(14) Uani d 1 . .
    H H11 0.2024 0.4181 -0.2030 0.070 Uiso calc 1 . .
    C C10 0.19855(19) 0.2663(5) -0.2653(4) 0.0592(14) Uani d 1 . .
    H H10 0.1688 0.2710 -0.3197 0.071 Uiso calc 1 . .
    Cl Cl2 0.42609(4) 0.21756(9) 0.32609(9) 0.0506(3) Uani d 1 . .
    O O1 0.42303(14) 0.7870(4) 0.0930(3) 0.0663(10) Uani d 1 . .
    H H1W1 0.3956(7) 0.787(6) 0.069(6) 0.099 Uiso d 1 . .
    H H1W2 0.424(2) 0.783(5) 0.025(3) 0.099 Uiso d 1 . .
    O O2 0.5000 0.9028(5) 0.2500 0.087(2) Uani d 1 . .
    H H2W2 0.4803(19) 0.859(4) 0.213(6) 0.130 Uiso d 1 . .
    H H1A 0.3997(14) 0.186(3) 0.126(4) 0.033(13) Uiso d 1 . .
loop_
    _atom_site_aniso_label
    _atom_site_aniso_U_11
    _atom_site_aniso_U_22
    _atom_site_aniso_U_33
    _atom_site_aniso_U_12
    _atom_site_aniso_U_13
    _atom_site_aniso_U_23
    Au1 0.04494(14) 0.05060(13) 0.04726(13) 0.01206(9) 0.01084(10) -0.00251(9)
    S1 0.0458(8) 0.0439(7) 0.0735(9) 0.0109(6) 0.0064(7) -0.0198(6)
    Cl1 0.0451(8) 0.0752(9) 0.0550(8) 0.0134(6) 0.0075(7) 0.0022(6)
    C12 0.042(3) 0.032(2) 0.043(2) 0.001(2) 0.014(2) -0.005(2)
    N3 0.041(2) 0.033(2) 0.0358(19) 0.0044(16) 0.0122(18) -0.0029(16)
    N5 0.043(3) 0.0311(19) 0.047(2) 0.0033(16) 0.008(2) -0.0065(17)
    N4 0.033(2) 0.037(2) 0.046(2) 0.0049(16) 0.0089(19) -0.0062(17)
    C13 0.036(3) 0.038(2) 0.047(3) 0.004(2) 0.012(2) -0.004(2)
    C5 0.040(3) 0.030(2) 0.036(2) -0.0010(19) 0.012(2) 0.0018(19)
    C6 0.038(3) 0.033(2) 0.033(2) 0.0017(18) 0.013(2) 0.0008(19)
    C7 0.041(3) 0.042(2) 0.032(2) 0.000(2) 0.016(2) 0.002(2)
    C4 0.052(3) 0.040(2) 0.037(2) 0.005(2) 0.015(2) -0.002(2)
    C1 0.050(3) 0.040(3) 0.047(3) 0.008(2) 0.007(3) 0.003(2)
    C18 0.046(3) 0.043(3) 0.050(3) 0.004(2) 0.014(3) 0.003(2)
    C15 0.056(4) 0.066(3) 0.044(3) 0.002(3) 0.015(3) -0.008(3)
    C16 0.040(3) 0.066(3) 0.060(3) 0.000(3) 0.006(3) -0.023(3)
    C14 0.045(3) 0.050(3) 0.052(3) 0.000(2) 0.019(3) 0.001(2)
    C17 0.046(3) 0.041(3) 0.075(4) -0.005(2) 0.016(3) -0.012(3)
    C3 0.056(3) 0.043(3) 0.050(3) 0.003(2) 0.020(3) -0.012(2)
    C2 0.053(3) 0.044(3) 0.069(4) 0.011(2) 0.027(3) -0.003(3)
    N2 0.043(3) 0.054(2) 0.040(2) 0.0091(19) 0.008(2) 0.0055(18)
    N1 0.044(3) 0.033(2) 0.037(2) 0.0027(17) 0.010(2) -0.0038(18)
    C9 0.045(3) 0.073(4) 0.054(3) -0.024(3) 0.012(3) -0.006(3)
    C8 0.045(3) 0.050(3) 0.051(3) -0.006(2) 0.016(3) -0.001(2)
    C11 0.048(4) 0.076(4) 0.047(3) 0.013(3) 0.009(3) 0.008(3)
    C10 0.041(3) 0.088(4) 0.044(3) -0.006(3) 0.009(3) -0.001(3)
    Cl2 0.0610(9) 0.0450(6) 0.0386(6) -0.0022(6) 0.0080(6) 0.0000(5)
    O1 0.065(3) 0.079(2) 0.051(2) 0.002(2) 0.015(2) 0.003(2)
    O2 0.077(5) 0.064(4) 0.092(5) 0.000 -0.004(4) 0.000
_geom_special_details
;
All e.s.d.'s (except the e.s.d. in the dihedral angle between two l.s. planes)
are estimated using the full covariance matrix. The cell e.s.d.'s are taken
into account individually in the estimation of e.s.d.'s in distances, angles
and torsion angles; correlations between e.s.d.'s in cell parameters are only
used when they are defined by crystal symmetry. An approximate (isotropic)
treatment of cell e.s.d.'s is used for estimating e.s.d.'s involving l.s.
planes.
;
loop_
    _geom_bond_atom_site_label_1
    _geom_bond_atom_site_label_2
    _geom_bond_site_symmetry_2
    _geom_bond_distance
    _geom_bond_publ_flag
    Au1 S1 . 2.2515(14) ?
    Au1 Cl1 . 2.2725(14) ?
    S1 C12 . 1.713(4) ?
    C12 N5 . 1.309(5) ?
    C12 N4 . 1.351(5) ?
    N3 C6 . 1.290(5) ?
    N3 N4 . 1.353(5) ?
    N5 C13 . 1.436(5) ?
    N5 H5A . 0.8600 ?
    N4 H4A . 0.8600 ?
    C13 C18 . 1.383(6) ?
    C13 C14 . 1.391(6) ?
    C5 N1 . 1.349(5) ?
    C5 C4 . 1.375(6) ?
    C5 C6 . 1.485(6) ?
    C6 C7 . 1.473(6) ?
    C7 N2 . 1.364(5) ?
    C7 C8 . 1.378(6) ?
    C4 C3 . 1.384(6) ?
    C4 H4 . 0.9300 ?
    C1 N1 . 1.332(6) ?
    C1 C2 . 1.361(7) ?
    C1 H1 . 0.9300 ?
    C18 C17 . 1.390(6) ?
    C18 H18 . 0.9300 ?
    C15 C16 . 1.376(7) ?
    C15 C14 . 1.377(6) ?
    C15 H15 . 0.9300 ?
    C16 C17 . 1.357(7) ?
    C16 H16 . 0.9300 ?
    C14 H14 . 0.9300 ?
    C17 H17 . 0.9300 ?
    C3 C2 . 1.362(7) ?
    C3 H3 . 0.9300 ?
    C2 H2 . 0.9300 ?
    N2 C11 . 1.325(6) ?
    N1 H1A . 0.80(4) ?
    C9 C10 . 1.366(7) ?
    C9 C8 . 1.381(7) ?
    C9 H9 . 0.9300 ?
    C8 H8 . 0.9300 ?
    C11 C10 . 1.380(7) ?
    C11 H11 . 0.9300 ?
    C10 H10 . 0.9300 ?
    O1 H1W1 . 0.80(2) ?
    O1 H1W2 . 0.813(19) ?
    O2 H2W2 . 0.82(2) ?
loop_
    _geom_angle_atom_site_label_1
    _geom_angle_atom_site_label_2
    _geom_angle_atom_site_label_3
    _geom_angle_site_symmetry_1
    _geom_angle_site_symmetry_3
    _geom_angle
    _geom_angle_publ_flag
    S1 Au1 Cl1 . . 174.23(5) ?
    C12 S1 Au1 . . 105.72(16) ?
    N5 C12 N4 . . 117.8(4) ?
    N5 C12 S1 . . 122.3(3) ?
    N4 C12 S1 . . 119.8(3) ?
    C6 N3 N4 . . 119.6(4) ?
    C12 N5 C13 . . 126.6(4) ?
    C12 N5 H5A . . 116.7 ?
    C13 N5 H5A . . 116.7 ?
    C12 N4 N3 . . 118.5(4) ?
    C12 N4 H4A . . 120.7 ?
    N3 N4 H4A . . 120.7 ?
    C18 C13 C14 . . 120.5(4) ?
    C18 C13 N5 . . 121.6(4) ?
    C14 C13 N5 . . 117.7(4) ?
    N1 C5 C4 . . 118.1(4) ?
    N1 C5 C6 . . 116.9(4) ?
    C4 C5 C6 . . 124.9(4) ?
    N3 C6 C7 . . 128.7(4) ?
    N3 C6 C5 . . 111.9(4) ?
    C7 C6 C5 . . 119.4(4) ?
    N2 C7 C8 . . 121.4(4) ?
    N2 C7 C6 . . 115.7(4) ?
    C8 C7 C6 . . 122.8(4) ?
    C5 C4 C3 . . 119.7(4) ?
    C5 C4 H4 . . 120.1 ?
    C3 C4 H4 . . 120.1 ?
    N1 C1 C2 . . 120.0(5) ?
    N1 C1 H1 . . 120.0 ?
    C2 C1 H1 . . 120.0 ?
    C13 C18 C17 . . 118.2(5) ?
    C13 C18 H18 . . 120.9 ?
    C17 C18 H18 . . 120.9 ?
    C16 C15 C14 . . 120.3(5) ?
    C16 C15 H15 . . 119.9 ?
    C14 C15 H15 . . 119.9 ?
    C17 C16 C15 . . 119.8(5) ?
    C17 C16 H16 . . 120.1 ?
    C15 C16 H16 . . 120.1 ?
    C15 C14 C13 . . 119.5(5) ?
    C15 C14 H14 . . 120.2 ?
    C13 C14 H14 . . 120.2 ?
    C16 C17 C18 . . 121.7(5) ?
    C16 C17 H17 . . 119.2 ?
    C18 C17 H17 . . 119.2 ?
    C2 C3 C4 . . 119.9(5) ?
    C2 C3 H3 . . 120.1 ?
    C4 C3 H3 . . 120.1 ?
    C1 C2 C3 . . 119.4(5) ?
    C1 C2 H2 . . 120.3 ?
    C3 C2 H2 . . 120.3 ?
    C11 N2 C7 . . 117.6(4) ?
    C1 N1 C5 . . 122.8(4) ?
    C1 N1 H1A . . 124(3) ?
    C5 N1 H1A . . 113(3) ?
    C10 C9 C8 . . 119.7(5) ?
    C10 C9 H9 . . 120.2 ?
    C8 C9 H9 . . 120.2 ?
    C7 C8 C9 . . 119.2(5) ?
    C7 C8 H8 . . 120.4 ?
    C9 C8 H8 . . 120.4 ?
    N2 C11 C10 . . 124.1(5) ?
    N2 C11 H11 . . 118.0 ?
    C10 C11 H11 . . 118.0 ?
    C9 C10 C11 . . 117.9(5) ?
    C9 C10 H10 . . 121.1 ?
    C11 C10 H10 . . 121.1 ?
    H1W1 O1 H1W2 . . 92(6) ?
loop_
    _geom_torsion_atom_site_label_1
    _geom_torsion_atom_site_label_2
    _geom_torsion_atom_site_label_3
    _geom_torsion_atom_site_label_4
    _geom_torsion_site_symmetry_1
    _geom_torsion_site_symmetry_2
    _geom_torsion_site_symmetry_3
    _geom_torsion_site_symmetry_4
    _geom_torsion
    _geom_torsion_publ_flag
    Au1 S1 C12 N5 . . . . -157.3(4) ?
    Au1 S1 C12 N4 . . . . 23.6(4) ?
    N4 C12 N5 C13 . . . . 176.7(4) ?
    S1 C12 N5 C13 . . . . -2.5(7) ?
    N5 C12 N4 N3 . . . . -12.1(6) ?
    S1 C12 N4 N3 . . . . 167.0(3) ?
    C6 N3 N4 C12 . . . . 177.8(4) ?
    C12 N5 C13 C18 . . . . -60.4(7) ?
    C12 N5 C13 C14 . . . . 124.1(5) ?
    N4 N3 C6 C7 . . . . -7.3(6) ?
    N4 N3 C6 C5 . . . . 173.0(3) ?
    N1 C5 C6 N3 . . . . 31.7(5) ?
    C4 C5 C6 N3 . . . . -143.8(4) ?
    N1 C5 C6 C7 . . . . -148.1(4) ?
    C4 C5 C6 C7 . . . . 36.4(6) ?
    N3 C6 C7 N2 . . . . 18.1(6) ?
    C5 C6 C7 N2 . . . . -162.1(4) ?
    N3 C6 C7 C8 . . . . -160.0(4) ?
    C5 C6 C7 C8 . . . . 19.7(6) ?
    N1 C5 C4 C3 . . . . 1.5(7) ?
    C6 C5 C4 C3 . . . . 176.9(4) ?
    C14 C13 C18 C17 . . . . -0.5(7) ?
    N5 C13 C18 C17 . . . . -175.9(4) ?
    C14 C15 C16 C17 . . . . 0.4(8) ?
    C16 C15 C14 C13 . . . . 0.7(8) ?
    C18 C13 C14 C15 . . . . -0.6(7) ?
    N5 C13 C14 C15 . . . . 175.0(4) ?
    C15 C16 C17 C18 . . . . -1.6(8) ?
    C13 C18 C17 C16 . . . . 1.6(8) ?
    C5 C4 C3 C2 . . . . -0.1(8) ?
    N1 C1 C2 C3 . . . . 1.7(8) ?
    C4 C3 C2 C1 . . . . -1.5(8) ?
    C8 C7 N2 C11 . . . . -1.7(6) ?
    C6 C7 N2 C11 . . . . -179.8(4) ?
    C2 C1 N1 C5 . . . . -0.2(7) ?
    C4 C5 N1 C1 . . . . -1.4(7) ?
    C6 C5 N1 C1 . . . . -177.2(4) ?
    N2 C7 C8 C9 . . . . 2.8(7) ?
    C6 C7 C8 C9 . . . . -179.2(4) ?
    C10 C9 C8 C7 . . . . -0.7(7) ?
    C7 N2 C11 C10 . . . . -1.6(7) ?
    C8 C9 C10 C11 . . . . -2.3(8) ?
    N2 C11 C10 C9 . . . . 3.6(8) ?
loop_
    _geom_hbond_atom_site_label_D
    _geom_hbond_atom_site_label_H
    _geom_hbond_atom_site_label_A
    _geom_hbond_site_symmetry_A
    _geom_hbond_distance_DH
    _geom_hbond_distance_HA
    _geom_hbond_distance_DA
    _geom_hbond_angle_DHA
    N5 H5A Cl2 . 0.86 2.46 3.246(4) 152.5
    N4 H4A N2 . 0.86 1.97 2.629(5) 132.8
    N1 H1A Cl2 . 0.80(4) 2.26(4) 2.989(4) 150(4)
    O1 H1W1 Cl1 7_565 0.80(2) 2.70(5) 3.353(4) 140(6)
    O1 H1W2 Cl2 6_565 0.813(19) 2.39(2) 3.206(4) 177(6)
    O2 H2W2 O1 . 0.82(2) 2.06(3) 2.855(5) 163(7)
_shelx_hkl_file
;
  -4   0   0  245.70    7.62
   4   0   0  242.05    8.87
   4   0   0  230.54    8.64
  -4   0   0  229.51    8.64
   6   0   0  793.27   29.11
  -6   0   0  817.85   25.07
  -6   0   0  758.92   28.39
   6   0   0  772.63   28.39
  -8   0   0   77.15    2.59
  -8   0   0   69.35    2.94
   8   0   0   74.86    3.12
   8   0   0   71.75    2.98
 -10   0   0  485.05   17.81
  10   0   0  475.22   18.29
 -10   0   0  498.87   15.69
 -12   0   0  772.12   28.05
  12   0   0  755.11   28.80
 -12   0   0  784.87   24.74
  14   0   0  238.26    9.56
 -14   0   0  245.64    8.09
 -14   0   0  243.09    9.23
  16   0   0  200.64    8.33
 -16   0   0  204.21    8.00
 -16   0   0  213.39    7.01
 -18   0   0  123.68    5.01
 -18   0   0  122.23    4.34
  18   0   0  112.78    5.27
  20   0   0   29.46    2.34
 -20   0   0   30.91    1.89
 -20   0   0   31.05    1.60
 -22   0   0  101.26    3.62
 -22   0   0   89.08    4.11
  22   0   0   85.05    4.51
 -24   0   0  109.60    4.14
 -24   0   0  111.82    4.79
  24   0   0  101.38    5.23
 -26   0   0   81.70    4.00
 -26   0   0   90.44    3.53
  26   0   0   85.61    4.63
 -28   0   0   96.13    4.42
  28   0   0   92.45    5.00
  30   0   0   19.56    2.41
  32   0   0   11.28    2.08
  34   0   0    8.55    2.03
  36   0   0    8.22    2.13
  -1  -1   0    6.39    0.30
   1  -1   0    6.19    0.26
  -1  -1   0    6.32    0.30
   3  -1   0    3.59    0.20
   3  -1   0    4.31    0.29
  -3  -1   0    3.35    0.26
  -3   1   0    3.19    0.21
   3   1   0    3.68    0.26
   3   1   0    3.93    0.34
  -5  -1   0    2.42    0.30
   5  -1   0    2.20    0.30
   5  -1   0    2.17    0.23
  -5   1   0    2.33    0.23
   5   1   0    2.37    0.31
   5   1   0    2.71    0.39
   7  -1   0    1.13    0.36
   7  -1   0    1.91    0.40
  -7  -1   0    1.28    0.24
  -7  -1   0    1.57    0.34
   7   1   0    1.40    0.42
   7   1   0    1.52    0.38
  -7   1   0    1.20    0.24
   9  -1   0    5.33    0.62
   9  -1   0    3.81    0.53
  -9  -1   0    5.31    0.46
  -9  -1   0    5.97    0.59
  -9   1   0    5.08    0.45
   9   1   0    4.07    0.64
 -11  -1   0    7.38    0.61
  11  -1   0    7.82    0.83
 -11  -1   0    8.64    0.78
  11   1   0    6.76    0.86
 -11   1   0    7.87    0.77
 -11   1   0    7.78    0.61
 -13  -1   0    0.39    0.45
  13  -1   0   -0.26    0.58
 -13  -1   0   -0.04    0.32
 -13   1   0    0.36    0.33
 -13   1   0    0.25    0.48
  13   1   0   -0.35    0.59
 -15  -1   0   14.38    1.07
 -15  -1   0   13.59    0.97
  15  -1   0   13.98    1.31
 -15   1   0   14.81    0.96
  15   1   0   16.31    1.45
 -15   1   0   15.92    1.17
 -17  -1   0    0.21    0.53
 -17  -1   0    0.00    0.39
  17  -1   0    0.36    0.75
 -17   1   0    0.28    0.38
  17   1   0    0.21    0.77
 -17   1   0    0.83    0.56
 -19  -1   0    0.31    0.62
  19  -1   0    3.09    1.00
 -19  -1   0    0.40    0.46
 -19   1   0    1.50    0.68
 -19   1   0    3.36    0.58
  19   1   0    1.64    0.95
 -21  -1   0    0.43    0.67
  21  -1   0   -1.46    0.90
 -21   1   0    1.26    0.53
  21   1   0    0.15    1.01
 -23  -1   0    0.39    0.76
  23  -1   0    0.53    1.09
 -23   1   0    1.74    0.62
  23   1   0    1.36    1.20
 -25  -1   0    8.01    1.21
  25  -1   0    4.10    1.45
  25   1   0    4.26    1.54
 -25   1   0    5.32    0.88
  27  -1   0   -0.78    1.31
 -27  -1   0   -0.33    0.86
  27   1   0   -0.84    1.30
 -27   1   0    0.69    0.65
 -29  -1   0   -1.21    0.93
  29  -1   0    1.31    1.52
  29   1   0   -0.46    1.47
 -29   1   0   -0.20    0.69
 -31  -1   0    4.56    1.20
  31  -1   0    3.00    1.68
  31   1   0    1.77    1.62
 -33  -1   0    1.72    1.10
  33  -1   0   -1.13    1.54
  33   1   0    0.35    1.64
  35  -1   0   -1.70    1.62
  35   1   0    0.13    1.65
   0  -2   0   25.59    1.05
   0  -2   0   24.90    1.05
   0   2   0   24.38    0.99
   0   2   0   24.94    1.04
   0   2   0   25.49    1.05
  -2  -2   0    8.56    0.47
  -2  -2   0    8.31    0.46
   2  -2   0    7.71    0.39
   2  -2   0    9.05    0.48
  -2   2   0    7.19    0.39
  -2   2   0    8.72    0.37
  -2   2   0    9.24    0.49
   2   2   0    8.50    0.47
   2   2   0    8.63    0.48
  -4  -2   0    4.86    0.39
   4  -2   0    6.08    0.43
   4  -2   0    5.75    0.43
  -4   2   0    5.25    0.31
   4   2   0    5.21    0.42
   4   2   0    4.41    0.43
   6  -2   0    9.17    0.67
  -6  -2   0    7.82    0.58
   6   2   0    7.87    0.58
  -6   2   0    8.44    0.47
   6   2   0    9.45    0.77
   8  -2   0   24.29    1.28
  -8  -2   0   24.27    1.18
   8   2   0   22.74    1.17
  -8   2   0   22.56    0.98
   8   2   0   23.51    1.40
   8   2   0   23.92    1.03
 -10  -2   0   32.47    1.52
  10  -2   0   30.62    1.63
  10   2   0   30.45    1.78
 -10   2   0   30.89    1.28
  12  -2   0   40.08    2.19
 -12  -2   0   44.25    2.00
  12   2   0   42.86    2.38
 -12   2   0   42.64    1.72
  14  -2   0   92.33    4.16
 -14  -2   0   97.70    3.95
 -14   2   0   91.24    3.42
  14   2   0  102.16    4.40
 -16  -2   0   29.92    1.64
  16  -2   0   27.35    1.99
 -16   2   0   25.80    1.37
  16   2   0   30.66    2.13
  18  -2   0    1.24    0.84
 -18  -2   0    0.70    0.60
 -18   2   0    1.88    0.51
  18   2   0    1.98    1.00
  20  -2   0   18.45    1.77
 -20  -2   0   19.80    1.45
 -20   2   0   17.08    1.20
  20   2   0   18.07    1.86
 -22  -2   0    2.93    0.88
  22  -2   0    3.36    1.18
  22   2   0    2.44    1.22
 -22   2   0    3.35    0.67
  24  -2   0    6.50    1.45
 -24  -2   0    4.55    1.05
  24   2   0    6.26    1.52
 -24   2   0    5.87    0.87
 -26  -2   0   13.79    1.51
  26  -2   0   13.00    1.91
  26   2   0   10.46    1.91
 -26   2   0   14.70    1.31
  28  -2   0    2.07    1.53
 -28  -2   0    3.13    1.09
 -28   2   0    2.81    0.82
  28   2   0    1.97    1.57
 -30  -2   0    7.92    1.36
  30  -2   0    3.72    1.72
  30   2   0    5.63    1.86
 -30   2   0    6.47    1.05
  32  -2   0    2.04    1.69
 -32  -2   0    2.27    1.14
  32   2   0    1.49    1.65
 -32   2   0    2.04    0.84
 -34  -2   0   -0.73    0.98
  34  -2   0    0.62    1.64
  34   2   0    1.52    1.70
  36  -2   0    1.00    1.80
  36   2   0    1.59    1.85
  -1  -3   0   23.07    1.03
   1  -3   0   22.84    1.03
  -1  -3   0   22.05    1.02
   1  -3   0   24.38    1.02
   1   3   0   22.71    1.02
  -1   3   0   22.81    1.00
   1   3   0   23.87    0.98
  -1   3   0   21.98    0.92
   1   3   0   23.39    1.02
  -1   3   0   23.33    1.03
   3  -3   0    2.60    0.32
   3  -3   0    1.59    0.17
  -3  -3   0    1.32    0.27
  -3   3   0    1.39    0.17
  -3   3   0    3.42    0.34
   3   3   0    1.69    0.31
   3   3   0    0.82    0.26
  -3   3   0    1.63    0.18
   3   3   0    2.17    0.30
   5  -3   0  107.90    4.11
  -5  -3   0  109.70    4.12
   5  -3   0  104.55    4.11
   5   3   0  110.46    4.24
  -5   3   0  105.15    3.55
   5   3   0  111.62    4.12
  -7  -3   0    4.56    0.51
  -7   3   0    4.76    0.38
   7   3   0    4.76    0.54
   7   3   0    5.32    0.70
  -9  -3   0   10.32    0.77
   9  -3   0   11.72    0.91
  -9   3   0   10.90    0.62
   9   3   0   11.11    0.83
   9   3   0   11.35    1.01
   9   3   0   10.48    0.68
 -11  -3   0    5.78    0.68
  11  -3   0    5.86    0.71
 -11   3   0    5.14    0.50
  11   3   0    4.74    0.84
 -13  -3   0    0.38    0.49
  13  -3   0   -0.22    0.55
  13   3   0    0.60    0.71
 -13   3   0   -0.09    0.31
 -15  -3   0   20.21    1.36
  15  -3   0   21.77    1.69
 -15   3   0   21.05    1.16
  15   3   0   22.62    1.84
  17  -3   0    8.54    1.17
 -17  -3   0   10.73    1.06
  17   3   0    8.03    1.33
 -17   3   0   10.25    0.84
  19  -3   0    0.80    0.91
 -19  -3   0    1.10    0.69
  19   3   0   -2.41    0.95
 -19   3   0    0.38    0.46
  21  -3   0    1.89    1.05
 -21  -3   0   -0.14    0.67
 -21   3   0    1.43    0.52
  21   3   0    1.48    1.12
  23  -3   0    2.67    1.22
 -23  -3   0    1.75    0.88
  23   3   0    1.48    1.31
 -23   3   0    1.75    0.64
 -25  -3   0   -0.57    0.78
  25  -3   0    0.24    1.22
  25   3   0   -0.38    1.31
 -25   3   0    0.26    0.61
  27  -3   0    1.08    1.42
 -27  -3   0    0.79    0.96
  27   3   0    0.05    1.49
 -27   3   0    1.73    0.73
  29  -3   0    4.68    1.66
 -29  -3   0    4.91    1.22
 -29   3   0    4.43    0.93
  29   3   0    5.35    1.82
 -31  -3   0   -1.04    0.95
  31  -3   0    0.75    1.58
  31   3   0    0.50    1.65
 -31   3   0   -0.08    0.74
 -33  -3   0    1.72    1.19
  33  -3   0    2.11    1.65
 -33   3   0    2.84    0.92
  33   3   0    0.71    1.72
  35  -3   0   -0.21    1.71
  35   3   0   -0.99    1.73
 -35   3   0   -1.16    0.74
   0  -4   0  476.09   17.26
   0  -4   0  453.66   16.85
   0   4   0  463.42   17.25
   0   4   0  449.88   17.09
   0   4   0  477.95   16.86
   2  -4   0  546.95   19.61
  -2  -4   0  524.82   19.64
   2  -4   0  520.85   19.16
  -2  -4   0  534.80   19.16
  -2   4   0  496.35   19.43
   2   4   0  538.63   19.64
   2   4   0  536.25   19.51
   4  -4   0  405.75   15.01
   4  -4   0  404.53   14.72
  -4  -4   0  412.97   14.71
   4  -4   0  388.95   14.88
  -4  -4   0  406.72   15.10
   4   4   0  401.85   15.09
   4   4   0  397.49   15.02
  -4   4   0  409.84   12.90
   6  -4   0   92.09    3.63
   6  -4   0   93.85    3.55
  -6  -4   0   88.80    3.59
   6   4   0   93.51    3.70
  -6   4   0   91.73    3.08
   8  -4   0  369.04   13.11
  -8  -4   0  350.29   12.89
   8  -4   0  346.05   12.90
   8   4   0  346.31   13.30
   8   4   0  340.57   13.25
  -8   4   0  348.85   11.28
  10  -4   0  237.91    9.03
 -10  -4   0  242.31    8.89
  10  -4   0  237.12    8.89
  10   4   0  232.44    9.13
 -10   4   0  232.83    7.73
  10   4   0  235.44    9.26
 -12  -4   0  179.06    6.82
  12  -4   0  177.89    6.96
  12   4   0  177.70    7.22
  12   4   0  172.23    7.03
 -12   4   0  178.03    5.93
  14  -4   0  294.26   11.33
 -14  -4   0  299.05   11.06
  14   4   0  289.27   11.39
  14   4   0  293.16   11.60
 -14   4   0  293.23    9.68
 -16  -4   0  137.45    5.49
  16  -4   0  131.82    5.70
  16   4   0  140.45    6.04
 -16   4   0  134.81    4.76
  16   4   0  137.13    5.69
  18  -4   0   60.83    3.00
 -18  -4   0   55.23    2.66
 -18   4   0   55.89    2.28
  18   4   0   51.03    3.31
  18   4   0   50.49    2.76
  20  -4   0   49.35    2.85
 -20  -4   0   45.41    2.45
 -20   4   0   47.88    2.10
  20   4   0   47.58    3.18
  22  -4   0   22.58    2.01
 -22  -4   0   21.58    1.61
 -22   4   0   19.05    1.32
  22   4   0   17.37    2.05
 -24  -4   0   29.65    2.01
  24  -4   0   30.21    2.60
 -24   4   0   31.19    1.72
  24   4   0   29.75    2.69
 -26  -4   0   70.15    3.50
  26  -4   0   72.21    4.13
  26   4   0   69.42    4.22
 -26   4   0   66.96    2.97
  28  -4   0   36.36    3.17
 -28  -4   0   39.19    2.48
 -28   4   0   38.20    2.10
  28   4   0   44.85    3.42
  30  -4   0   13.09    2.12
 -30  -4   0   10.30    1.51
 -30   4   0   12.95    1.30
  30   4   0   10.44    2.19
  32  -4   0   11.88    2.15
 -32  -4   0   13.41    1.71
  32   4   0   13.54    2.34
 -32   4   0   15.64    1.48
  34  -4   0    7.09    2.00
 -34   4   0    4.43    1.03
  34   4   0    5.49    2.13
  -1  -5   0    0.90    0.32
  -1  -5   0    1.33    0.30
   1  -5   0    1.28    0.30
   1  -5   0    1.57    0.37
   1   5   0    1.38    0.30
  -1   5   0    0.98    0.28
   1   5   0    1.33    0.24
  -1   5   0    1.55    0.20
  -3  -5   0   -0.11    0.28
  -3  -5   0   -0.27    0.26
   3  -5   0    0.05    0.32
   3  -5   0    0.17    0.25
  -3   5   0    0.21    0.15
   3   5   0   -0.45    0.24
   3   5   0   -0.15    0.26
   5  -5   0    3.03    0.46
   5  -5   0    3.49    0.39
  -5  -5   0    2.88    0.45
  -5  -5   0    3.20    0.49
   5  -5   0    3.35    0.31
  -5   5   0    3.06    0.32
   5   5   0    2.67    0.44
  -7  -5   0   25.22    1.25
   7  -5   0   21.67    1.12
   7  -5   0   20.07    1.21
   7   5   0   24.14    1.26
  -7   5   0   21.55    0.95
   7   5   0   25.84    1.41
   9  -5   0    1.65    0.44
  -9  -5   0    1.56    0.48
   9  -5   0    1.83    0.50
   9   5   0    1.77    0.57
   9   5   0    1.74    0.48
  -9   5   0    1.33    0.30
 -11  -5   0    1.31    0.54
  11  -5   0    0.43    0.50
  11  -5   0    1.29    0.52
  11   5   0    1.81    0.56
  11   5   0    0.16    0.66
 -11   5   0    0.77    0.31
 -13  -5   0    2.62    0.65
  13  -5   0    2.45    0.68
  13  -5   0    4.08    0.74
  13   5   0    2.85    0.65
  13   5   0    3.61    0.90
 -13   5   0    2.35    0.44
  15  -5   0    0.22    0.67
 -15  -5   0    0.74    0.58
 -15   5   0    0.74    0.39
  15   5   0   -0.77    0.56
  15   5   0    0.62    0.87
  17  -5   0    5.41    1.03
 -17  -5   0    6.14    0.92
 -17   5   0    6.24    0.68
  17   5   0    3.30    0.85
  17   5   0    5.53    1.26
 -19  -5   0   15.12    1.37
  19  -5   0   14.20    1.50
  19   5   0   13.72    1.72
 -19   5   0   14.30    1.07
  21  -5   0    1.01    1.04
 -21  -5   0    0.10    0.73
 -21   5   0    0.92    0.54
  21   5   0    0.16    1.20
  23  -5   0    4.32    1.30
 -23  -5   0    2.70    0.94
 -23   5   0    3.32    0.73
  23   5   0    5.39    1.54
  25  -5   0   -0.76    1.26
 -25  -5   0    2.48    0.98
 -25   5   0    0.56    0.67
  25   5   0    2.51    1.50
  27  -5   0    1.73    1.47
 -27  -5   0    3.60    1.09
 -27   5   0    1.28    0.71
  27   5   0    3.11    1.72
 -29  -5   0    5.55    1.25
  29  -5   0    4.04    1.72
 -29   5   0    4.21    0.89
  29   5   0    3.45    1.87
 -31  -5   0   -0.23    0.98
  31  -5   0   -1.98    1.43
 -31   5   0    0.33    0.74
  31   5   0   -0.54    1.72
  33  -5   0    0.52    1.69
 -33   5   0    0.23    0.79
  33   5   0    0.99    1.84
   0  -6   0  157.62    5.97
   0  -6   0  164.81    6.04
   0   6   0  147.24    5.83
   0   6   0  155.19    6.02
  -2  -6   0  171.49    6.60
   2  -6   0  169.33    6.60
   2  -6   0  183.72    6.66
  -2  -6   0  176.06    6.69
   2   6   0  168.49    6.67
   2   6   0  171.43    6.53
  -4  -6   0  136.13    5.37
   4  -6   0  134.87    5.38
  -4  -6   0  135.92    5.46
   4  -6   0  149.15    5.41
   4   6   0  141.94    5.36
   4   6   0  141.29    5.46
  -4   6   0  133.40    4.61
  -6  -6   0   43.83    2.04
   6  -6   0   50.49    2.01
   6  -6   0   45.40    2.08
   6   6   0   44.29    2.10
   6   6   0   45.32    2.08
  -6   6   0   44.95    1.69
   8  -6   0   14.29    0.99
   8  -6   0   16.59    1.11
  -8  -6   0   15.44    1.08
   8   6   0   17.21    1.13
   8   6   0   16.60    1.35
  -8   6   0   16.62    0.80
 -10  -6   0   55.68    2.45
  10  -6   0   51.28    2.46
  10  -6   0   53.87    2.39
  10   6   0   56.75    2.53
 -10   6   0   53.62    2.02
  12  -6   0  171.61    6.56
 -12  -6   0  164.50    6.51
  12  -6   0  162.63    6.53
  12   6   0  157.53    6.79
  12   6   0  173.54    6.72
 -12   6   0  165.94    5.59
  14  -6   0  113.85    4.77
  14  -6   0  112.13    4.71
 -14  -6   0  116.00    4.70
 -14   6   0  115.57    4.00
  14   6   0  116.60    4.86
  14   6   0  105.93    5.05
 -16  -6   0  115.47    4.72
  16  -6   0  116.98    4.87
  16  -6   0  101.37    4.69
  16   6   0  112.06    4.87
  16   6   0  111.09    5.17
 -16   6   0  114.61    4.02
 -18  -6   0   26.13    1.70
  18  -6   0   28.68    2.15
  18  -6   0   25.71    1.80
 -18   6   0   25.28    1.38
  18   6   0   26.52    2.28
  20  -6   0   21.74    1.81
  20  -6   0   18.95    1.75
 -20  -6   0   20.47    1.56
  20   6   0   19.34    2.09
 -20   6   0   19.27    1.26
  22  -6   0   47.24    3.11
 -22  -6   0   44.96    2.53
  22   6   0   44.48    3.32
 -22   6   0   46.12    2.14
  24  -6   0   39.12    3.05
 -24  -6   0   45.13    2.56
 -24   6   0   44.20    2.12
  24   6   0   43.93    3.41
 -26  -6   0   41.07    2.55
  26  -6   0   41.26    3.23
 -26   6   0   41.99    2.14
  26   6   0   43.94    3.52
  28  -6   0   23.90    2.50
 -28  -6   0   27.19    2.09
  28   6   0   25.64    2.86
 -28   6   0   28.56    1.72
  30  -6   0   11.28    1.98
 -30  -6   0    8.31    1.47
 -30   6   0    9.75    1.14
  30   6   0   10.34    2.23
  32   6   0    2.78    1.97
 -32   6   0    5.91    1.03
  -1  -7   0   39.87    1.92
   1  -7   0   42.55    1.89
   1  -7   0   40.86    1.97
  -1  -7   0   43.73    1.92
   1   7   0   41.55    1.89
  -1   7   0   40.42    1.65
   1   7   0   39.39    1.70
  -3  -7   0    0.58    0.45
   3  -7   0    2.51    0.43
  -3  -7   0   -0.69    0.40
   3  -7   0    0.88    0.49
   3   7   0   -0.06    0.39
   3   7   0   -0.58    0.33
   5  -7   0   -0.12    0.40
  -5  -7   0   -0.95    0.36
  -5  -7   0    0.18    0.44
   5   7   0    0.11    0.40
   5   7   0   -1.21    0.36
  -5   7   0    0.32    0.26
   7  -7   0   15.98    1.13
  -7  -7   0   16.89    1.13
   7   7   0   15.52    1.11
  -7   7   0   15.59    0.81
   7   7   0   16.92    1.12
   9  -7   0   15.99    1.01
  -9  -7   0   12.79    1.08
   9  -7   0   13.82    1.05
   9   7   0   14.54    1.15
   9   7   0   13.41    1.15
  -9   7   0   12.84    0.77
 -11  -7   0    2.27    0.69
  11  -7   0    2.92    0.72
  11   7   0    1.83    0.64
 -11   7   0    2.60    0.43
  11   7   0    1.04    0.75
  13  -7   0   17.22    1.34
 -13  -7   0   19.39    1.41
 -13   7   0   19.70    1.05
  13   7   0   20.88    1.72
  13   7   0   19.65    1.47
 -15  -7   0    1.01    0.69
  15  -7   0   -0.12    0.68
 -15   7   0    0.76    0.41
  15   7   0    0.67    0.90
  17  -7   0    2.44    0.90
 -17  -7   0    2.28    0.83
 -17   7   0    4.22    0.62
  17   7   0    3.97    1.19
 -19  -7   0   14.79    1.45
  19  -7   0   12.78    1.47
  19   7   0   12.12    1.74
 -19   7   0   16.21    1.10
 -21  -7   0   -0.38    0.82
  21  -7   0    0.62    0.91
  21  -7   0   -0.33    1.06
 -21   7   0    0.08    0.51
  21   7   0   -1.35    1.15
 -23  -7   0    1.47    0.93
  23  -7   0    2.71    1.31
  23  -7   0    1.07    0.98
  23   7   0    1.89    1.40
 -23   7   0    1.67    0.68
 -25  -7   0    4.95    1.16
  25  -7   0    1.67    1.19
 -25   7   0    0.93    0.68
  25   7   0    2.31    1.60
  27  -7   0   -1.88    1.06
 -27  -7   0    0.64    1.06
 -27   7   0   -0.12    0.63
  27   7   0    0.26    1.60
 -29  -7   0    4.02    1.23
  29  -7   0    4.33    1.48
 -29   7   0    2.84    0.83
  29   7   0    3.84    1.92
  31   7   0    0.80    1.86
 -31   7   0    3.02    0.89
   0  -8   0   46.79    2.10
   0  -8   0   43.05    2.14
   0   8   0   43.90    1.81
   0   8   0   44.46    2.06
  -2  -8   0   36.79    1.91
   2  -8   0   42.42    1.87
  -2  -8   0   39.50    1.88
   2  -8   0   33.85    1.91
   2   8   0   38.16    1.66
   2   8   0   37.38    1.85
   4  -8   0   37.98    1.72
   4  -8   0   31.32    1.77
  -4  -8   0   35.33    1.76
  -4  -8   0   31.90    1.76
   4   8   0   33.33    1.61
  -4   8   0   33.47    1.40
   4   8   0   33.03    1.71
   6  -8   0   14.07    1.12
  -6  -8   0   13.60    1.11
   6   8   0   15.76    1.15
   6   8   0   14.78    1.14
  -6   8   0   15.19    0.82
   8  -8   0   15.82    1.15
  -8  -8   0   14.58    1.17
  -8   8   0   14.35    0.84
   8   8   0   15.08    1.20
   8   8   0   15.53    1.15
 -10  -8   0   16.66    1.24
  10  -8   0   17.43    1.26
 -10   8   0   18.38    0.95
  10   8   0   16.82    1.32
 -12  -8   0   22.85    1.52
  12  -8   0   20.49    1.50
  12   8   0   22.37    1.81
 -12   8   0   22.32    1.12
  14  -8   0    9.77    1.22
 -14  -8   0   14.36    1.31
 -14   8   0   12.46    0.87
 -16  -8   0   11.81    1.26
  16  -8   0   10.54    1.30
 -16   8   0   11.10    0.89
  18  -8   0    9.07    1.28
 -18  -8   0   12.36    1.37
 -18   8   0   11.57    0.98
  18   8   0   12.26    1.63
  20  -8   0    3.63    1.13
 -20  -8   0    5.51    1.11
  20   8   0    4.63    1.40
 -20   8   0    6.00    0.80
 -22  -8   0    7.91    1.33
  22  -8   0    6.49    1.35
  22   8   0    5.04    1.58
 -22   8   0    7.78    0.91
 -24  -8   0    4.17    1.24
  24  -8   0    4.66    1.33
  24   8   0    5.94    1.71
 -24   8   0    5.94    0.89
 -26  -8   0    4.07    1.19
  26  -8   0    4.68    1.46
  26   8   0    4.53    1.78
 -26   8   0    4.63    0.89
 -28  -8   0    3.85    1.22
 -28   8   0    2.57    0.80
  28   8   0    6.63    1.95
  30   8   0    5.62    2.06
 -30   8   0    4.09    0.89
  -1  -9   0   -0.04    0.56
   1  -9   0    0.96    0.56
   1   9   0    0.29    0.45
  -3  -9   0    9.04    0.99
   3  -9   0    8.36    0.95
  -5  -9   0    3.05    0.69
   5  -9   0    3.88    0.77
   5   9   0    3.81    0.55
  -5   9   0    3.20    0.46
  -7  -9   0   -0.28    0.58
   7  -9   0    0.43    0.60
  -7   9   0   -0.53    0.30
   7   9   0   -0.34    0.46
  -9  -9   0   -0.02    0.61
   9  -9   0    0.39    0.63
  -9   9   0    0.59    0.37
   9   9   0   -0.29    0.56
 -11  -9   0   -0.37    0.65
  11  -9   0   -0.54    0.66
  11   9   0   -0.70    0.64
 -11   9   0    0.55    0.38
  13  -9   0   -0.60    0.72
 -13  -9   0    0.60    0.74
  13   9   0    0.75    0.76
 -13   9   0   -0.62    0.38
  15  -9   0   11.32    1.35
 -15  -9   0   12.78    1.36
 -15   9   0   12.00    0.92
  17  -9   0    3.45    1.06
 -17  -9   0    4.76    1.03
 -17   9   0    5.51    0.71
  19  -9   0    2.32    1.05
 -19  -9   0   -0.32    0.83
  19   9   0   -0.12    1.05
 -19   9   0    1.86    0.62
 -21  -9   0    1.69    0.97
  21  -9   0    2.15    1.13
  21   9   0    0.42    1.26
 -21   9   0    1.48    0.63
 -23  -9   0   -1.53    0.89
  23  -9   0   -0.96    1.06
 -23   9   0   -0.72    0.56
  23   9   0   -0.31    1.32
  25  -9   0    0.11    1.24
 -25  -9   0   -0.19    0.98
 -25   9   0   -0.42    0.60
  25   9   0   -0.29    1.50
 -27  -9   0    7.36    1.45
 -27   9   0    7.60    1.01
  27   9   0    3.43    1.78
 -29   9   0    2.22    0.82
  29   9   0    0.59    1.82
   0 -10   0   56.77    2.76
   2 -10   0   57.63    2.79
  -2 -10   0   56.95    2.78
   4 -10   0   66.94    3.07
  -4 -10   0   63.82    2.99
  -4  10   0   62.83    2.43
  -6 -10   0   52.54    2.60
   6 -10   0   52.59    2.61
  -6  10   0   51.21    2.05
  -8 -10   0   35.58    1.99
   8 -10   0   31.37    1.94
  -8  10   0   32.95    1.48
 -10 -10   0   59.45    2.85
  10 -10   0   57.44    2.83
  10  10   0   53.30    2.75
 -10  10   0   55.72    2.20
  12 -10   0   69.86    3.38
 -12 -10   0   71.97    3.38
 -12  10   0   70.83    2.69
  12  10   0   69.89    3.38
  14 -10   0   30.82    2.06
 -14 -10   0   33.69    2.08
  14  10   0   36.22    2.36
 -14  10   0   30.43    1.50
  16 -10   0   45.21    2.82
 -16 -10   0   60.89    2.98
 -16  10   0   55.23    2.26
  16  10   0   56.77    3.11
  18 -10   0   36.11    2.40
 -18 -10   0   37.74    2.36
 -18  10   0   38.42    1.80
 -20 -10   0   19.76    1.84
  20 -10   0   14.45    1.75
 -20  10   0   16.27    1.23
  22 -10   0   17.59    1.99
 -22 -10   0   18.43    1.88
  22  10   0   18.85    2.15
 -22  10   0   20.11    1.36
 -24 -10   0   18.30    1.93
  24  10   0   18.24    2.28
 -24  10   0   17.00    1.36
 -26  10   0    9.91    1.13
  26  10   0   11.90    2.08
  -1 -11   0    0.56    0.76
   1 -11   0   -0.31    0.71
  -3 -11   0    1.05    0.80
   3 -11   0   -0.27    0.73
  -3  11   0    0.55    0.45
   5 -11   0    1.62    0.86
  -5 -11   0    1.93    0.85
  -5  11   0    3.20    0.53
   7 -11   0    0.16    0.77
  -7 -11   0   -0.58    0.73
  -7  11   0    0.17    0.41
   9 -11   0    0.50    0.79
  -9 -11   0   -0.65    0.74
  -9  11   0    0.46    0.44
 -11 -11   0    0.13    0.81
  11 -11   0   -0.61    0.77
 -11  11   0   -0.04    0.43
 -13 -11   0    0.44    0.84
  13 -11   0   -0.86    0.83
 -13  11   0    0.93    0.49
 -15 -11   0    3.92    1.08
  15 -11   0    0.38    0.94
 -15  11   0    3.15    0.62
 -17 -11   0    3.31    1.14
  17 -11   0    4.80    1.24
 -17  11   0    4.40    0.73
  19 -11   0    0.75    1.09
 -19 -11   0    0.50    0.99
 -19  11   0    0.49    0.58
 -21 -11   0   -0.85    0.96
 -21  11   0   -0.10    0.58
 -23  11   0    0.56    0.65
 -25  11   0    1.18    0.73
  25  11   0   -0.85    1.36
   0 -12   0   -0.36    0.80
   2 -12   0    3.48    0.96
  -2 -12   0    4.32    1.01
   4 -12   0    0.65    0.83
  -4 -12   0    0.71    0.82
  -4  12   0    0.77    0.49
   6 -12   0   -0.24    0.84
  -6 -12   0    0.66    0.84
  -6  12   0    0.83    0.48
  -8 -12   0    1.51    0.89
   8 -12   0    2.60    0.95
  -8  12   0    2.20    0.55
 -10 -12   0    2.31    0.96
  10 -12   0    0.08    0.86
 -10  12   0    0.31    0.46
  12 -12   0    1.21    0.95
 -12 -12   0   -0.52    0.87
 -12  12   0   -0.30    0.46
  14 -12   0   -0.87    0.90
 -14 -12   0    0.53    0.95
 -14  12   0    0.50    0.53
  16 -12   0    1.41    1.08
 -16 -12   0    0.33    1.00
 -16  12   0    0.33    0.55
 -18 -12   0    0.45    1.02
 -18  12   0    0.01    0.60
 -20  12   0    1.72    0.69
 -22  12   0   -0.09    0.68
  -1 -13   0    2.82    0.99
   1 -13   0    1.90    0.97
  -3 -13   0    1.86    0.97
   3 -13   0    0.16    0.90
  -3  13   0   -0.11    0.49
   5 -13   0   -0.09    0.89
  -5 -13   0    0.05    0.91
  -5  13   0    0.27    0.49
   7 -13   0    2.38    1.07
  -7 -13   0    2.57    1.04
  -7  13   0    3.49    0.63
   9 -13   0   -0.19    0.96
  -9 -13   0   -0.91    0.89
  -9  13   0   -0.18    0.50
 -11 -13   0    0.26    0.98
  11 -13   0   -1.19    0.91
 -11  13   0    1.55    0.56
 -13 -13   0   -0.63    0.96
 -13  13   0   -0.43    0.54
 -15  13   0    1.29    0.61
 -17  13   0    4.00    0.76
 -19  13   0    1.96    0.73
   0 -14   0    9.63    1.43
  -2 -14   0   12.49    1.57
   2 -14   0   13.44    1.60
  -2  14   0   12.43    1.03
   4 -14   0   15.93    1.68
  -4 -14   0   15.60    1.66
  -4  14   0   12.43    1.04
  -6  14   0    8.09    0.84
  -8  14   0   14.74    1.11
 -10  14   0    9.34    0.90
 -12  14   0    3.20    0.70
 -14  14   0    9.89    0.99
  -1  15   0   -0.21    0.55
  -3  15   0    0.05    0.57
  -5  15   0    0.38    0.58
  -7  15   0   -0.11    0.56
  36   0  -1    1.16    1.75
  34   0  -1   -2.20    1.49
  32   0  -1    0.90    1.60
 -32   0   1   -0.03    0.75
  30   0  -1   -0.03    1.50
 -30   0   1   -1.03    0.67
  28   0  -1    1.29    1.38
 -28   0   1    0.89    0.71
 -26   0   1    0.11    0.81
  26   0  -1    1.29    1.30
 -26   0   1    1.11    0.65
 -24   0   1   -0.54    0.69
 -24   0   1   -0.48    0.52
  24   0  -1    0.07    1.11
  22   0  -1   -0.48    0.98
 -22   0   1    0.81    0.67
 -22   0   1   -0.02    0.50
  20   0  -1   -0.22    0.89
 -20   0   1   -0.16    0.57
 -20   0   1   -0.03    0.42
 -18   0   1   -0.13    0.36
  18   0  -1   -0.29    0.81
 -18   0   1   -0.29    0.52
  16   0  -1   -1.59    0.72
 -16   0   1   -0.46    0.34
 -16   0   1    0.09    0.48
 -14   0   1   -0.44    0.32
  14   0  -1   -2.11    0.61
 -14   0   1   -0.05    0.47
 -12   0   1    0.10    0.28
  12   0  -1   -1.20    0.48
 -12   0   1    0.84    0.41
  10   0  -1    0.33    0.38
 -10   0   1   -0.03    0.24
  10   0  -1   -0.92    0.42
  -8   0   1    0.94    0.32
   8   0  -1    0.36    0.35
   8   0  -1    0.54    0.38
  -8   0   1    0.06    0.23
  -6   0   1    0.52    0.22
   6   0  -1    0.08    0.24
  -6   0   1   -0.05    0.16
   6   0  -1   -0.01    0.21
   4   0  -1    0.23    0.13
  -4   0   1    0.48    0.13
   4   0  -1    0.17    0.13
  -4   0   1    0.30    0.11
  -2   0   1    0.18    0.11
   2   0  -1    0.34    0.13
   0   0  -1    0.26    0.11
   0   0  -1    0.35    0.12
  -2   0  -1    0.13    0.10
   2   0   1   -0.03    0.08
   2   0   1    0.05    0.10
  -2   0  -1    0.12    0.09
  -2   0  -1    0.08    0.14
   2   0   1    0.02    0.14
   4   0   1    0.56    0.16
  -4   0  -1   -0.03    0.27
   4   0   1    0.97    0.29
   4   0   1    0.25    0.22
   6   0   1   -0.03    0.37
  -6   0  -1    0.70    0.34
   6   0   1    0.08    0.28
  -8   0  -1    0.16    0.34
  -8   0  -1    0.04    0.19
   8   0   1   -0.01    0.34
   8   0   1    0.16    0.32
  10   0   1    0.32    0.42
 -10   0  -1    0.08    0.24
 -10   0  -1    0.00    0.39
  12   0   1    0.80    0.53
 -12   0  -1   -0.43    0.46
 -12   0  -1    1.01    0.33
 -14   0  -1   -0.18    0.43
  14   0   1   -0.26    0.60
 -14   0  -1    0.00    0.33
 -16   0  -1    0.19    0.49
 -16   0  -1   -0.25    0.35
  16   0   1   -0.90    0.64
  18   0   1   -0.12    0.81
 -18   0  -1    0.15    0.61
  20   0   1    0.75    0.95
 -20   0  -1   -0.23    0.69
 -22   0  -1   -1.23    0.70
  22   0   1    0.05    1.02
  24   0   1    1.01    1.31
 -24   0  -1    1.10    0.87
 -26   0  -1    0.42    0.90
  26   0   1    0.61    1.31
 -28   0  -1   -0.12    0.92
  28   0   1   -0.94    1.38
  30   0   1   -0.82    1.49
  32   0   1   -0.85    1.52
  34   0   1   -1.16    1.67
  37  -1  -1    2.36    1.86
  37   1  -1    1.61    1.83
  35  -1  -1    8.72    2.03
  35   1  -1    2.23    1.77
 -33  -1   1    8.20    1.41
  33  -1  -1    8.43    1.96
 -33   1   1    7.27    1.16
  33   1  -1    8.23    1.97
  31  -1  -1    9.88    1.99
 -31  -1   1   14.69    1.61
 -31   1   1   14.27    1.44
  31   1  -1   13.85    2.17
 -29  -1   1   38.59    2.46
  29  -1  -1   42.35    3.32
 -29   1   1   43.00    2.26
  29   1  -1   45.31    3.40
 -27  -1   1   32.20    2.17
  27  -1  -1   39.11    3.09
 -27  -1   1   36.00    2.03
 -27   1   1   36.97    2.00
  27   1  -1   29.48    2.72
 -25  -1   1   23.06    1.76
 -25  -1   1   23.59    1.62
  25  -1  -1   25.56    2.30
  25   1  -1   21.23    2.20
 -25   1   1   25.74    1.58
  23  -1  -1   27.74    2.36
 -23  -1   1   28.11    1.80
 -23  -1   1   27.07    1.64
  23   1  -1   26.58    2.31
 -23   1   1   26.02    1.56
  21  -1  -1   42.79    2.76
 -21  -1   1   42.70    2.28
 -21  -1   1   44.34    2.06
 -21   1   1   43.04    2.01
  21   1  -1   42.51    2.91
 -19  -1   1   51.61    2.16
 -19  -1   1   46.00    2.36
  19  -1  -1   42.57    2.83
 -19   1   1   49.90    2.13
  19   1  -1   49.36    2.94
 -17  -1   1  206.55    7.86
  17  -1  -1  190.17    8.20
 -17  -1   1  208.60    6.95
 -17   1   1  206.84    6.93
  17   1  -1  201.10    8.32
 -15  -1   1  174.31    5.97
 -15  -1   1  175.13    6.76
  15  -1  -1  180.35    7.13
  15   1  -1  172.22    7.12
 -15   1   1  169.90    5.95
 -13  -1   1  161.51    6.17
 -13  -1   1  161.20    5.47
  13  -1  -1  151.62    6.41
  13   1  -1  163.90    6.52
 -13   1   1  161.26    5.45
  11  -1  -1  201.70    8.12
 -11  -1   1  204.76    7.84
 -11  -1   1  213.60    6.97
  11   1  -1  204.68    7.87
 -11   1   1  212.69    6.95
  11   1  -1  219.38    8.19
   9  -1  -1    7.59    0.71
  -9  -1   1    7.90    0.61
  -9  -1   1    7.29    0.55
   9  -1  -1    7.41    0.61
   9   1  -1    7.30    0.72
  -9   1   1    6.27    0.51
   9   1  -1    8.85    0.61
   9   1  -1    8.26    0.63
  -7  -1   1   48.78    2.00
   7  -1  -1   47.17    2.11
  -7  -1   1   51.34    1.81
   7   1  -1   51.15    2.15
   7   1  -1   48.44    2.01
  -7   1   1   52.00    1.78
   7   1  -1   49.75    1.82
  -5  -1   1  253.98    8.37
   5  -1  -1  264.41    9.67
  -5  -1   1  253.78    9.42
  -5   1   1  267.16    8.35
   5   1  -1  256.92    8.38
   5   1  -1  262.25    9.42
  -3  -1   1  264.67    8.54
   3  -1  -1  261.98    9.85
  -3  -1   1  260.80    9.62
   3   1  -1  264.86    8.55
   3   1  -1  272.95    9.90
  -3   1   1  273.46    9.64
  -3   1   1  268.40    8.53
  -1  -1   1   74.24    2.36
  -1  -1   1   74.91    2.68
   1  -1  -1   70.10    2.73
   1   1  -1   71.44    2.68
  -1   1   1   71.70    2.69
   1   1  -1   76.27    2.36
  -1  -1  -1   82.41    3.08
  -1  -1  -1   82.09    3.01
  -1  -1  -1   75.34    3.04
   1   1   1   82.09    3.08
   1   1   1   82.84    3.00
   3  -1   1  161.80    5.38
  -3  -1  -1  166.65    6.17
  -3  -1  -1  168.69    6.31
   3  -1   1  184.79    6.28
   3  -1   1  157.78    6.16
   3   1   1  169.22    6.31
  -3   1  -1  182.34    6.28
   3   1   1  158.17    6.16
  -3   1  -1  159.44    5.38
  -5  -1  -1   92.91    3.63
   5  -1   1   90.36    3.64
   5  -1   1   97.92    3.67
   5   1   1   97.26    3.70
  -5   1  -1   96.37    3.14
   5   1   1   91.91    3.63
   5   1   1   95.28    3.74
   7  -1   1  223.82    8.92
   7  -1   1  233.62    8.80
  -7  -1  -1  237.89    8.79
  -7   1  -1  242.22    7.68
   7   1   1  243.55    9.03
   7   1   1  236.71    8.80
  -7   1  -1  233.18    8.79
   7   1   1  240.30    8.97
  -9  -1  -1   23.14    1.26
   9  -1   1   26.43    1.38
   9   1   1   21.65    1.40
  -9   1  -1   23.52    1.27
  -9   1  -1   23.30    1.04
 -11  -1  -1  183.32    7.03
  11  -1   1  181.30    7.18
 -11   1  -1  183.99    7.04
 -11   1  -1  180.61    6.10
  11   1   1  184.17    7.28
  13  -1   1  135.89    5.72
 -13  -1  -1  145.34    5.59
 -13   1  -1  142.10    4.80
 -13   1  -1  137.01    5.56
  13   1   1  136.28    5.83
  15  -1   1   53.52    2.69
 -15  -1  -1   47.64    2.37
 -15   1  -1   48.82    2.43
  15   1   1   47.64    2.69
 -15   1  -1   46.62    2.00
  17  -1   1   45.05    2.67
 -17  -1  -1   48.45    2.45
  17   1   1   54.91    2.86
 -17   1  -1   50.47    2.10
 -17   1  -1   48.86    2.47
 -19  -1  -1   13.17    1.36
  19  -1   1   15.84    1.61
 -19   1  -1   15.34    1.13
  19   1   1   13.29    1.60
 -19   1  -1   14.86    1.39
  21  -1   1   15.40    1.66
 -21  -1  -1   14.29    1.42
 -21   1  -1   13.91    1.14
 -21   1  -1   14.89    1.47
  21   1   1   11.83    1.63
 -23  -1  -1   50.87    2.66
  23   1   1   44.58    3.28
  25  -1   1   20.95    2.34
 -25  -1  -1   27.44    1.92
  25   1   1   27.88    2.58
  27  -1   1    5.19    1.66
 -27  -1  -1    5.41    1.20
  27   1   1    5.67    1.73
 -29  -1  -1   13.24    1.61
  29  -1   1   10.46    1.96
  29   1   1   12.79    2.16
  31  -1   1    4.88    1.78
 -31  -1  -1    3.76    1.22
  31   1   1    4.55    1.78
  33  -1   1    0.62    1.63
  33   1   1    0.94    1.70
  35  -1   1    5.71    2.04
  35   1   1    3.57    1.96
  36  -2  -1    0.79    1.77
  36   2  -1    1.15    1.79
 -36   2   1   -0.85    0.79
 -34  -2   1   -1.17    0.91
  34  -2  -1    0.67    1.61
  34   2  -1   -0.21    1.60
 -34   2   1   -0.56    0.77
 -32  -2   1    0.41    1.04
  32  -2  -1    2.04    1.62
  32   2  -1   -0.68    1.66
 -32   2   1    1.05    0.85
  30  -2  -1    0.23    1.47
 -30  -2   1    0.89    0.97
 -30   2   1    0.71    0.77
  30   2  -1    1.02    1.56
  28  -2  -1    1.81    1.44
 -28  -2   1    1.81    0.94
 -28   2   1    1.03    0.73
  28   2  -1    1.57    1.44
  26  -2  -1    2.69    1.41
 -26  -2   1    1.67    0.84
  26   2  -1    2.44    1.38
 -26   2   1    3.02    0.77
 -24  -2   1    6.83    1.10
  24  -2  -1    7.03    1.48
  24   2  -1    4.29    1.39
 -24   2   1    6.97    0.91
 -22  -2   1    0.38    0.54
 -22  -2   1    1.59    0.72
  22  -2  -1    1.38    1.08
  22   2  -1    0.13    1.08
 -22   2   1    1.09    0.54
 -20  -2   1    1.08    0.55
 -20  -2   1    1.18    0.66
  20   2  -1    1.45    1.05
 -20   2   1    2.41    0.59
  18  -2  -1    9.88    1.25
 -18  -2   1    7.55    0.79
 -18  -2   1    7.26    0.90
 -18   2   1    7.83    0.79
  18   2  -1    7.95    1.27
 -16  -2   1   18.10    1.27
 -16  -2   1   19.16    1.17
  16  -2  -1   20.98    1.62
 -16   2   1   18.57    1.16
  16   2  -1   21.19    1.75
  14  -2  -1   30.50    1.94
 -14  -2   1   31.00    1.62
 -14  -2   1   32.45    1.47
  14   2  -1   30.98    2.07
 -14   2   1   31.77    1.44
  12  -2  -1   30.16    1.88
 -12  -2   1   33.82    1.45
 -12  -2   1   34.75    1.62
 -12   2   1   33.47    1.41
  12   2  -1   33.55    1.99
  10  -2  -1   10.08    0.82
 -10  -2   1    7.13    0.58
 -10  -2   1    7.64    0.68
  10   2  -1    8.45    0.72
  10   2  -1    7.64    0.81
  10   2  -1    8.13    0.63
 -10   2   1    8.36    0.61
  -8  -2   1   88.39    3.38
  -8  -2   1   89.46    3.02
   8  -2  -1   84.66    3.51
   8   2  -1   86.74    3.04
  -8   2   1   84.64    2.97
   8   2  -1   88.99    3.57
   8   2  -1   87.13    3.37
   6  -2  -1  189.57    7.13
  -6  -2   1  187.78    6.96
   6  -2  -1  191.54    6.98
   6   2  -1  191.70    6.96
  -6   2   1  191.98    6.16
   6   2  -1  191.21    7.21
   6   2  -1  182.76    6.20
  -4  -2   1   75.99    2.90
   4  -2  -1   76.76    2.92
   4  -2  -1   75.68    2.57
   4  -2  -1   76.55    2.92
   4   2  -1   74.03    2.59
   4   2  -1   76.02    3.01
  -4   2   1   81.06    2.93
   4   2  -1   80.92    2.91
  -4   2   1   76.01    2.57
   2  -2  -1   73.15    2.95
  -2  -2   1   82.57    2.95
   2   2  -1   84.42    2.95
  -2   2   1   74.74    2.95
   0  -2   1   60.88    2.20
   0  -2  -1   56.55    2.26
   0  -2  -1   55.01    2.20
   0   2   1   54.64    2.20
   0   2  -1   53.58    2.16
   0   2   1   58.98    2.20
   0   2  -1   63.35    2.20
   0   2   1   56.37    2.26
   2  -2   1   31.85    1.31
  -2  -2  -1   31.37    1.37
   2  -2   1   33.07    1.34
  -2  -2  -1   33.26    1.35
  -2   2  -1   31.67    1.07
   2   2   1   33.22    1.38
   2   2   1   33.32    1.34
  -4  -2  -1   35.30    1.47
   4  -2   1   35.95    1.43
  -4  -2  -1   33.39    1.48
   4   2   1   33.94    1.48
   4   2   1   34.37    1.47
  -4   2  -1   32.45    1.19
   6  -2   1   18.76    0.92
  -6  -2  -1   16.64    0.95
   6   2   1   17.68    0.93
   6   2   1   15.95    0.94
   6   2   1   17.92    1.12
  -6   2  -1   17.10    0.74
   8  -2   1   32.01    1.48
  -8  -2  -1   30.07    1.48
   8   2   1   29.14    1.64
   8   2   1   30.45    1.49
  -8   2  -1   29.94    1.20
  10  -2   1   85.53    3.46
 -10  -2  -1   79.98    3.40
 -10   2  -1   79.84    2.90
  10   2   1   83.04    3.68
  10   2   1   84.89    3.47
  12  -2   1   57.73    2.72
 -12  -2  -1   60.21    2.69
  12   2   1   60.10    2.72
  12   2   1   66.50    3.06
 -12   2  -1   58.61    2.27
 -14  -2  -1   18.82    1.28
  14  -2   1   22.35    1.60
  14   2   1   18.52    1.64
  16  -2   1   24.77    1.88
 -16  -2  -1   25.08    1.53
  16   2   1   22.74    1.90
 -16   2  -1   26.93    1.32
  18  -2   1   19.28    1.67
 -18  -2  -1   16.06    1.29
 -18   2  -1   19.10    1.15
  18   2   1   16.55    1.72
  20  -2   1    7.94    1.27
 -20  -2  -1    6.55    1.03
  20   2   1    9.38    1.48
 -20   2  -1    7.95    0.85
  22  -2   1   25.31    2.20
 -22  -2  -1   30.36    1.96
  22   2   1   32.48    2.78
 -22   2  -1   27.02    1.58
  24  -2   1    7.82    1.56
 -24  -2  -1    8.82    1.28
 -24   2  -1    6.94    0.91
  24   2   1    4.98    1.54
  26  -2   1   14.41    1.97
 -26  -2  -1   15.57    1.66
 -26   2  -1   14.51    1.27
  26   2   1   15.61    2.13
  28  -2   1   14.58    2.09
 -28  -2  -1   14.80    1.68
  28   2   1   16.67    2.30
 -30  -2  -1    1.25    1.06
  30  -2   1    2.96    1.63
  30   2   1    0.57    1.64
  32  -2   1   -0.46    1.56
 -32  -2  -1    1.16    1.10
  32   2   1    0.98    1.68
  34  -2   1    3.42    1.88
  34   2   1    7.60    2.10
  35  -3  -1    9.13    2.06
 -35  -3   1    9.65    1.52
 -35   3   1   12.00    1.40
  35   3  -1    5.90    2.04
  33  -3  -1    7.07    1.91
 -33  -3   1   11.62    1.56
 -33   3   1   11.84    1.33
  33   3  -1   10.69    2.13
 -31  -3   1   26.66    2.03
  31  -3  -1   26.41    2.62
 -31   3   1   25.91    1.82
  31   3  -1   24.03    2.69
 -29  -3   1   64.09    3.30
  29  -3  -1   58.17    3.95
  29   3  -1   62.20    4.06
 -29   3   1   66.25    2.91
  27  -3  -1   59.85    3.84
 -27  -3   1   61.12    3.13
 -27   3   1   58.09    2.71
  27   3  -1   63.90    3.97
 -25  -3   1   90.05    4.19
  25  -3  -1   93.99    4.76
 -25   3   1   95.61    3.72
  25   3  -1   93.73    4.88
 -23  -3   1   58.39    2.90
  23  -3  -1   57.04    3.50
 -23   3   1   57.28    2.53
  23   3  -1   62.88    3.68
  21  -3  -1   67.08    3.54
 -21  -3   1   66.41    3.08
 -21   3   1   63.51    2.68
  21   3  -1   64.22    3.63
  19  -3  -1  147.20    6.27
 -19  -3   1  141.02    5.86
  19   3  -1  146.80    6.45
 -19   3   1  149.48    5.19
 -17  -3   1  137.65    5.64
  17  -3  -1  138.95    6.00
 -17   3   1  140.27    4.97
  17   3  -1  152.03    6.17
 -15  -3   1  216.24    8.36
  15  -3  -1  218.30    8.70
 -15   3   1  222.63    7.39
  15   3  -1  222.78    8.87
 -13  -3   1  424.32   15.55
  13  -3  -1  403.72   15.97
  13   3  -1  435.97   16.15
 -13   3   1  426.15   13.72
 -11  -3   1   93.71    3.83
  11  -3  -1  102.29    4.04
  11   3  -1  102.48    4.15
  11   3  -1   91.01    3.44
 -11   3   1   96.12    3.37
  -9  -3   1  217.61    8.08
   9  -3  -1  216.63    8.10
   9  -3  -1  220.87    8.29
   9   3  -1  215.60    7.18
  -9   3   1  215.05    7.11
   9   3  -1  218.74    8.39
  -7  -3   1  232.67    8.82
   7  -3  -1  236.56    8.85
   7  -3  -1  269.87    9.02
   7   3  -1  231.88    7.82
  -7   3   1  236.83    7.78
   7   3  -1  237.86    8.82
   7   3  -1  232.10    9.10
   5  -3  -1  140.56    5.29
  -5  -3   1  137.32    5.26
   5  -3  -1  143.95    5.29
  -5   3   1  143.52    5.29
   5   3  -1  140.48    5.26
  -5   3   1  142.62    4.64
   3  -3  -1  990.10   35.31
  -3  -3   1  962.99   35.28
  -3   3   1 1000.00   35.31
   3   3  -1  986.64   35.29
   3   3  -1  966.12   36.25
  -3   3   1  981.27   31.17
   1  -3  -1  741.86   26.13
  -1  -3   1  723.02   26.06
  -1  -3   1  672.17   25.40
   1  -3  -1  721.88   25.44
  -1   3   1  702.85   26.11
  -1   3   1  713.82   25.42
   1   3  -1  692.51   25.40
   1   3  -1  705.73   26.05
   1   3  -1  671.70   25.97
  -1  -3  -1  267.16    9.80
  -1  -3  -1  274.12   10.06
   1  -3   1  260.48    9.78
   1  -3   1  263.44    9.93
   1   3   1  266.41    9.98
  -1   3  -1  265.53    9.94
  -1   3  -1  271.23    9.79
   1   3   1  271.40   10.05
   1   3   1  274.04    9.80
  -1   3  -1  264.61    9.93
   3  -3   1  616.27   23.05
   3  -3   1  622.67   22.60
  -3  -3  -1  635.87   22.61
   3   3   1  622.81   23.21
  -3   3  -1  623.02   19.84
   3   3   1  639.34   22.60
  -3   3  -1  616.91   23.05
  -5  -3  -1   76.25    3.06
  -5  -3  -1   76.44    3.00
   5  -3   1   76.75    2.96
   5   3   1   75.38    3.06
  -5   3  -1   72.87    2.51
   7  -3   1  136.59    5.03
  -7  -3  -1  132.40    5.02
   7   3   1  125.62    5.11
   7   3   1  126.90    5.24
  -7   3  -1  128.78    4.30
   9  -3   1  411.88   14.89
  -9  -3  -1  404.72   14.64
   9   3   1  402.38   15.02
  -9   3  -1  382.53   12.79
   9   3   1  385.23   15.11
 -11  -3  -1  321.26   12.15
  11  -3   1  328.95   12.37
 -11   3  -1  321.30   10.61
  11   3   1  326.96   12.64
  11   3   1  333.16   12.48
  13  -3   1  212.74    8.50
 -13  -3  -1  218.22    8.35
 -13   3  -1  216.13    7.25
  13   3   1  219.26    8.57
  13   3   1  223.81    8.81
  15  -3   1  223.24    8.99
 -15  -3  -1  231.38    8.80
 -15   3  -1  229.05    7.64
  15   3   1  220.20    8.99
  15   3   1  238.39    9.29
  17  -3   1   54.69    2.91
 -17  -3  -1   56.96    2.72
  17   3   1   55.49    3.28
 -17   3  -1   55.15    2.26
 -19  -3  -1   40.91    2.26
  19  -3   1   44.75    2.64
 -19   3  -1   39.04    1.85
  19   3   1   43.73    2.98
 -21  -3  -1   51.35    2.79
  21  -3   1   51.33    3.13
  21   3   1   58.35    3.53
 -21   3  -1   56.21    2.35
 -23  -3  -1   63.16    3.21
  23  -3   1   62.53    3.60
  23   3   1   67.48    3.89
 -23   3  -1   60.49    2.64
 -25  -3  -1   77.33    3.73
  25  -3   1   73.83    4.16
 -25   3  -1   71.45    3.10
  25   3   1   80.68    4.46
 -27  -3  -1   46.74    2.68
  27  -3   1   41.02    3.25
 -27   3  -1   40.55    2.15
  27   3   1   40.95    3.39
  29  -3   1   18.44    2.27
 -29  -3  -1   17.68    1.84
  29   3   1   21.89    2.58
 -29   3  -1   17.92    1.48
 -31  -3  -1   14.45    1.71
  31  -3   1   12.27    2.18
  31   3   1   16.42    2.47
  33  -3   1   11.25    2.16
  33   3   1    7.07    2.16
  36  -4  -1    0.34    1.74
 -36   4   1    0.73    0.88
  36   4  -1   -1.87    1.76
 -34  -4   1    0.06    1.02
  34  -4  -1    0.67    1.59
  34   4  -1    2.84    1.83
 -34   4   1   -0.62    0.73
  32  -4  -1    5.52    1.78
 -32  -4   1    3.52    1.12
  32   4  -1    4.22    1.87
 -30  -4   1    2.54    1.06
  30  -4  -1    2.70    1.57
 -30   4   1    3.54    0.90
  30   4  -1    1.56    1.68
  28  -4  -1    5.36    1.63
 -28  -4   1    4.27    1.09
  28   4  -1    3.86    1.69
 -28   4   1    1.49    0.77
  26  -4  -1    6.20    1.54
 -26  -4   1    5.21    1.10
  26   4  -1    4.09    1.56
 -26   4   1    4.37    0.84
 -24  -4   1    3.68    0.98
  24  -4  -1    3.76    1.31
  24   4  -1    1.82    1.38
 -24   4   1    4.60    0.81
 -22  -4   1    0.79    0.77
  22  -4  -1   -0.10    1.01
 -22   4   1    0.38    0.52
  22   4  -1   -0.22    1.11
  20  -4  -1    6.14    1.19
 -20  -4   1    5.18    0.89
  20   4  -1    6.63    1.35
 -20   4   1    3.51    0.65
  18  -4  -1   11.82    1.39
 -18  -4   1   15.48    1.20
  18   4  -1   11.42    1.54
 -18   4   1   15.36    1.04
 -16  -4   1   35.23    1.83
  16  -4  -1   33.07    2.16
 -16   4   1   34.95    1.59
  16   4  -1   33.49    2.41
  14  -4  -1   -0.92    0.69
 -14  -4   1    0.28    0.51
 -14   4   1    0.61    0.38
  14   4  -1    0.74    0.82
  12  -4  -1    5.10    0.75
 -12  -4   1    4.15    0.61
  12  -4  -1    4.26    0.65
  12   4  -1    4.58    0.79
 -12   4   1    5.40    0.52
  12   4  -1    3.34    0.52
 -10  -4   1   28.39    1.37
  10  -4  -1   29.72    1.51
  10  -4  -1   25.27    1.38
  10   4  -1   26.39    1.26
  10   4  -1   27.68    1.64
 -10   4   1   26.00    1.15
   8  -4  -1    4.59    0.50
   8  -4  -1    3.96    0.53
  -8  -4   1    4.16    0.50
  -8   4   1    4.29    0.40
   8   4  -1    3.84    0.58
   8   4  -1    4.39    0.53
   8   4  -1    4.48    0.45
  -6  -4   1    0.66    0.30
   6  -4  -1    0.18    0.30
   6  -4  -1   -0.05    0.22
   6   4  -1    0.26    0.28
  -6   4   1    0.37    0.19
   4  -4  -1  174.51    6.54
  -4  -4   1  172.88    6.52
   4  -4  -1  173.68    6.67
   4   4  -1  176.42    6.52
  -4   4   1  174.84    5.73
   4   4  -1  179.05    6.67
   2  -4  -1   25.25    1.19
  -2  -4   1   25.04    1.17
   2  -4  -1   25.13    1.20
   2   4  -1   24.12    1.16
   2   4  -1   25.88    1.13
   2   4  -1   24.68    1.12
   0  -4  -1    6.57    0.54
   0  -4   1    4.36    0.44
   0  -4   1    3.92    0.34
   0   4  -1    4.78    0.37
   0   4  -1    4.80    0.47
   0   4  -1    4.29    0.38
  -2  -4  -1   28.03    1.30
  -2  -4  -1   28.20    1.30
   2  -4   1   28.28    1.16
   2  -4   1   28.81    1.28
   2   4   1   24.79    1.27
  -2   4  -1   26.42    1.18
   2   4   1   27.76    1.34
   4  -4   1    6.15    0.56
  -4  -4  -1    5.13    0.52
   4  -4   1    6.42    0.42
   4  -4   1    5.49    0.48
  -4  -4  -1    5.99    0.56
   4   4   1    5.42    0.61
   4   4   1    5.09    0.53
  -4   4  -1    6.62    0.35
  -4   4  -1    6.22    0.49
  -6  -4  -1   14.74    0.90
   6  -4   1   14.48    0.84
   6  -4   1   14.81    0.91
  -6  -4  -1   13.97    0.91
  -6   4  -1   14.16    0.82
  -6   4  -1   15.88    0.65
   6   4   1   14.34    0.93
   8  -4   1   40.76    1.77
  -8   4  -1   40.77    1.46
   8   4   1   40.57    1.87
   8   4   1   30.39    2.11
 -10  -4  -1   14.26    1.04
  10  -4   1   14.10    1.07
  10   4   1   14.16    1.05
  10   4   1   15.52    1.34
 -10   4  -1   14.60    0.78
 -12  -4  -1   12.69    1.08
  12  -4   1   14.86    1.18
 -12   4  -1   11.98    0.80
  12   4   1   12.93    1.10
  12   4   1   13.57    1.39
 -14  -4  -1   -0.21    0.57
  14  -4   1    0.33    0.60
  14   4   1    1.06    0.58
 -14   4  -1    1.13    0.40
  14   4   1   -0.32    0.80
  16  -4   1    4.19    0.90
 -16  -4  -1    7.64    0.97
 -16   4  -1    5.79    0.63
  16   4   1    4.36    0.83
  16   4   1    4.95    1.19
 -18  -4  -1    4.58    0.88
  18  -4   1    2.52    0.94
  18   4   1    2.90    1.21
 -18   4  -1    2.97    0.57
 -20  -4  -1    3.47    0.91
  20  -4   1    1.20    0.96
  20   4   1    1.95    1.21
 -20   4  -1    0.83    0.52
 -22  -4  -1    1.13    0.88
  22  -4   1    0.11    1.09
  22   4   1    1.08    1.36
 -22   4  -1    0.10    0.55
 -24  -4  -1    9.82    1.36
  24  -4   1    4.84    1.44
 -24   4  -1    9.10    0.98
  24   4   1    9.00    1.86
 -26  -4  -1    1.10    0.99
  26  -4   1   -1.35    1.23
  26   4   1    2.13    1.62
 -26   4  -1    0.37    0.62
  28  -4   1    0.05    1.43
 -28  -4  -1    1.36    1.02
 -28   4  -1   -0.03    0.65
  28   4   1   -0.20    1.68
  30  -4   1   -0.86    1.45
 -30  -4  -1    1.35    1.07
 -30   4  -1    0.73    0.74
  30   4   1   -0.66    1.66
  32  -4   1   -0.16    1.61
 -32   4  -1   -0.08    0.73
  32   4   1    4.25    1.97
  34  -4   1    2.39    1.86
  34   4   1    1.71    1.95
  35  -5  -1   -0.37    1.71
  35   5  -1    2.25    1.94
 -35   5   1   -0.73    0.76
  33  -5  -1    1.04    1.66
 -33  -5   1   -0.46    0.97
 -33   5   1    1.30    0.82
  33   5  -1    0.82    1.79
 -31  -5   1    1.35    1.02
  31  -5  -1    1.76    1.64
  31   5  -1    1.76    1.76
 -31   5   1    1.72    0.81
  29  -5  -1    2.29    1.54
 -29  -5   1    0.89    1.00
 -29   5   1    2.30    0.81
  29   5  -1    0.90    1.59
  27  -5  -1    1.72    1.39
 -27  -5   1   -0.29    0.90
  27   5  -1   -1.00    1.45
 -27   5   1   -0.16    0.67
  25  -5  -1    9.62    1.64
 -25  -5   1   10.48    1.33
  25   5  -1   10.37    1.85
 -25   5   1   12.21    1.18
  23  -5  -1    2.32    1.23
 -23  -5   1    3.54    0.95
  23   5  -1    3.94    1.38
 -23   5   1    5.37    0.84
 -21  -5   1    2.81    0.83
  21  -5  -1    4.28    1.16
  21   5  -1    0.55    1.14
 -21   5   1    2.98    0.66
  19  -5  -1    5.00    1.10
 -19  -5   1    3.07    0.81
 -19   5   1    3.16    0.62
  19   5  -1    2.31    1.11
 -17  -5   1    7.09    0.91
  17  -5  -1    4.62    0.89
 -17   5   1    8.06    0.75
  17   5  -1    3.88    1.13
  17   5  -1    3.19    0.83
 -15  -5   1    0.74    0.57
  15  -5  -1   -0.09    0.69
  15  -5  -1    0.78    0.62
  15   5  -1    0.43    0.81
  15   5  -1    0.79    0.63
 -15   5   1    0.47    0.39
  13  -5  -1   -0.98    0.55
 -13  -5   1    0.49    0.47
  13  -5  -1   -0.06    0.51
  13   5  -1   -0.20    0.48
  13   5  -1   -0.46    0.65
 -13   5   1    0.28    0.33
  13   5  -1    0.79    0.44
 -11  -5   1    5.76    0.70
  11  -5  -1    6.47    0.73
  11  -5  -1    5.73    0.72
  11   5  -1    6.52    0.65
  11   5  -1    5.57    0.81
 -11   5   1    7.23    0.57
  11   5  -1    5.97    0.73
   9  -5  -1   15.40    0.97
  -9  -5   1   11.82    0.88
   9  -5  -1   12.31    0.91
   9   5  -1   13.64    0.96
   9   5  -1   14.28    1.11
  -9   5   1   11.05    0.70
   7  -5  -1    1.37    0.42
  -7  -5   1    0.70    0.37
   7   5  -1    1.35    0.38
   7   5  -1    0.25    0.29
  -7   5   1    0.75    0.26
  -5  -5   1    0.74    0.34
   5  -5  -1    0.19    0.29
   5  -5  -1    0.88    0.37
   5   5  -1    0.15    0.29
  -5   5   1    0.59    0.23
   5   5  -1    0.79    0.34
  -3  -5   1   17.51    0.96
   3  -5  -1   16.71    0.97
   3  -5  -1   17.17    0.98
   3   5  -1   18.84    0.92
   3   5  -1   15.12    0.88
  -1  -5   1    2.88    0.45
   1  -5  -1    3.12    0.44
   1  -5  -1    4.03    0.50
  -1  -5   1    3.14    0.37
   1   5  -1    3.16    0.34
  -1   5   1    3.40    0.42
   1   5  -1    3.15    0.36
  -1  -5  -1   11.43    0.81
  -1  -5  -1   12.66    0.80
   1  -5   1   15.07    0.81
   1  -5   1   12.00    0.68
   1   5   1   11.63    0.79
  -1   5  -1   14.51    0.72
   1   5   1   10.43    0.74
  -1   5  -1   13.13    0.69
  -3  -5  -1    2.24    0.44
   3  -5   1    2.37    0.30
   3  -5   1    3.33    0.48
  -3  -5  -1    2.41    0.42
   3  -5   1    2.35    0.29
   3   5   1    3.29    0.44
  -3   5  -1    2.24    0.29
   3   5   1    2.91    0.43
  -5  -5  -1    2.27    0.44
  -5  -5  -1    2.52    0.46
   5  -5   1    1.44    0.30
   5  -5   1    2.29    0.30
   5  -5   1    1.79    0.45
   5   5   1    1.67    0.49
   5   5   1    1.66    0.41
  -5   5  -1    1.50    0.30
  -5   5  -1    1.75    0.24
   7  -5   1    0.68    0.43
  -7  -5  -1    0.12    0.41
  -7  -5  -1    0.53    0.40
  -7   5  -1    0.92    0.23
   7   5   1    0.38    0.52
   7   5   1    1.27    0.44
   9  -5   1    1.19    0.49
  -9  -5  -1    1.00    0.47
   9  -5   1    1.44    0.41
  -9   5  -1    1.58    0.31
   9   5   1    0.96    0.60
   9   5   1    1.23    0.51
  11  -5   1    0.11    0.52
  11  -5   1    1.41    0.49
 -11   5  -1    0.08    0.30
  11   5   1    0.21    0.51
  11   5   1    0.06    0.68
  13  -5   1    0.79    0.58
 -13  -5  -1   -0.03    0.48
  13   5   1    1.12    0.85
  13   5   1   -0.30    0.53
 -13   5  -1   -0.14    0.33
  15  -5   1    6.22    0.95
 -15  -5  -1    5.94    0.90
  15   5   1    5.28    0.87
 -15   5  -1    4.91    0.61
  15   5   1    6.69    1.28
  17  -5   1   12.99    1.30
 -17  -5  -1   10.34    1.18
 -17   5  -1   13.52    0.96
  17   5   1    9.44    1.53
 -19  -5  -1    3.55    0.90
  19  -5   1    5.60    1.13
  19   5   1    5.23    1.41
 -19   5  -1    4.33    0.65
 -21  -5  -1    5.87    1.11
  21  -5   1    4.38    1.22
  21   5   1    6.41    1.56
 -21   5  -1    4.63    0.72
  23  -5   1    1.58    1.19
 -23  -5  -1    1.27    0.92
 -23   5  -1    0.30    0.58
  23   5   1    2.00    1.45
  25  -5   1   -0.93    1.23
 -25  -5  -1   -0.31    0.87
 -25   5  -1   -0.26    0.58
  25   5   1    0.76    1.54
  27  -5   1    1.12    1.45
 -27  -5  -1    1.24    1.04
  27   5   1   -0.07    1.65
 -27   5  -1    0.45    0.64
  29  -5   1   -0.72    1.48
 -29  -5  -1   -0.08    1.01
  29   5   1   -0.66    1.72
 -29   5  -1    0.91    0.74
  31  -5   1    1.61    1.60
  31   5   1   -0.51    1.76
 -31   5  -1    0.80    0.78
  33  -5   1    3.06    1.82
  33   5   1    2.19    1.95
 -33   5  -1   -0.42    0.76
 -34   6   1    1.79    0.87
  34   6  -1    1.61    1.95
  32  -6  -1    3.76    1.72
 -32  -6   1    0.49    1.05
 -32   6   1   -0.62    0.72
  32   6  -1    0.78    1.81
  30  -6  -1    2.73    1.57
 -30  -6   1    1.85    1.07
  30   6  -1    1.14    1.74
 -30   6   1    1.84    0.87
  28  -6  -1    1.68    1.43
 -28  -6   1    0.26    0.99
 -28   6   1    0.28    0.69
  28   6  -1    2.30    1.66
  26  -6  -1   -1.26    1.34
 -26  -6   1   -0.15    0.85
 -26   6   1    0.51    0.69
  26   6  -1   -0.96    1.38
 -24  -6   1    0.39    0.87
  24  -6  -1   -0.30    0.91
  24  -6  -1    0.37    1.17
 -24   6   1    0.21    0.60
  24   6  -1   -1.12    1.24
 -22  -6   1    1.44    0.79
  22  -6  -1    0.93    1.08
  22  -6  -1   -0.14    0.88
 -22   6   1   -0.02    0.54
  22   6  -1    1.60    1.24
  20  -6  -1    0.46    0.80
  20  -6  -1   -1.88    0.94
 -20  -6   1    0.55    0.70
  20   6  -1    0.59    1.09
 -20   6   1   -0.04    0.48
  18  -6  -1    6.26    0.98
 -18  -6   1    7.22    0.99
  18  -6  -1    6.23    1.12
 -18   6   1    7.92    0.80
  18   6  -1    9.06    1.42
 -16  -6   1    0.47    0.63
  16  -6  -1   -0.14    0.66
 -16   6   1   -0.02    0.39
  16   6  -1   -0.37    0.85
  16   6  -1   -0.20    0.65
 -14  -6   1    7.30    0.90
  14  -6  -1    9.12    1.01
  14  -6  -1   10.12    1.01
  14   6  -1    6.64    0.92
  14   6  -1    7.65    1.14
 -14   6   1    8.92    0.73
  12  -6  -1    3.65    0.67
 -12  -6   1    5.09    0.71
  12  -6  -1    3.92    0.72
  12   6  -1    3.59    0.70
  12   6  -1    4.59    0.85
 -12   6   1    3.88    0.48
  12   6  -1    3.77    0.56
  10  -6  -1   22.30    1.29
 -10  -6   1   21.33    1.27
 -10   6   1   21.78    1.05
  10   6  -1   23.22    1.34
   8  -6  -1    4.44    0.64
  -8  -6   1    3.77    0.58
   8   6  -1    4.06    0.58
   8   6  -1    3.61    0.62
  -8   6   1    5.69    0.47
   6  -6  -1    0.19    0.32
   6  -6  -1   -0.11    0.40
  -6  -6   1    0.65    0.38
   6   6  -1   -1.09    0.32
  -6   6   1    0.05    0.24
   6   6  -1    0.13    0.33
   4  -6  -1    0.16    0.38
   4  -6  -1    0.26    0.33
  -4  -6   1    0.64    0.38
   4   6  -1    0.59    0.33
   4   6  -1    0.21    0.29
  -4   6   1    0.68    0.26
  -2  -6   1    2.49    0.43
   2  -6  -1    3.79    0.51
   2  -6  -1    2.38    0.53
  -2  -6   1    2.77    0.51
   2   6  -1    2.52    0.39
   2   6  -1    2.73    0.37
   0  -6   1   27.95    1.38
   0  -6  -1   28.50    1.44
   0  -6   1   28.20    1.30
   0  -6  -1   29.92    1.42
   0   6   1   27.63    1.41
   0   6  -1   26.86    1.25
   0   6  -1   27.12    1.29
  -2  -6  -1   91.56    3.59
  -2  -6  -1   89.65    3.55
   2  -6   1   85.85    3.51
   2   6   1   87.09    3.42
  -2   6  -1   85.70    3.37
   2   6   1   84.69    3.56
   4  -6   1   16.81    0.81
  -4  -6  -1   14.12    0.97
   4  -6   1   15.53    0.99
  -4  -6  -1   14.94    0.99
  -4   6  -1   14.56    0.68
   4   6   1   12.77    1.05
  -4   6  -1   14.24    0.80
   4   6   1   14.14    0.99
  -6  -6  -1    7.54    0.78
   6  -6   1    8.25    0.67
   6  -6   1    7.62    0.78
  -6  -6  -1    8.57    0.80
   6   6   1    6.02    0.79
   6   6   1    8.59    0.79
  -6   6  -1    7.69    0.50
  -6   6  -1    7.57    0.57
   8  -6   1    9.46    0.93
  -8  -6  -1   10.41    0.95
   8  -6   1   10.39    0.84
  -8   6  -1   10.84    0.61
   8   6   1   11.37    0.97
   8   6   1   10.26    1.01
 -10  -6  -1    0.91    0.55
  10  -6   1    1.24    0.47
  10  -6   1    0.85    0.51
 -10   6  -1    0.85    0.32
  10   6   1    0.39    0.32
  10   6   1    1.03    0.56
  12  -6   1   14.33    1.09
 -12  -6  -1   14.51    1.18
  12  -6   1   11.39    1.15
 -12   6  -1   13.42    0.82
  12   6   1   12.94    1.42
  12   6   1   14.32    1.23
  14  -6   1   50.50    2.69
 -14  -6  -1   55.99    2.71
  14  -6   1   60.66    2.76
 -14   6  -1   57.63    2.18
  14   6   1   51.21    3.17
  14   6   1   55.96    2.78
  16  -6   1   19.63    1.49
  16  -6   1   14.19    1.43
 -16  -6  -1   19.67    1.44
 -16   6  -1   15.55    1.01
  16   6   1   17.65    1.83
 -18  -6  -1    0.74    0.71
  18  -6   1    0.70    0.91
  18   6   1    2.70    1.23
 -18   6  -1    0.71    0.48
  20  -6   1    3.85    1.18
 -20  -6  -1    6.31    1.02
 -20   6  -1    3.69    0.66
  20   6   1    5.73    1.49
  22  -6   1    2.64    1.14
 -22  -6  -1    0.71    0.86
  22   6   1    0.26    1.35
 -22   6  -1    0.30    0.53
  24  -6   1    1.76    1.30
 -24  -6  -1    2.33    1.05
 -24   6  -1    2.93    0.69
  24   6   1    5.13    1.73
 -26  -6  -1   17.32    1.83
  26  -6   1   16.22    2.10
  26   6   1   20.13    2.55
 -26   6  -1   16.30    1.33
 -28  -6  -1    6.20    1.34
  28  -6   1    4.71    1.71
  28   6   1    3.02    1.88
 -28   6  -1    4.02    0.84
  30  -6   1    7.43    1.88
 -30   6  -1    9.45    1.12
  30   6   1    5.32    2.14
  32  -6   1    2.54    1.80
 -32   6  -1    1.68    0.81
  32   6   1   -1.27    1.91
 -33   7   1   13.70    1.42
  33   7  -1   11.40    2.43
 -31  -7   1   22.90    2.10
 -31   7   1   17.03    1.56
  31   7  -1   17.32    2.60
 -29  -7   1   25.78    2.14
  29  -7  -1   22.99    2.32
 -29   7   1   27.70    1.78
  29   7  -1   27.48    2.89
  27  -7  -1   19.07    2.09
 -27  -7   1   25.44    1.95
  27   7  -1   23.34    2.61
 -27   7   1   25.95    1.68
  25  -7  -1   24.17    2.03
 -25  -7   1   24.05    1.91
 -25   7   1   22.39    1.57
  25   7  -1   24.36    2.50
  23  -7  -1   18.02    1.81
 -23  -7   1   21.28    1.66
  23   7  -1   21.19    2.23
 -23   7   1   19.64    1.35
  21  -7  -1   31.07    2.09
 -21  -7   1   29.87    1.95
  21   7  -1   35.85    2.74
 -21   7   1   28.69    1.62
 -19  -7   1   67.03    3.12
  19  -7  -1   59.24    3.14
 -19   7   1   67.01    2.66
  19   7  -1   65.29    3.61
  17  -7  -1  109.39    4.95
 -17  -7   1  120.50    4.94
 -17   7   1  124.07    4.26
  17   7  -1  115.58    5.30
 -15  -7   1  129.81    5.22
  15  -7  -1  126.25    5.24
  15   7  -1  123.17    5.47
 -15   7   1  127.41    4.46
  13  -7  -1  108.76    4.75
 -13  -7   1  118.99    4.74
  13   7  -1  114.53    4.88
 -13   7   1  118.41    4.06
  13   7  -1  115.25    4.95
  11  -7  -1  119.72    5.03
 -11  -7   1  124.40    5.00
 -11   7   1  125.31    4.30
  11   7  -1  128.63    5.15
   9  -7  -1  142.90    5.76
  -9  -7   1  141.65    5.71
   9  -7  -1  152.65    5.78
  -9   7   1  142.91    4.95
   9   7  -1  148.28    5.83
   9   7  -1  147.30    5.86
  -7  -7   1  115.15    4.64
   7  -7  -1  109.78    4.66
   7  -7  -1  123.15    4.70
   7   7  -1  119.16    4.67
   7   7  -1  118.58    4.71
  -7   7   1  112.94    4.00
   5  -7  -1  186.21    7.35
  -5  -7   1  186.67    7.32
   5  -7  -1  200.08    7.46
   5   7  -1  192.53    7.34
  -5   7   1  187.68    6.38
   5   7  -1  200.19    7.44
   3  -7  -1  197.37    7.64
  -3  -7   1  193.59    7.59
   3  -7  -1  215.83    7.77
   3   7  -1  195.83    7.56
   3   7  -1  197.30    7.68
   1  -7  -1  318.60   11.71
  -1  -7   1  302.48   11.44
   1  -7  -1  305.47   11.48
   1   7  -1  303.16   11.47
   1   7  -1  308.58   11.60
   1  -7   1  199.51    7.69
  -1  -7  -1  206.56    7.85
  -1  -7  -1  192.27    7.69
   1   7   1  205.19    7.83
   1   7   1  199.04    7.55
  -1   7  -1  208.91    7.59
  -3  -7  -1   78.75    3.36
  -3  -7  -1   79.93    3.38
   3  -7   1   77.46    3.32
   3  -7   1   84.27    3.13
   3   7   1   79.97    3.21
  -3   7  -1   77.63    3.12
   3   7   1   81.23    3.39
   5  -7   1   95.82    3.78
  -5  -7  -1   97.92    4.02
  -5  -7  -1  104.55    4.10
   5  -7   1  100.36    4.02
  -5   7  -1   93.55    3.31
   5   7   1  103.72    4.07
   5   7   1   95.73    3.98
  -5   7  -1   94.04    3.78
  -7  -7  -1  155.52    5.93
   7  -7   1  149.61    5.91
  -7  -7  -1  151.12    6.04
   7  -7   1  145.93    5.74
  -7   7  -1  148.34    4.98
   7   7   1  145.74    6.00
   7   7   1  155.26    6.04
   9  -7   1  132.58    5.59
   9  -7   1  146.62    5.48
  -9  -7  -1  140.77    5.62
   9   7   1  135.59    5.81
   9   7   1  145.99    5.76
  -9   7  -1  142.22    4.72
  11  -7   1  124.47    5.19
 -11  -7  -1  128.61    5.20
 -11   7  -1  123.17    4.32
  11   7   1  127.04    5.47
  11   7   1  132.02    5.32
 -13  -7  -1  105.21    4.39
  13  -7   1   96.34    4.33
 -13   7  -1  103.59    3.60
  15  -7   1   81.82    3.82
  15  -7   1   89.89    3.84
 -15  -7  -1   87.64    3.83
  15   7   1   81.82    4.22
 -15   7  -1   83.47    3.12
  17  -7   1   37.16    2.38
 -17  -7  -1   38.54    2.20
  17  -7   1   34.95    2.19
 -17   7  -1   38.38    1.69
  17   7   1   35.39    2.76
  19  -7   1   64.87    3.36
  19  -7   1   73.69    3.53
 -19  -7  -1   66.88    3.31
  19   7   1   62.80    3.87
 -19   7  -1   66.58    2.68
 -21  -7  -1   38.32    2.36
  21  -7   1   43.12    2.85
  21  -7   1   33.97    2.38
 -21   7  -1   39.02    1.86
  21   7   1   39.74    3.13
 -23  -7  -1   36.95    2.21
  23  -7   1   25.03    2.24
  23  -7   1   23.50    2.22
 -23   7  -1   26.84    1.58
  25  -7   1   37.82    3.18
  25  -7   1   31.83    2.54
 -25  -7  -1   42.07    2.56
 -25   7  -1   37.17    1.92
  25   7   1   42.19    3.51
  27  -7   1   20.43    2.22
 -27  -7  -1   27.00    2.14
 -27   7  -1   26.57    1.59
  27   7   1   22.30    2.78
 -29   7  -1   15.19    1.35
  29   7   1   16.59    2.61
 -31   7  -1    5.26    0.99
  31   7   1    3.90    2.15
 -30  -8   1    1.54    1.23
 -30   8   1    1.77    0.82
  30   8  -1    0.78    1.75
 -28  -8   1    3.89    1.22
  28  -8  -1    3.12    1.42
  28   8  -1    6.52    1.84
 -28   8   1    6.05    1.01
 -26  -8   1    0.99    1.02
  26  -8  -1   -0.41    1.14
 -26   8   1   -0.42    0.65
  26   8  -1   -1.17    1.37
 -24  -8   1   -0.16    0.89
  24  -8  -1   -1.27    1.02
 -24   8   1    0.85    0.64
  24   8  -1   -1.21    1.24
  22  -8  -1    0.92    1.00
 -22  -8   1    2.56    0.95
  22   8  -1   -0.41    1.21
 -22   8   1    1.08    0.62
 -20  -8   1   -0.23    0.81
  20  -8  -1   -0.19    0.87
  20   8  -1   -1.68    0.99
 -20   8   1   -0.14    0.52
 -18  -8   1   13.53    1.36
  18  -8  -1   11.17    1.37
  18   8  -1   14.47    1.64
 -18   8   1   14.09    1.06
 -16  -8   1    9.20    1.14
  16  -8  -1    8.54    1.16
  16   8  -1    9.78    1.30
 -16   8   1    9.97    0.84
  14  -8  -1    4.03    0.92
 -14  -8   1    3.16    0.83
 -14   8   1    4.29    0.60
 -12  -8   1    3.12    0.75
  12  -8  -1    2.95    0.77
 -12   8   1    1.57    0.47
  12   8  -1    4.30    0.85
  10  -8  -1    0.32    0.54
 -10  -8   1   -0.18    0.56
 -10   8   1    1.11    0.39
  10   8  -1    0.14    0.54
   8  -8  -1   10.75    0.90
  -8  -8   1   10.82    1.04
   8  -8  -1    9.68    1.01
  -8   8   1   10.39    0.73
   8   8  -1   10.38    0.93
   8   8  -1   10.48    0.95
   6  -8  -1   17.65    1.19
  -6  -8   1   17.97    1.20
   6  -8  -1   17.54    1.22
   6   8  -1   16.35    1.19
   6   8  -1   17.42    1.17
  -6   8   1   16.18    0.93
   4  -8  -1    2.84    0.69
   4  -8  -1    2.85    0.59
  -4  -8   1    2.22    0.61
   4   8  -1    3.69    0.50
   4   8  -1    2.62    0.53
  -2  -8   1   31.82    1.65
  -2  -8   1   33.81    1.62
   2  -8  -1   30.95    1.65
   2  -8  -1   31.27    1.71
   2   8  -1   31.78    1.58
   2   8  -1   30.85    1.48
   0  -8   1   37.35    1.85
   0  -8  -1   37.48    1.85
   0  -8  -1   31.19    1.81
   0   8  -1   38.58    1.72
   0   8  -1   37.69    1.62
   0   8   1   36.80    1.82
  -2  -8  -1    0.29    0.45
  -2  -8  -1   -0.36    0.49
   2  -8   1    0.23    0.53
  -2   8  -1    0.54    0.29
   2   8   1    0.35    0.30
   2   8   1    0.07    0.45
  -4  -8  -1    2.99    0.67
   4  -8   1    2.30    0.61
  -4  -8  -1    3.07    0.62
   4   8   1    2.70    0.59
  -4   8  -1    2.37    0.38
   4   8   1    2.65    0.50
  -4   8  -1    2.27    0.38
  -6  -8  -1   12.52    1.15
  -6  -8  -1   13.68    1.14
   6  -8   1   13.73    0.97
   6  -8   1   13.55    1.13
   6   8   1   15.32    1.08
   6   8   1   14.82    1.17
  -6   8  -1   14.43    0.76
   8  -8   1    0.29    0.59
  -8  -8  -1    0.55    0.55
   8   8   1    0.51    0.59
  -8   8  -1   -0.15    0.29
  10  -8   1   33.67    1.92
 -10  -8  -1   38.51    2.03
  10   8   1   35.78    2.18
 -10   8  -1   35.57    1.47
 -12  -8  -1    6.41    0.99
  12  -8   1    5.40    0.97
  12   8   1    7.12    1.14
 -12   8  -1    6.15    0.60
 -14  -8  -1    0.13    0.72
  14  -8   1   -0.18    0.71
 -14   8  -1    0.22    0.39
  16  -8   1    7.39    1.22
 -16  -8  -1    9.57    1.25
 -16   8  -1   10.47    0.84
 -18  -8  -1    0.25    0.82
  18  -8   1    0.22    0.90
 -18   8  -1   -0.11    0.45
  18   8   1    0.69    1.14
  20  -8   1    1.47    0.98
 -20  -8  -1    1.74    0.93
  20   8   1    1.98    1.38
 -20   8  -1    1.57    0.59
  22  -8   1   12.10    1.69
 -22  -8  -1   15.85    1.68
  22   8   1   14.94    2.08
 -22   8  -1   14.24    1.15
  24  -8   1    1.37    1.25
 -24  -8  -1    1.20    1.03
  24   8   1    1.62    1.66
 -24   8  -1    1.91    0.68
  26  -8   1   -0.28    1.20
 -26  -8  -1   -0.40    1.03
  26   8   1   -0.09    1.59
 -26   8  -1    0.28    0.61
 -28   8  -1    0.80    0.67
  28   8   1    0.51    1.77
  30   8   1    1.61    1.97
 -30   8  -1   -0.12    0.70
 -29   9   1    3.62    0.91
  29   9  -1    2.00    1.78
 -27  -9   1    1.65    1.17
  27  -9  -1    1.72    1.31
  27   9  -1    1.82    1.57
 -27   9   1    2.48    0.84
 -25  -9   1    2.32    1.12
  25  -9  -1    1.41    1.21
  25   9  -1    2.89    1.56
 -25   9   1    4.74    0.86
 -23  -9   1    4.55    1.14
  23  -9  -1    3.56    1.26
 -23   9   1    4.89    0.83
  23   9  -1    3.71    1.41
 -21  -9   1   11.03    1.40
  21  -9  -1    8.98    1.43
 -21   9   1   10.39    1.02
  21   9  -1    7.68    1.50
  19  -9  -1    3.02    1.08
 -19  -9   1    4.33    1.08
  19   9  -1    5.35    1.25
 -19   9   1    3.95    0.71
  17  -9  -1    4.76    1.08
 -17  -9   1    7.40    1.15
 -17   9   1    5.86    0.74
 -15  -9   1   12.84    1.31
  15  -9  -1    9.46    1.25
 -15   9   1   11.59    0.92
 -13  -9   1    7.46    1.05
  13  -9  -1    8.19    1.06
 -13   9   1    6.65    0.70
  13   9  -1    7.53    1.06
  11  -9  -1   13.88    1.31
 -11  -9   1   14.21    1.28
  11   9  -1   14.85    1.23
 -11   9   1   14.54    0.94
   9  -9  -1   21.64    1.49
  -9  -9   1   20.80    1.44
  -9   9   1   22.07    1.13
   9   9  -1   22.47    1.51
  -7  -9   1    6.68    0.91
   7  -9  -1    8.90    1.04
  -7   9   1    9.55    0.74
   7   9  -1    9.33    0.85
  -5  -9   1   24.56    1.49
   5  -9  -1   21.48    1.50
  -5   9   1   22.75    1.16
   5   9  -1   25.08    1.35
   3  -9  -1   11.85    1.15
  -3  -9   1   12.01    1.12
   3   9  -1   11.75    0.94
   3   9  -1   15.49    1.08
   1  -9  -1   30.88    1.77
  -1  -9   1   31.15    1.75
   1   9  -1   30.63    1.47
   1   9  -1   31.94    1.59
   1  -9   1   40.22    2.05
  -1  -9  -1   36.49    2.02
  -3  -9  -1   19.43    1.32
   3  -9   1   17.82    1.32
   5  -9   1   24.31    1.49
  -5  -9  -1   21.88    1.47
  -5   9  -1   20.68    1.03
  -7  -9  -1   22.60    1.52
   7  -9   1   22.22    1.50
   7   9   1   23.35    1.53
  -7   9  -1   22.55    1.07
  -9  -9  -1    7.58    1.01
   9  -9   1    6.64    1.00
  -9   9  -1    7.22    0.62
   9   9   1    7.67    0.95
  11  -9   1   15.18    1.43
 -11  -9  -1   18.65    1.44
 -11   9  -1   14.63    0.91
  11   9   1   17.80    1.48
  13  -9   1   25.09    1.79
 -13  -9  -1   26.47    1.81
 -13   9  -1   25.47    1.27
  13   9   1   27.83    2.15
 -15  -9  -1    9.31    1.26
  15  -9   1    8.91    1.30
 -15   9  -1    9.46    0.80
  17  -9   1    8.14    1.31
 -17  -9  -1   11.67    1.41
 -17   9  -1    8.88    0.85
 -19  -9  -1   11.70    1.47
  19  -9   1   11.02    1.52
  19   9   1   10.66    1.73
 -19   9  -1   10.54    0.95
  21  -9   1    3.45    1.27
 -21  -9  -1    4.76    1.20
  21   9   1    2.53    1.44
 -21   9  -1    4.05    0.74
  23  -9   1    4.17    1.35
 -23  -9  -1    1.79    1.12
 -23   9  -1    4.47    0.79
  23   9   1    2.08    1.53
 -25  -9  -1    3.89    1.33
  25   9   1    5.83    1.87
 -25   9  -1    4.69    0.82
  27   9   1   11.41    2.20
 -27   9  -1   11.46    1.15
  28  10  -1   -0.92    1.52
 -28  10   1    1.41    0.81
 -26 -10   1    0.28    1.06
 -26  10   1    0.15    0.69
  26  10  -1    1.14    1.49
  24 -10  -1    0.81    1.21
 -24 -10   1   -0.22    1.02
  24  10  -1   -1.34    1.25
 -24  10   1    0.21    0.66
  22 -10  -1    1.59    1.15
 -22 -10   1    1.09    0.97
  22  10  -1    1.01    1.26
 -22  10   1    0.26    0.64
  20 -10  -1    9.15    1.46
 -20 -10   1    9.40    1.37
 -20  10   1    8.89    0.94
 -18 -10   1    4.59    1.08
  18 -10  -1    4.37    1.15
 -18  10   1    6.10    0.78
  16 -10  -1    6.34    1.18
 -16 -10   1    7.96    1.19
  16  10  -1    7.05    1.18
 -16  10   1    5.71    0.73
 -14 -10   1    2.53    0.87
  14 -10  -1    0.55    0.85
 -14  10   1    2.73    0.57
  14  10  -1    1.44    0.86
  12 -10  -1    6.38    1.08
 -12 -10   1    7.25    1.09
  12  10  -1   10.52    1.10
 -12  10   1    5.32    0.67
 -10 -10   1    0.16    0.67
  10 -10  -1    0.43    0.74
  10  10  -1   -0.03    0.60
 -10  10   1   -0.11    0.41
  -8 -10   1    0.60    0.69
   8 -10  -1   -0.31    0.70
  -8  10   1    0.34    0.40
   8  10  -1   -0.03    0.56
   6 -10  -1    0.47    0.73
  -6 -10   1   -0.03    0.64
  -6  10   1   -0.16    0.39
   4 -10  -1    7.98    1.05
  -4 -10   1    9.24    1.07
  -4  10   1    8.62    0.75
  -2 -10   1    0.97    0.71
   2 -10  -1    1.59    0.75
   0 -10   1   13.46    1.29
   0 -10  -1   17.14    1.28
  -2 -10  -1    5.34    0.93
   2 -10   1    3.72    0.89
  -4 -10  -1   10.56    1.11
   4 -10   1   11.42    1.18
  -4  10  -1   10.13    0.73
   6 -10   1    0.53    0.68
  -6 -10  -1    0.49    0.70
  -6  10  -1    0.51    0.38
   8 -10   1    7.50    1.07
  -8 -10  -1    8.31    1.07
  -8  10  -1    8.55    0.68
  10 -10   1   -0.63    0.71
 -10 -10  -1    1.06    0.80
 -10  10  -1   -0.13    0.37
 -12 -10  -1    7.32    1.12
  12 -10   1    5.82    1.08
 -12  10  -1    7.26    0.68
  12  10   1    6.67    1.11
 -14 -10  -1    1.85    0.85
  14 -10   1    1.47    0.92
  14  10   1    1.97    0.99
 -14  10  -1    2.50    0.55
 -16 -10  -1    9.44    1.38
  16 -10   1    8.01    1.31
 -16  10  -1   10.23    0.86
  16  10   1    9.48    1.49
  18 -10   1    1.28    1.05
 -18 -10  -1    2.23    1.03
 -18  10  -1    1.70    0.58
  20 -10   1   -0.79    1.03
 -20 -10  -1   -1.02    0.93
 -20  10  -1    0.44    0.55
  22 -10   1    0.04    1.14
 -22 -10  -1    0.42    1.05
 -22  10  -1    0.02    0.60
  22  10   1    0.35    1.36
  24  10   1    1.37    1.53
 -24  10  -1    0.56    0.66
  26  10   1    6.29    1.91
 -26  10  -1    2.33    0.74
 -25  11   1    2.73    0.84
  25  11  -1    4.96    1.60
 -23 -11   1    6.12    1.37
 -23  11   1    3.49    0.83
  21 -11  -1    8.91    1.52
 -21 -11   1    8.39    1.41
 -21  11   1    7.86    0.94
  19 -11  -1   13.59    1.67
 -19 -11   1   14.44    1.61
 -19  11   1   11.88    1.10
  17 -11  -1   14.98    1.68
 -17 -11   1   19.79    1.79
 -17  11   1   18.31    1.22
 -15 -11   1   15.46    1.56
  15 -11  -1   12.72    1.51
 -15  11   1   14.30    1.08
  13 -11  -1   20.72    1.73
 -13 -11   1   23.76    1.76
 -13  11   1   21.52    1.27
  11 -11  -1   17.47    1.59
 -11 -11   1   17.59    1.57
 -11  11   1   16.08    1.06
   9 -11  -1   10.91    1.31
  -9 -11   1   15.36    1.40
  -9  11   1   12.25    0.95
   7 -11  -1   22.79    1.72
  -7 -11   1   22.84    1.66
  -7  11   1   24.47    1.28
  -5 -11   1   36.08    2.06
   5 -11  -1   32.35    2.05
  -5  11   1   32.98    1.57
   3 -11  -1   31.73    1.95
  -3 -11   1   28.41    1.87
   1 -11  -1   44.71    2.44
  -1 -11   1   46.01    2.44
   1 -11   1   40.11    2.28
  -1 -11  -1   42.25    2.32
  -3 -11  -1   10.87    1.27
   3 -11   1   10.59    1.29
  -3  11  -1   12.89    0.86
   5 -11   1   14.78    1.41
  -5 -11  -1   14.72    1.43
  -5  11  -1   15.80    0.93
   7 -11   1   24.59    1.71
  -7 -11  -1   23.18    1.71
  -7  11  -1   23.77    1.19
  -9 -11  -1   16.77    1.58
   9 -11   1   18.11    1.47
  -9  11  -1   18.20    1.03
  11 -11   1   21.33    1.69
 -11 -11  -1   26.74    1.89
 -11  11  -1   25.54    1.26
  13 -11   1   16.03    1.65
 -13 -11  -1   17.57    1.66
 -13  11  -1   19.32    1.11
  15 -11   1    4.79    1.16
 -15 -11  -1    6.87    1.25
 -15  11  -1    6.19    0.74
  17 -11   1    5.06    1.28
 -17 -11  -1    5.48    1.27
 -17  11  -1    6.69    0.78
 -19 -11  -1    7.20    1.39
  19 -11   1    5.50    1.37
 -19  11  -1    6.77    0.83
 -21  11  -1    4.36    0.77
 -23  11  -1    7.66    0.95
 -22  12   1    0.76    0.70
 -20 -12   1   -0.61    1.03
 -20  12   1    0.31    0.66
 -18 -12   1    1.29    1.07
  18 -12  -1    0.17    1.09
 -18  12   1    0.78    0.63
 -16 -12   1    1.08    0.98
  16 -12  -1    0.91    1.03
 -16  12   1    1.19    0.60
 -14 -12   1    2.45    1.02
  14 -12  -1    2.86    1.10
 -14  12   1    3.07    0.67
  12 -12  -1    0.43    0.94
 -12 -12   1    0.82    0.90
 -12  12   1   -0.18    0.49
  10 -12  -1    3.46    1.06
 -10 -12   1    3.61    1.01
 -10  12   1    3.42    0.64
   8 -12  -1    1.89    0.97
  -8 -12   1    2.64    0.94
  -8  12   1    1.93    0.56
  -6 -12   1    0.04    0.78
   6 -12  -1   -0.83    0.84
  -6  12   1   -0.15    0.48
  -4 -12   1    0.20    0.80
   4 -12  -1    0.37    0.82
  -4  12   1   -0.01    0.49
   2 -12  -1    0.97    0.76
  -2 -12   1    0.56    0.82
   0 -12  -1    0.50    0.82
   0 -12   1    0.53    0.80
   2 -12   1    7.11    1.14
  -2 -12  -1    7.86    1.18
  -2  12  -1    5.09    0.64
  -4 -12  -1    4.12    1.02
   4 -12   1    5.01    0.98
  -4  12  -1    3.05    0.55
   6 -12   1    2.29    0.92
  -6 -12  -1    1.97    0.92
  -6  12  -1    2.10    0.51
   8 -12   1    0.54    0.87
  -8 -12  -1    0.44    0.89
  -8  12  -1    0.83    0.47
  10 -12   1   -0.32    0.84
 -10 -12  -1    0.92    0.94
 -10  12  -1    1.85    0.52
 -12 -12  -1    3.92    1.12
  12 -12   1    4.69    1.16
 -12  12  -1    5.24    0.68
  14 -12   1    9.91    1.48
 -14 -12  -1    9.87    1.44
 -14  12  -1    8.58    0.83
 -16 -12  -1    0.38    1.02
  16 -12   1    2.04    1.11
 -16  12  -1    2.43    0.64
 -18  12  -1    5.89    0.82
 -20  12  -1    0.95    0.67
 -19  13   1   10.10    1.07
 -17  13   1    7.26    0.92
 -15 -13   1    9.32    1.48
 -15  13   1    8.57    0.93
 -13 -13   1   13.31    1.61
  13 -13  -1   13.65    1.65
 -13  13   1   15.63    1.15
 -11 -13   1    5.73    1.21
  11 -13  -1    3.56    1.20
 -11  13   1    4.89    0.73
  -9 -13   1   11.79    1.47
   9 -13  -1   12.24    1.47
  -9  13   1   13.00    1.04
   7 -13  -1   22.09    1.87
  -7 -13   1   26.69    1.91
  -7  13   1   22.44    1.35
   5 -13  -1   12.01    1.49
  -5 -13   1   11.65    1.44
  -5  13   1   12.75    1.05
  -3 -13   1   15.04    1.57
   3 -13  -1   12.94    1.52
  -3  13   1   16.06    1.14
   1 -13  -1   12.55    1.49
  -1 -13   1   14.02    1.53
   1 -13   1    7.59    1.27
  -1 -13  -1    6.98    1.26
   3 -13   1   24.94    1.92
  -3 -13  -1   23.05    1.88
  -3  13  -1   25.21    1.30
  -5 -13  -1   14.88    1.66
   5 -13   1   16.30    1.64
  -5  13  -1   16.04    1.05
  -7 -13  -1    9.63    1.38
   7 -13   1   10.24    1.45
  -7  13  -1   10.01    0.86
   9 -13   1    9.33    1.41
  -9 -13  -1   12.38    1.54
  -9  13  -1   12.55    0.94
 -11 -13  -1    9.10    1.42
  11 -13   1    8.06    1.39
 -11  13  -1    7.62    0.79
 -13  13  -1   10.15    0.91
 -15  13  -1   14.81    1.12
 -17  13  -1    7.18    0.87
 -14  14   1    0.58    0.64
 -12  14   1    0.03    0.59
 -10  14   1   -0.28    0.56
  -8 -14   1    0.28    1.05
  -8  14   1    0.76    0.56
  -6 -14   1    1.16    1.01
  -6  14   1    1.79    0.64
  -4 -14   1    1.08    1.03
  -4  14   1    2.38    0.67
   2 -14  -1    0.79    1.01
  -2 -14   1    1.91    1.07
  -2  14   1    0.69    0.61
   0 -14   1   -0.66    0.93
   0 -14  -1    0.20    0.98
   2 -14   1   -0.38    0.99
  -2 -14  -1    1.17    1.03
  -2  14  -1    1.51    0.58
  -4  14  -1    0.17    0.52
  -6  14  -1    0.66    0.54
  -8  14  -1    1.96    0.59
 -10  14  -1    0.34    0.54
 -12  14  -1    0.14    0.56
  -7  15   1    1.42    0.66
  -5  15   1   -0.51    0.58
  -3  15   1    2.98    0.74
   1  15  -1    3.13    0.70
  -1  15   1    2.94    0.76
  -1  15  -1   -0.21    0.53
  -3  15  -1    0.26    0.57
  -5  15  -1   -0.55    0.53
  38   0  -2    5.06    2.01
  36   0  -2    2.69    1.74
  34   0  -2   11.68    2.09
 -34   0   2    9.36    1.28
 -32   0   2   45.25    2.44
  32   0  -2   39.87    3.41
  30   0  -2   36.09    3.07
 -30   0   2   40.52    2.23
 -28   0   2   60.26    2.73
  28   0  -2   53.51    3.69
 -26   0   2   77.01    3.20
  26   0  -2   71.66    4.16
 -24   0   2   47.22    2.23
 -24   0   2   47.09    2.49
  24   0  -2   47.66    3.16
  22   0  -2   68.82    3.74
 -22   0   2   68.74    3.21
 -22   0   2   75.03    2.96
  20   0  -2   77.86    4.02
 -20   0   2   83.64    3.61
 -20   0   2   88.21    3.28
 -18   0   2  159.69    6.42
  18   0  -2  164.25    6.87
 -18   0   2  169.87    5.78
  16   0  -2  346.95   12.91
 -16   0   2  318.02   12.38
 -16   0   2  335.30   11.03
 -14   0   2  401.51   12.94
  14   0  -2  405.60   15.06
 -14   0   2  379.39   14.54
  12   0  -2  156.59    6.26
 -12   0   2  168.31    5.59
 -12   0   2  166.63    6.24
  12   0  -2  167.17    6.50
  10   0  -2  310.34   11.52
 -10   0   2  318.58   10.23
  10   0  -2  315.06   11.84
  10   0  -2  312.36   10.23
 -10   0   2  312.49   11.49
   8   0  -2   10.00    0.64
   8   0  -2    9.72    0.62
  -8   0   2   12.88    0.65
   8   0  -2   11.98    0.80
  -8   0   2   11.04    0.63
   6   0  -2  199.42    6.48
   6   0  -2  209.28    7.49
  -6   0   2  196.53    6.48
   6   0  -2  191.58    7.24
   4   0  -2  689.71   24.74
   4   0  -2  684.75   25.44
   4   0  -2  690.04   21.95
  -4   0   2  695.56   21.95
   2   0  -2  355.82   12.51
   2   0  -2  327.36   12.87
  -2   0   2  382.76   12.50
  -2   0   2  339.29   11.09
   2   0  -2  334.02   11.09
   0   0  -2  578.32   21.55
   0   0  -2  588.17   21.51
   2   0   2  164.21    6.17
  -2   0  -2  160.82    6.17
  -2   0  -2  163.17    6.15
  -2   0  -2  168.92    6.09
   2   0   2  161.97    6.07
   2   0   2  162.96    6.15
  -4   0  -2   28.38    1.22
   4   0   2   27.61    1.33
  -4   0  -2   26.51    1.26
   4   0   2   28.74    1.21
   4   0   2   28.75    1.28
  -4   0  -2   27.84    1.33
   6   0   2  166.62    6.54
  -6   0  -2  170.49    6.54
   6   0   2  177.84    6.56
   6   0   2  173.66    6.61
   8   0   2  487.25   18.07
   8   0   2  486.26   18.10
  -8   0  -2  477.12   17.75
  10   0   2  639.52   23.66
 -10   0  -2  628.97   23.19
  10   0   2  631.92   23.68
 -12   0  -2  389.85   14.28
  12   0   2  373.61   14.53
  14   0   2  197.66    8.11
 -14   0  -2  208.69    7.96
 -16   0  -2   31.07    1.90
  16   0   2   34.76    2.21
  18   0   2   98.42    4.67
 -18   0  -2  106.37    4.50
  20   0   2   82.75    4.24
 -20   0  -2   86.10    3.95
  22   0   2   46.98    3.22
 -22   0  -2   48.54    2.73
  24   0   2   78.40    4.44
 -24   0  -2   89.25    4.10
 -26   0  -2   67.37    3.44
  26   0   2   61.22    3.95
  28   0   2   14.37    2.18
 -28   0  -2   15.09    1.69
  30   0   2    2.14    1.66
  32   0   2    1.98    1.71
  34   0   2   10.71    2.28
  37  -1  -2   -0.14    1.71
  37   1  -2   -1.21    1.66
 -37   1   2   -1.20    0.82
  35  -1  -2   -0.34    1.59
 -35   1   2    1.52    0.92
  35   1  -2    1.27    1.66
 -33  -1   2    2.40    1.01
  33  -1  -2    2.41    1.67
 -33   1   2    4.27    1.01
  33   1  -2    4.66    1.79
  31  -1  -2    5.61    1.75
 -31  -1   2    5.60    1.06
 -31  -1   2    5.98    1.19
  31   1  -2    6.35    1.75
 -31   1   2    6.12    1.07
  29  -1  -2   10.79    1.89
 -29  -1   2   10.41    1.35
 -29  -1   2   10.61    1.23
  29   1  -2    7.12    1.74
 -29   1   2   12.85    1.28
  27  -1  -2    7.35    1.61
 -27  -1   2    9.88    1.13
 -27  -1   2    9.47    1.24
  27   1  -2    6.04    1.59
 -27   1   2   10.74    1.16
  25  -1  -2    2.31    1.26
 -25  -1   2    3.83    0.79
 -25  -1   2    4.08    0.97
  25   1  -2    2.73    1.29
 -25   1   2    3.83    0.77
  23  -1  -2    9.85    1.51
 -23  -1   2   10.70    1.04
 -23  -1   2   10.45    1.17
 -23   1   2    7.81    0.95
  23   1  -2    8.60    1.48
 -21  -1   2    8.60    0.92
 -21  -1   2   10.81    1.10
  21  -1  -2   10.76    1.44
 -21   1   2   11.96    1.03
  21   1  -2    8.37    1.40
  19  -1  -2   26.43    2.00
 -19  -1   2   24.72    1.59
 -19  -1   2   28.19    1.48
 -19   1   2   29.52    1.49
  19   1  -2   24.89    2.05
 -17  -1   2   65.23    3.04
  17  -1  -2   73.99    3.48
 -17  -1   2   70.72    2.78
  17   1  -2   70.21    3.51
 -17   1   2   72.74    2.78
  15  -1  -2   56.42    2.79
 -15  -1   2   55.70    2.27
 -15  -1   2   56.98    2.50
  15   1  -2   54.62    2.76
 -15   1   2   56.59    2.25
 -13  -1   2   27.09    1.30
  13  -1  -2   26.36    1.63
 -13  -1   2   27.99    1.38
  13   1  -2   26.35    1.66
 -13   1   2   27.21    1.28
 -11  -1   2   22.66    1.10
 -11  -1   2   23.04    1.17
  11  -1  -2   24.24    1.19
  11  -1  -2   23.09    1.34
  11   1  -2   24.36    1.35
  11   1  -2   21.19    1.12
  11   1  -2   23.30    1.18
 -11   1   2   24.13    1.09
   9  -1  -2  108.35    4.24
  -9  -1   2  108.15    4.09
   9  -1  -2  109.34    4.09
  -9  -1   2  110.27    3.72
   9   1  -2  104.86    4.26
   9   1  -2  107.37    3.72
  -9   1   2  109.41    3.67
   9   1  -2  104.53    4.08
  -7  -1   2   40.83    1.58
  -7  -1   2   41.30    1.51
   7  -1  -2   39.28    1.67
  -7   1   2   40.24    1.46
   7   1  -2   38.33    1.50
   7   1  -2   38.01    1.56
   7   1  -2   38.42    1.71
  -5  -1   2    2.28    0.20
   5  -1  -2    2.04    0.26
   5  -1  -2    2.28    0.22
  -5  -1   2    2.28    0.26
   5   1  -2    2.65    0.30
   5   1  -2    2.43    0.20
  -5   1   2    2.10    0.23
   5   1  -2    1.98    0.24
  -3  -1   2  274.94    8.46
   3  -1  -2  261.28    9.52
  -3  -1   2  272.68    9.48
   3  -1  -2  256.33    9.77
   3   1  -2  265.07    9.49
  -3   1   2  254.44    9.51
   3   1  -2  262.57    9.81
   3   1  -2  264.90    8.45
  -3   1   2  261.80    8.47
   1  -1  -2  190.38    7.30
  -1  -1   2  192.80    6.26
   1  -1  -2  199.13    7.36
   1   1  -2  199.01    6.26
   1   1  -2  200.50    7.33
  -1   1   2  195.61    7.12
  -1  -1  -2  114.24    4.40
  -1  -1  -2  112.07    4.32
  -1  -1  -2  116.52    4.43
   1   1   2  112.22    4.42
   1   1   2  111.10    4.30
  -1   1  -2  121.27    4.34
  -1   1  -2  124.17    4.42
   1   1   2  116.27    4.40
  -3  -1  -2   14.95    0.82
   3  -1   2   15.24    0.67
   3  -1   2   15.11    0.83
  -3  -1  -2   14.72    0.76
  -3  -1  -2   14.28    0.81
   3  -1   2   14.81    0.77
   3   1   2   14.25    0.75
  -3   1  -2   19.06    0.85
  -3   1  -2   13.97    0.77
   3   1   2   15.06    0.80
   3   1   2   13.31    0.80
  -5  -1  -2   42.88    1.88
   5  -1   2   42.38    1.92
  -5  -1  -2   45.06    1.86
   5  -1   2   44.13    1.78
   5  -1   2   44.05    1.88
  -5   1  -2   42.24    1.86
   5   1   2   44.27    1.91
   5   1   2   44.10    1.91
  -5   1  -2   44.41    1.91
   5   1   2   45.71    1.86
  -7  -1  -2   37.95    1.79
   7  -1   2   40.72    1.68
   7  -1   2   35.30    1.77
   7   1   2   39.63    1.73
  -7   1  -2   40.26    1.81
   7   1   2   37.73    1.82
  -9  -1  -2  197.32    7.46
   9  -1   2  187.94    7.52
  -9   1  -2  192.24    7.46
   9   1   2  201.28    7.53
   9   1   2  195.35    7.61
 -11  -1  -2  101.21    4.21
  11  -1   2   98.57    4.24
  11   1   2  101.77    4.18
 -11   1  -2   99.96    4.21
  11   1   2  106.79    4.36
 -13  -1  -2   66.67    3.03
  13  -1   2   67.84    3.11
 -13   1  -2   70.99    3.09
  13   1   2   63.38    3.24
  15  -1   2   41.33    2.37
 -15  -1  -2   42.41    2.21
  15   1   2   41.21    2.49
 -15   1  -2   43.99    2.25
 -17  -1  -2    6.49    0.98
  17  -1   2    5.72    1.00
 -17   1  -2    5.70    0.96
  17   1   2    6.85    1.15
  19  -1   2   27.63    2.24
 -19  -1  -2   29.96    1.92
 -19   1  -2   27.19    1.86
  19   1   2   30.09    2.37
  21  -1   2   37.59    2.69
 -21  -1  -2   43.04    2.43
 -21   1  -2   38.51    2.38
  21   1   2   44.82    3.01
 -23  -1  -2   18.25    1.75
  23  -1   2   18.79    2.00
  23   1   2   18.57    2.06
 -25  -1  -2   28.82    2.13
  25  -1   2   28.54    2.54
  25   1   2   27.13    2.58
 -27  -1  -2   10.97    1.55
  27  -1   2    7.83    1.79
  27   1   2    9.76    1.91
  29  -1   2    6.40    1.75
 -29  -1  -2    3.30    1.19
  29   1   2    5.33    1.79
 -31  -1  -2    2.72    1.20
  31  -1   2    6.41    1.88
  31   1   2    3.10    1.69
  33  -1   2    3.24    1.83
  33   1   2    3.12    1.87
 -36  -2   2    2.11    1.08
  36  -2  -2    1.39    1.74
 -36   2   2    0.25    0.88
  36   2  -2    0.29    1.68
  34  -2  -2    0.61    1.63
 -34  -2   2    0.43    0.98
  34   2  -2    2.00    1.72
 -34   2   2    0.27    0.81
  32  -2  -2    1.02    1.55
 -32  -2   2    0.26    0.96
 -32   2   2    0.89    0.79
  32   2  -2   -0.80    1.51
  30  -2  -2   10.30    1.90
 -30  -2   2    6.27    1.20
  30   2  -2    5.61    1.70
 -30   2   2    3.98    0.95
 -28  -2   2    4.86    1.05
 -28  -2   2    6.35    1.02
  28  -2  -2    3.69    1.50
  28   2  -2    5.15    1.60
 -28   2   2    5.51    0.94
  26  -2  -2    4.24    1.39
 -26  -2   2    1.58    0.83
 -26  -2   2    1.46    0.73
  26   2  -2    2.10    1.31
 -26   2   2    2.83    0.79
 -24  -2   2    6.87    1.02
 -24  -2   2    8.37    0.97
  24  -2  -2    7.24    1.40
 -24   2   2    6.52    0.90
  24   2  -2    4.95    1.38
  22  -2  -2    2.28    1.07
 -22  -2   2    1.37    0.62
 -22  -2   2    1.04    0.66
  22   2  -2    1.80    1.10
 -22   2   2    1.50    0.59
 -20  -2   2    0.45    0.55
  20  -2  -2   -1.01    0.86
 -20  -2   2    1.50    0.62
 -20   2   2    2.22    0.57
  20   2  -2    0.20    0.92
 -18  -2   2   20.39    1.33
  18  -2  -2   22.61    1.86
 -18  -2   2   21.66    1.34
  18   2  -2   25.93    1.90
 -18   2   2   19.77    1.22
 -16  -2   2   51.84    2.17
 -16  -2   2   50.55    2.35
  16  -2  -2   51.04    2.68
 -16   2   2   52.91    2.15
  16   2  -2   52.40    2.83
 -14  -2   2    0.63    0.38
 -14  -2   2    1.74    0.46
  14  -2  -2    0.62    0.57
 -14   2   2    0.35    0.34
  14   2  -2    0.88    0.63
  12  -2  -2   73.92    3.13
 -12  -2   2   73.65    2.69
 -12  -2   2   72.42    2.94
 -12   2   2   71.99    2.64
  12   2  -2   71.58    2.73
  12   2  -2   77.29    3.24
  12   2  -2   68.84    2.93
 -10  -2   2   22.09    1.01
 -10  -2   2   21.78    1.03
  10  -2  -2   19.06    1.15
  10   2  -2   19.44    0.99
  10   2  -2   19.53    1.04
  10   2  -2   18.05    1.19
 -10   2   2   20.76    0.96
  -8  -2   2   74.01    2.56
   8  -2  -2   71.02    2.80
   8  -2  -2   70.90    2.86
  -8  -2   2   72.26    2.78
   8   2  -2   75.09    2.98
   8   2  -2   70.36    2.77
   8   2  -2   70.95    2.57
  -8   2   2   72.84    2.52
   6  -2  -2  192.43    7.13
  -6  -2   2  186.95    6.97
  -6  -2   2  185.23    6.23
  -6   2   2  189.73    6.22
   6   2  -2  185.76    6.26
   6   2  -2  189.54    7.22
  -6   2   2  194.82    7.00
   6   2  -2  201.95    6.97
   4  -2  -2  208.48    8.05
  -4  -2   2  232.91    7.88
  -4  -2   2  212.17    7.00
   4   2  -2  216.82    8.14
   4   2  -2  212.44    7.02
  -4   2   2  210.43    7.90
  -4   2   2  218.12    7.03
   4   2  -2  225.00    7.88
   2  -2  -2  101.57    3.84
   2  -2  -2   94.40    3.87
  -2  -2   2  102.76    3.33
  -2  -2   2  107.20    3.81
   2  -2  -2  103.72    3.98
  -2   2   2  101.19    3.83
   2   2  -2  103.61    3.36
   2   2  -2  108.91    3.95
   2   2  -2  104.73    3.81
   0  -2  -2   77.21    3.05
   0  -2  -2   79.93    3.15
   0  -2   2   90.98    3.04
   0  -2  -2   71.83    3.06
   0   2   2   78.05    3.14
   0   2   2   76.20    3.03
   0   2  -2   88.00    3.12
  -2  -2  -2    4.50    0.43
  -2  -2  -2    4.07    0.39
  -2   2  -2    4.66    0.38
   2   2   2    3.66    0.38
   2   2   2    4.41    0.41
   4  -2   2   19.05    0.92
  -4  -2  -2   17.14    0.95
  -4  -2  -2   18.48    0.93
   4  -2   2   17.83    0.76
   4   2   2   15.76    0.91
   4   2   2   18.14    1.00
  -4   2  -2   17.16    0.68
   4   2   2   16.68    0.91
  -4   2  -2   18.71    0.92
  -6  -2  -2    8.71    0.67
   6  -2   2    8.15    0.72
  -6  -2  -2    8.56    0.69
   6   2   2   12.05    0.94
   6   2   2   11.24    0.71
  -6   2  -2    7.98    0.50
  -6   2  -2    9.41    0.71
  -8  -2  -2    1.76    0.50
   8  -2   2    3.00    0.46
  -8   2  -2    1.62    0.29
   8   2   2    1.71    0.40
   8   2   2    1.36    0.50
  10  -2   2   25.06    1.49
 -10  -2  -2   27.62    1.48
  10   2   2   24.78    1.64
 -10   2  -2   24.39    1.12
  10   2   2   26.43    1.42
  12  -2   2    8.20    0.87
 -12  -2  -2    8.74    0.95
  12   2   2    8.21    0.86
  12   2   2    9.46    1.08
 -12   2  -2    9.49    0.70
 -14  -2  -2    6.63    0.89
  14  -2   2    5.75    0.86
 -14   2  -2    6.76    0.68
  14   2   2    6.69    1.06
  16  -2   2   11.08    1.21
 -16  -2  -2   11.69    1.20
  16   2   2   11.80    1.41
 -16   2  -2   13.30    0.92
 -18  -2  -2    1.88    0.78
 -18   2  -2    1.49    0.52
  18   2   2    1.27    0.98
  20  -2   2    3.65    1.08
 -20  -2  -2    2.78    0.91
 -20   2  -2    3.23    0.64
  20   2   2    3.58    1.23
  22  -2   2    7.29    1.43
 -22  -2  -2   13.01    1.45
  22   2   2    8.63    1.65
  24  -2   2    1.47    1.28
 -24  -2  -2    1.86    1.00
  24   2   2    2.58    1.49
 -26  -2  -2    4.97    1.22
  26  -2   2    3.66    1.47
  26   2   2    1.93    1.59
  28  -2   2    0.29    1.45
 -28  -2  -2    1.91    1.06
  28   2   2    2.22    1.62
  30  -2   2    1.05    1.59
 -30  -2  -2   -0.40    0.98
  30   2   2   -0.33    1.60
  32  -2   2    1.19    1.69
  32   2   2    1.58    1.81
  34  -2   2    2.38    1.92
  34   2   2    1.04    1.88
  37  -3  -2   -0.19    1.71
 -37   3   2   -0.50    0.85
  37   3  -2    0.45    1.75
 -35  -3   2    1.81    1.06
  35  -3  -2   -1.38    1.58
 -35   3   2   -0.06    0.80
  35   3  -2   -0.48    1.62
  33  -3  -2    0.60    1.60
 -33  -3   2    2.84    1.15
  33   3  -2    0.01    1.62
 -33   3   2    1.55    0.87
  31  -3  -2    0.35    1.52
 -31  -3   2    0.58    0.94
 -31   3   2   -0.53    0.72
  31   3  -2    1.31    1.60
  29  -3  -2    0.71    1.42
 -29  -3   2    0.59    0.86
  29   3  -2    2.01    1.53
 -29   3   2    0.27    0.70
 -27  -3   2    2.73    0.98
  27  -3  -2    3.73    1.43
 -27   3   2    1.65    0.74
  27   3  -2    1.05    1.33
  25  -3  -2   -0.04    1.12
 -25  -3   2    0.38    0.71
 -25   3   2    0.38    0.60
  25   3  -2   -0.99    1.17
 -23  -3   2    0.12    0.66
  23  -3  -2   -0.90    1.03
  23   3  -2   -0.47    1.04
 -23   3   2    0.75    0.57
  21  -3  -2    2.00    1.04
 -21  -3   2   -0.09    0.51
 -21  -3   2    1.92    0.73
 -21   3   2   -0.02    0.51
  21   3  -2    1.03    1.05
 -19  -3   2    1.09    0.55
  19   3  -2    1.70    0.98
 -17  -3   2   27.60    1.46
  17  -3  -2   24.71    1.98
 -17  -3   2   28.81    1.58
  17   3  -2   29.43    2.17
 -17   3   2   29.28    1.43
 -15  -3   2    0.56    0.42
  15  -3  -2    1.26    0.67
 -15  -3   2    0.75    0.50
 -15   3   2   -0.03    0.39
  15   3  -2   -0.11    0.68
 -13  -3   2    4.53    0.58
 -13  -3   2    3.70    0.53
  13  -3  -2    3.64    0.64
  13   3  -2    2.33    0.53
  13   3  -2    2.80    0.69
 -13   3   2    3.49    0.48
  11  -3  -2    3.81    0.51
 -11  -3   2    3.71    0.49
  11  -3  -2    2.81    0.50
 -11  -3   2    3.12    0.43
  11   3  -2    2.03    0.43
 -11   3   2    3.31    0.41
  11   3  -2    2.54    0.56
  -9  -3   2    7.79    0.59
  -9  -3   2    7.42    0.57
   9  -3  -2    8.02    0.62
   9  -3  -2    8.62    0.60
   9   3  -2    7.49    0.59
   9   3  -2    7.75    0.62
  -9   3   2    7.97    0.55
   9   3  -2    8.10    0.73
   7  -3  -2   11.51    0.67
   7  -3  -2   10.56    0.64
  -7  -3   2   10.24    0.63
  -7   3   2   10.72    0.60
   7   3  -2   11.27    0.69
   7   3  -2   10.82    0.65
   7   3  -2    8.88    0.73
  -7   3   2   11.21    0.67
   5  -3  -2    9.77    0.53
   5  -3  -2   11.19    0.63
  -5  -3   2   11.05    0.59
   5   3  -2   11.79    0.61
  -5   3   2   10.75    0.63
  -5   3   2    9.87    0.56
   3  -3  -2   15.52    0.84
   3  -3  -2   14.96    0.78
  -3  -3   2   15.85    0.74
   3  -3  -2   14.96    0.66
   3   3  -2   13.63    0.64
  -3   3   2   15.20    0.77
   3   3  -2   15.57    0.74
  -3   3   2   15.07    0.69
   1  -3  -2    5.26    0.48
   1  -3  -2    6.11    0.48
  -1  -3   2    5.79    0.42
   1  -3  -2    5.60    0.43
  -1   3   2    6.26    0.47
   1   3  -2    7.13    0.49
  -1   3   2    6.36    0.44
   1   3  -2    5.80    0.34
  -1   3   2    6.15    0.53
  -1  -3  -2   60.28    2.40
  -1  -3  -2   56.61    2.45
   1  -3   2   66.37    2.38
   1   3   2   58.17    2.40
   1   3   2   61.78    2.39
   1   3   2   56.71    2.45
  -3  -3  -2   12.75    0.80
   3  -3   2   13.82    0.79
   3  -3   2   12.59    0.75
  -3  -3  -2   11.80    0.76
   3   3   2   17.26    0.85
  -5  -3  -2    2.48    0.45
  -5  -3  -2    2.15    0.39
   5  -3   2    2.81    0.37
  -5   3  -2    2.90    0.25
   5   3   2    2.10    0.40
   7  -3   2    1.97    0.42
  -7  -3  -2    1.90    0.41
  -7  -3  -2    1.67    0.49
   7   3   2    0.58    0.54
  -7   3  -2    2.18    0.29
  -7   3  -2    2.07    0.38
   7   3   2    2.16    0.43
  -9  -3  -2    9.36    0.90
   9  -3   2    8.53    0.77
   9   3   2    8.00    0.98
  -9   3  -2    9.80    0.64
   9   3   2    9.53    0.84
  11  -3   2   43.50    2.14
 -11  -3  -2   44.92    2.16
 -11   3  -2   45.62    1.74
  11   3   2   47.45    2.17
  11   3   2   38.24    2.43
  13  -3   2   19.77    1.50
 -13  -3  -2   20.16    1.35
  13   3   2   19.28    1.65
  13   3   2   17.99    1.30
 -13   3  -2   18.70    1.03
 -15  -3  -2    9.33    1.10
  15  -3   2   11.58    1.14
 -15   3  -2   10.21    0.80
  15   3   2    8.42    1.28
 -17  -3  -2   21.16    1.56
  17  -3   2   19.25    1.62
  17   3   2   21.18    1.95
 -17   3  -2   21.51    1.20
  19  -3   2    0.36    0.90
 -19  -3  -2    2.90    0.87
 -19   3  -2    2.64    0.58
  19   3   2    1.72    1.16
  21  -3   2    1.01    1.04
 -21  -3  -2   -0.03    0.79
  21   3   2    0.51    1.20
 -21   3  -2    0.42    0.52
 -23  -3  -2   16.33    1.70
  23  -3   2   17.13    1.96
  23   3   2   18.36    2.21
 -23   3  -2   17.35    1.28
 -25  -3  -2   10.62    1.49
  25  -3   2    9.33    1.73
  25   3   2   10.39    1.99
  27  -3   2    2.11    1.47
 -27  -3  -2    0.52    1.01
  27   3   2    2.23    1.69
 -29  -3  -2    2.95    1.15
  29   3   2    5.29    1.88
  31  -3   2    1.24    1.62
  31   3   2    2.95    1.92
  33  -3   2    1.40    1.73
  33   3   2    0.97    1.93
  36  -4  -2    4.76    1.92
  36   4  -2    4.38    2.00
 -36   4   2    8.10    1.27
 -34  -4   2    7.84    1.41
  34  -4  -2    6.76    1.92
  34   4  -2    5.85    1.97
 -34   4   2    6.78    1.15
 -32  -4   2   17.77    1.83
  32  -4  -2   20.85    2.45
 -32   4   2   24.43    1.75
  32   4  -2   20.41    2.60
  30  -4  -2   31.85    2.84
 -30  -4   2   38.17    2.32
 -30   4   2   35.06    2.06
  30   4  -2   29.41    2.96
  28  -4  -2   39.09    3.19
 -28  -4   2   37.58    2.29
 -28   4   2   37.24    2.09
  28   4  -2   37.38    3.10
  26  -4  -2   16.74    1.94
 -26  -4   2   18.80    1.55
 -26   4   2   20.28    1.49
  26   4  -2   15.59    2.09
  24  -4  -2   17.94    1.88
 -24  -4   2   21.06    1.51
  24   4  -2   18.38    2.07
 -24   4   2   18.15    1.35
 -22  -4   2   28.97    1.78
  22  -4  -2   28.01    2.38
 -22   4   2   29.12    1.61
  22   4  -2   29.21    2.45
  20  -4  -2   75.96    3.72
 -20  -4   2   72.81    3.31
 -20   4   2   72.46    2.95
  20   4  -2   77.56    3.88
  18  -4  -2  153.89    6.47
 -18  -4   2  154.79    6.15
  18   4  -2  163.18    6.66
 -18   4   2  154.27    5.47
 -16  -4   2  104.87    4.22
  16  -4  -2  102.78    4.43
 -16   4   2  103.75    3.75
  16   4  -2  103.25    4.59
 -14  -4   2  216.39    8.26
  14  -4  -2  220.83    8.50
  14  -4  -2  223.34    8.33
 -14   4   2  218.06    7.32
  14   4  -2  216.45    7.45
  14   4  -2  218.34    8.67
  12  -4  -2   43.67    2.03
  12  -4  -2   45.21    2.07
 -12  -4   2   45.54    2.01
  12   4  -2   42.93    1.88
  12   4  -2   45.52    2.27
 -12   4   2   47.63    1.79
 -10  -4   2   35.83    1.62
  10  -4  -2   36.59    1.68
  10  -4  -2   37.93    1.63
  10   4  -2   34.69    1.84
  10   4  -2   36.74    1.55
 -10   4   2   34.47    1.44
  -8  -4   2  228.53    8.33
   8  -4  -2  231.90    8.38
   8  -4  -2  224.73    8.39
  -8   4   2  226.22    7.38
   8   4  -2  220.34    7.42
   8   4  -2  219.03    8.58
   6  -4  -2  286.29   10.33
   6  -4  -2  279.84   10.36
  -6  -4   2  273.49   10.28
  -6   4   2  283.24    9.12
   6   4  -2  281.03    9.11
   6   4  -2  280.12   10.28
  -4  -4   2  184.20    7.13
   4  -4  -2  196.75    7.19
   4  -4  -2  200.32    7.39
   4   4  -2  184.24    7.30
   4   4  -2  193.92    7.14
  -4   4   2  199.59    6.35
   2  -4  -2  368.15   13.72
   2  -4  -2  362.91   13.35
  -2  -4   2  370.48   13.30
   2   4  -2  384.61   13.32
  -2   4   2  365.54   13.49
   2   4  -2  341.50   13.56
   0  -4  -2  192.38    7.39
   0  -4   2  204.07    7.17
   0  -4  -2  182.19    7.18
   0   4   2  187.06    7.37
   0   4  -2  214.59    7.19
   0   4   2  195.41    7.26
   0   4  -2  177.20    7.18
   2  -4   2   63.36    2.51
  -2  -4  -2   61.70    2.54
  -2  -4  -2   61.38    2.59
   2   4   2   63.86    2.58
   2   4   2   59.10    2.57
  -4  -4  -2   66.69    2.73
   4  -4   2   69.18    2.66
  -4  -4  -2   65.25    2.76
   4  -4   2   63.83    2.68
   4   4   2   63.83    2.75
   4   4   2   64.42    2.83
  -4   4  -2   66.17    2.17
  -6  -4  -2   90.96    3.65
   6  -4   2   84.55    3.55
   6  -4   2   94.55    3.54
  -6  -4  -2   87.76    3.58
  -6   4  -2   86.22    2.94
   6   4   2   87.14    3.64
  -8  -4  -2  131.35    5.32
   8  -4   2  139.33    5.22
  -8  -4  -2  129.01    5.22
  -8   4  -2  129.54    4.41
   8   4   2  135.59    5.34
  10  -4   2  216.41    8.01
 -10  -4  -2  206.75    7.96
  10   4   2  201.72    8.30
  10   4   2  205.92    8.12
 -10   4  -2  204.53    6.81
  12  -4   2  121.64    4.93
 -12  -4  -2  119.46    4.90
 -12   4  -2  121.13    4.14
  12   4   2  119.21    5.00
  12   4   2  120.59    5.25
 -14  -4  -2   61.24    2.79
  14  -4   2   55.46    2.79
 -14   4  -2   59.18    2.27
  14   4   2   61.03    3.30
 -16  -4  -2   43.47    2.26
  16  -4   2   39.86    2.33
  16   4   2   40.31    2.81
 -16   4  -2   39.92    1.76
 -18  -4  -2   59.76    2.95
  18  -4   2   54.87    3.09
 -18   4  -2   58.29    2.38
  18   4   2   62.42    3.55
  20  -4   2   55.56    3.12
 -20  -4  -2   54.70    2.89
 -20   4  -2   52.62    2.28
  20   4   2   56.85    3.63
  22  -4   2   59.29    3.55
 -22  -4  -2   63.87    3.29
  22   4   2   70.74    4.11
 -22   4  -2   64.12    2.67
 -24  -4  -2   25.42    1.99
  24  -4   2   26.56    2.39
  24   4   2   25.91    2.67
 -24   4  -2   22.60    1.49
 -26  -4  -2   14.52    1.72
  26  -4   2   19.11    2.16
 -26   4  -2   17.73    1.34
  26   4   2   15.92    2.37
 -28  -4  -2    9.95    1.54
  28  -4   2    6.82    1.73
  28   4   2    8.60    2.09
  30  -4   2    0.91    1.54
 -30  -4  -2    3.49    1.24
  30   4   2    1.93    1.81
  32  -4   2    3.51    1.83
  32   4   2    3.45    2.07
 -35  -5   2    2.07    1.16
  35  -5  -2    2.50    1.75
 -35   5   2    4.25    1.03
  35   5  -2   -0.15    1.81
 -33  -5   2    1.85    1.12
  33  -5  -2   -0.32    1.55
 -33   5   2    1.48    0.85
  33   5  -2    1.26    1.72
 -31  -5   2   14.18    1.60
  31  -5  -2    8.51    1.91
 -31   5   2   11.74    1.32
  31   5  -2    9.99    2.09
  29  -5  -2    7.03    1.72
 -29  -5   2    9.65    1.42
 -29   5   2    9.67    1.18
  29   5  -2   12.00    2.08
  27  -5  -2    8.68    1.68
 -27  -5   2    7.51    1.19
 -27   5   2    8.39    1.09
  27   5  -2    8.04    1.75
 -25  -5   2   25.34    1.77
  25  -5  -2   25.81    2.20
 -25   5   2   24.99    1.61
  25   5  -2   22.95    2.34
  23  -5  -2   13.36    1.62
 -23  -5   2   15.36    1.39
 -23   5   2   13.13    1.14
  23   5  -2   12.21    1.76
 -21  -5   2    3.22    0.84
  21  -5  -2    1.33    0.84
  21  -5  -2    1.66    1.00
  21   5  -2    2.01    1.11
 -21   5   2    2.95    0.65
  19  -5  -2   43.91    2.31
  19  -5  -2   40.61    2.51
 -19  -5   2   44.43    2.26
 -19   5   2   43.34    1.98
  19   5  -2   48.52    2.78
  17  -5  -2   29.21    1.76
 -17  -5   2   30.92    1.73
  17  -5  -2   33.47    2.08
 -17   5   2   33.83    1.55
  17   5  -2   31.35    2.28
  15  -5  -2   52.62    2.46
 -15  -5   2   47.81    2.27
  15  -5  -2   46.87    2.33
 -15   5   2   47.69    2.00
  15   5  -2   48.68    2.16
  15   5  -2   52.63    2.68
 -13  -5   2  109.86    4.25
  13  -5  -2  108.65    4.25
  13  -5  -2  105.71    4.28
  13   5  -2  103.09    4.48
  13   5  -2  103.04    3.84
 -13   5   2  101.35    3.71
 -11  -5   2    6.05    0.68
  11  -5  -2    6.37    0.71
  11  -5  -2    7.32    0.59
 -11   5   2    5.71    0.56
  11   5  -2    7.35    0.67
  11   5  -2    5.56    0.77
   9  -5  -2    5.33    0.63
  -9  -5   2    5.16    0.57
   9   5  -2    5.14    0.63
   9   5  -2    6.09    0.57
  -9   5   2    4.65    0.48
  -7  -5   2  111.53    4.32
   7  -5  -2  115.10    4.39
  -7   5   2  114.37    3.83
   7   5  -2  110.15    3.83
   7   5  -2  109.47    4.45
   5  -5  -2   66.10    2.60
   5  -5  -2   65.62    2.64
  -5  -5   2   61.91    2.52
   5   5  -2   51.62    2.54
   5   5  -2   63.37    2.55
  -5   5   2   64.18    2.25
   3  -5  -2  165.43    6.20
  -3  -5   2  159.07    6.00
   3  -5  -2  162.19    6.05
   3   5  -2  152.33    6.04
   3   5  -2  157.56    6.08
   1  -5  -2  118.92    4.50
  -1  -5   2  114.56    4.45
   1   5  -2  110.34    4.40
  -1   5   2  119.04    4.58
   1   5  -2  104.96    4.45
  -1   5   2  126.80    4.42
  -1  -5  -2   63.35    2.61
  -1  -5  -2   59.06    2.52
   1  -5   2   59.32    2.50
   1   5   2   58.07    2.53
   1   5   2   71.29    2.64
  -1   5  -2   54.19    2.45
  -3  -5  -2   70.26    2.88
  -3  -5  -2   67.98    2.82
   3  -5   2   69.17    2.58
   3  -5   2   67.65    2.79
   3   5   2   65.81    2.88
  -3   5  -2   68.66    2.24
   3   5   2   66.42    2.84
  -3   5  -2   63.80    2.71
  -5  -5  -2   47.64    2.07
   5  -5   2   41.96    1.98
   5  -5   2   44.84    1.91
  -5  -5  -2   44.87    2.04
   5   5   2   45.70    2.05
  -5   5  -2   43.34    1.52
   5   5   2   42.58    2.18
  -5   5  -2   41.44    1.90
  -7  -5  -2   34.91    1.76
   7  -5   2   35.58    1.64
   7  -5   2   32.40    1.68
  -7  -5  -2   35.51    1.77
   7   5   2   34.40    1.96
  -7   5  -2   34.27    1.30
  -7   5  -2   37.69    1.65
   7   5   2   34.37    1.78
   9  -5   2  137.32    5.57
   9  -5   2  148.10    5.54
  -9  -5  -2  141.13    5.59
   9   5   2  140.79    5.68
   9   5   2  139.49    5.86
  -9   5  -2  138.25    4.68
 -11  -5  -2   57.02    2.72
  11  -5   2   58.98    2.66
  11   5   2   62.54    2.82
  11   5   2   62.39    3.15
 -11   5  -2   59.84    2.21
 -13  -5  -2   89.41    3.90
  13  -5   2   89.29    3.87
 -13   5  -2   91.47    3.20
  13   5   2   91.36    3.97
  13   5   2   86.36    4.31
 -15  -5  -2   43.47    2.42
  15  -5   2   48.89    2.52
 -15   5  -2   47.05    1.92
  15   5   2   50.73    3.08
  17  -5   2   13.36    1.37
 -17  -5  -2   14.07    1.35
  17   5   2   13.52    1.74
 -17   5  -2   13.51    0.96
  19  -5   2   24.32    2.14
 -19  -5  -2   24.22    1.78
 -19   5  -2   24.05    1.31
  19   5   2   22.43    2.26
  21  -5   2   21.18    1.92
 -21  -5  -2   21.76    1.78
  21   5   2   22.37    2.33
 -21   5  -2   18.46    1.28
 -23  -5  -2   23.28    1.91
  23  -5   2   24.13    2.19
  23   5   2   26.63    2.68
 -23   5  -2   25.36    1.50
 -25  -5  -2   32.06    2.25
  25  -5   2   35.76    2.93
  25   5   2   35.47    3.22
 -25   5  -2   35.71    1.84
  27  -5   2   14.86    2.07
 -27  -5  -2   16.57    1.84
 -27   5  -2   15.47    1.31
  27   5   2   15.80    2.47
 -29  -5  -2    6.10    1.38
  29  -5   2    1.43    1.56
  29   5   2    3.90    1.93
  31  -5   2    4.36    1.81
  31   5   2    4.61    2.15
 -34  -6   2    3.72    1.21
  34   6  -2    1.69    1.93
 -34   6   2    3.11    0.96
 -32  -6   2    7.95    1.37
  32  -6  -2    5.56    1.57
 -32   6   2    5.29    1.03
  32   6  -2    4.01    1.93
  30  -6  -2   12.73    1.94
 -30  -6   2   13.23    1.65
  30  -6  -2   12.18    1.78
  30   6  -2   13.54    2.20
 -30   6   2   13.61    1.39
 -28  -6   2   18.50    1.75
  28  -6  -2   14.81    1.82
  28  -6  -2   20.39    2.13
  28   6  -2   18.23    2.35
 -28   6   2   19.05    1.55
 -26  -6   2   29.78    2.01
  26  -6  -2   26.77    2.32
  26  -6  -2   29.56    2.18
 -26   6   2   31.97    1.85
  26   6  -2   35.64    2.83
  24  -6  -2   19.90    1.87
  24  -6  -2   16.12    1.70
 -24  -6   2   17.64    1.56
 -24   6   2   14.68    1.26
  24   6  -2   13.75    1.89
  22  -6  -2   12.95    1.45
  22  -6  -2   12.17    1.37
 -22  -6   2   10.56    1.21
  22   6  -2   10.08    1.61
 -22   6   2   11.39    1.06
  20  -6  -2   26.64    2.11
 -20  -6   2   26.29    1.68
  20  -6  -2   25.80    1.78
 -20   6   2   26.05    1.48
  20   6  -2   27.68    2.22
 -18  -6   2   48.32    2.35
  18  -6  -2   42.37    2.38
  18   6  -2   48.66    2.75
 -18   6   2   49.14    2.07
 -16  -6   2   76.76    3.24
  16  -6  -2   76.29    3.31
  16   6  -2   65.66    3.38
 -16   6   2   77.68    2.83
  16   6  -2   69.57    3.54
 -14  -6   2   78.57    3.28
  14  -6  -2   76.92    3.33
  14   6  -2   74.31    3.53
  14   6  -2   75.61    3.01
 -14   6   2   79.16    2.86
  14   6  -2   72.25    3.42
  12  -6  -2   80.86    3.40
 -12  -6   2   80.92    3.33
 -12   6   2   81.97    2.93
  12   6  -2   77.53    3.48
  12   6  -2   76.72    3.51
  12   6  -2   81.17    3.03
  10  -6  -2   54.67    2.40
 -10  -6   2   51.34    2.33
  10   6  -2   53.95    2.49
  10   6  -2   51.03    2.42
  10   6  -2   51.85    2.11
 -10   6   2   56.59    2.06
  -8  -6   2   33.77    1.66
   8  -6  -2   34.21    1.73
   8   6  -2   38.75    1.73
   8   6  -2   34.35    1.50
  -8   6   2   34.33    1.45
   6  -6  -2   88.78    3.58
  -6  -6   2   83.26    3.51
   6  -6  -2   90.32    3.65
   6   6  -2   89.92    3.57
  -6   6   2   88.29    3.10
   6   6  -2   87.13    3.57
  -4  -6   2  125.25    4.96
   4  -6  -2  136.18    5.14
   4  -6  -2  128.33    5.02
   4   6  -2  129.41    4.99
   4   6  -2  123.67    4.99
  -2  -6   2  192.90    7.45
   2  -6  -2  210.28    7.70
   2  -6  -2  209.12    7.54
   2   6  -2  181.87    7.49
   2   6  -2  198.85    7.50
   0  -6  -2   96.62    4.02
   0  -6   2   97.15    3.99
   0  -6  -2  108.05    4.14
   0   6   2  107.78    4.13
   0   6  -2   95.62    3.89
   0   6   2  109.14    3.92
   0   6  -2   92.92    3.93
   2  -6   2  158.84    6.27
  -2  -6  -2  167.47    6.47
  -2  -6  -2  165.33    6.33
  -2   6  -2  160.89    6.26
   2   6   2  163.63    6.35
   2   6   2  170.68    6.46
  -4  -6  -2   72.14    3.10
   4  -6   2   75.26    3.08
   4  -6   2   73.32    2.96
  -4  -6  -2   74.94    3.16
   4   6   2   69.67    3.18
  -4   6  -2   72.05    2.45
  -4   6  -2   72.52    2.96
   4   6   2   75.67    3.16
  -6  -6  -2   33.81    1.73
   6  -6   2   31.12    1.55
  -6  -6  -2   31.87    1.73
   6  -6   2   34.77    1.71
  -6   6  -2   32.54    1.23
  -6   6  -2   33.87    1.58
   6   6   2   32.29    1.93
   6   6   2   35.34    1.76
  -8  -6  -2   67.93    3.04
   8  -6   2   65.65    3.00
  -8  -6  -2   71.72    3.11
   8  -6   2   69.56    2.89
   8   6   2   73.28    3.10
  -8   6  -2   70.52    2.89
   8   6   2   66.37    3.29
  -8   6  -2   68.15    2.40
  10  -6   2   92.21    4.14
  10  -6   2  103.30    4.08
 -10  -6  -2   98.53    4.19
 -10   6  -2   95.81    3.40
  10   6   2  107.14    4.30
  12  -6   2   91.76    3.80
  12  -6   2   85.86    3.87
 -12  -6  -2   92.70    3.89
 -12   6  -2   88.03    3.15
  12   6   2   89.92    3.97
  12   6   2   87.09    4.30
  14  -6   2   58.27    2.97
  14  -6   2   62.53    2.94
 -14  -6  -2   63.74    3.00
  14   6   2   60.01    3.48
 -14   6  -2   62.84    2.36
 -16  -6  -2    9.00    1.19
  16  -6   2   13.49    1.24
 -16   6  -2   11.35    0.85
  16   6   2    9.75    1.60
 -18  -6  -2   -0.21    0.75
  18  -6   2    1.77    0.95
 -18   6  -2    1.12    0.50
  18   6   2    0.12    1.22
 -20  -6  -2    5.70    1.12
  20  -6   2    3.86    1.18
 -20   6  -2    4.63    0.68
  20   6   2    7.44    1.67
  22  -6   2   28.62    2.52
 -22  -6  -2   29.02    2.09
 -22   6  -2   28.36    1.56
  22   6   2   29.19    2.79
  24  -6   2   19.27    2.13
 -24  -6  -2   25.22    1.97
  24   6   2   18.68    2.51
 -24   6  -2   20.58    1.38
  26  -6   2   18.85    2.15
 -26  -6  -2   16.02    1.81
  26   6   2   14.49    2.42
 -26   6  -2   13.81    1.23
 -28  -6  -2    5.84    1.42
  28  -6   2    4.36    1.64
  28   6   2    7.58    2.19
 -28   6  -2    5.57    0.89
  30  -6   2    7.30    1.90
 -30   6  -2    4.74    0.91
  30   6   2    5.43    2.22
 -33  -7   2    7.48    1.40
 -33   7   2    6.42    1.13
  33   7  -2    4.28    1.98
 -31  -7   2    3.96    1.24
  31  -7  -2    1.39    1.44
 -31   7   2    3.65    0.98
  31   7  -2    5.14    1.93
 -29  -7   2    1.50    1.08
  29  -7  -2    1.28    1.26
 -29   7   2    3.03    0.90
  29   7  -2    0.56    1.63
  27  -7  -2    1.46    1.16
 -27  -7   2   -0.97    0.91
  27   7  -2   -0.34    1.42
 -27   7   2    1.60    0.75
  25  -7  -2   -0.12    0.99
 -25  -7   2    0.19    0.85
  25   7  -2    0.44    1.27
 -25   7   2    0.09    0.64
  23  -7  -2    1.54    1.00
 -23  -7   2    0.56    0.77
 -23   7   2    1.23    0.62
  23   7  -2    0.59    1.18
 -21  -7   2    4.75    0.96
  21  -7  -2    5.01    1.08
  21   7  -2    7.10    1.40
 -21   7   2    6.14    0.82
 -19  -7   2   14.95    1.33
  19  -7  -2   11.86    1.34
 -19   7   2   11.51    1.00
  19   7  -2   14.02    1.58
 -17  -7   2    9.25    1.08
  17  -7  -2    7.09    1.05
  17   7  -2    9.21    1.29
 -17   7   2    9.70    0.86
 -15  -7   2    4.18    0.77
  15  -7  -2    2.60    0.78
 -15   7   2    3.32    0.57
  15   7  -2    3.79    0.90
 -13  -7   2    2.66    0.67
  13  -7  -2    2.26    0.70
  13   7  -2    2.54    0.77
 -13   7   2    2.28    0.49
  13   7  -2    2.48    0.70
 -11  -7   2   13.98    1.02
  11  -7  -2   10.64    1.04
  11   7  -2   11.60    1.02
 -11   7   2   12.05    0.82
  11   7  -2   10.99    0.88
   9  -7  -2   -0.61    0.47
   9  -7  -2   -0.14    0.41
  -9  -7   2    0.94    0.51
   9   7  -2    1.64    0.53
  -9   7   2   -0.32    0.31
   9   7  -2    0.82    0.38
   9   7  -2    1.05    0.54
  -7  -7   2   21.74    1.25
   7  -7  -2   23.01    1.32
   7  -7  -2   21.17    1.30
  -7   7   2   19.26    1.04
   7   7  -2   23.93    1.25
   7   7  -2   20.87    1.32
   5  -7  -2   47.87    2.18
   5  -7  -2   46.29    2.16
  -5  -7   2   45.46    2.09
  -5   7   2   46.66    1.83
   5   7  -2   46.03    2.07
   5   7  -2   44.23    2.03
  -3  -7   2    0.10    0.41
   3  -7  -2    0.13    0.43
   3  -7  -2    0.51    0.44
   3   7  -2    1.79    0.39
   3   7  -2    1.13    0.36
  -1  -7   2    0.04    0.42
   1  -7  -2    0.73    0.48
   1  -7  -2   -0.37    0.38
   1   7  -2   -0.05    0.32
   1   7  -2    0.22    0.30
  -1  -7  -2    1.19    0.52
  -1  -7  -2    1.76    0.50
   1  -7   2    1.15    0.49
   1   7   2    1.15    0.46
   1   7   2    0.92    0.35
  -1   7  -2    1.19    0.35
  -3  -7  -2    0.05    0.41
   3  -7   2   -0.04    0.30
  -3  -7  -2   -0.06    0.42
   3  -7   2   -0.59    0.41
   3   7   2   -0.11    0.41
  -3   7  -2    0.07    0.21
   3   7   2   -1.03    0.38
  -3   7  -2    0.13    0.31
   5  -7   2   12.42    1.01
  -5  -7  -2   13.63    1.06
  -5  -7  -2   12.77    0.99
   5  -7   2   12.07    0.90
   5   7   2   12.66    1.09
   5   7   2   13.13    1.06
  -5   7  -2   13.18    0.94
  -5   7  -2   13.10    0.64
   7  -7   2   21.61    1.28
  -7  -7  -2   22.79    1.42
   7  -7   2   21.98    1.41
  -7  -7  -2   21.66    1.43
   7   7   2   24.14    1.50
  -7   7  -2   23.65    1.29
   7   7   2   19.13    1.71
  -7   7  -2   23.10    0.96
  -9  -7  -2    1.91    0.71
   9  -7   2    1.53    0.55
   9  -7   2    2.47    0.71
  -9  -7  -2    1.64    0.63
   9   7   2    1.33    0.82
   9   7   2    0.97    0.61
  -9   7  -2    1.01    0.34
 -11  -7  -2    0.45    0.61
  11  -7   2    0.06    0.63
  11  -7   2    0.42    0.54
 -11   7  -2    0.14    0.33
  11   7   2    0.90    0.85
 -13  -7  -2    2.04    0.78
  13  -7   2    0.61    0.71
  13  -7   2    1.18    0.66
 -13   7  -2    1.56    0.42
 -15  -7  -2    1.57    0.84
  15  -7   2    0.81    0.81
  15  -7   2    2.08    0.79
  15   7   2    2.32    1.16
 -15   7  -2    1.01    0.45
  17  -7   2   -0.54    0.73
 -17  -7  -2    0.67    0.81
  17  -7   2   -0.21    0.86
 -17   7  -2    0.20    0.42
  17   7   2   -0.69    1.08
  19  -7   2    1.34    1.01
 -19  -7  -2   -0.90    0.78
  19  -7   2   -0.29    0.86
 -19   7  -2    0.14    0.45
  19   7   2    0.55    1.28
  21  -7   2   -0.64    0.96
 -21  -7  -2    0.60    0.93
  21  -7   2   -1.41    1.02
 -21   7  -2   -0.95    0.48
  21   7   2   -0.20    1.36
  23  -7   2   -0.41    1.20
  23  -7   2    1.62    1.14
 -23  -7  -2    2.89    1.01
  23   7   2    2.08    1.62
 -23   7  -2    0.51    0.58
  25  -7   2    0.37    1.35
 -25  -7  -2   -0.50    1.00
 -25   7  -2   -0.11    0.58
  25   7   2   -2.25    1.61
 -27  -7  -2   -1.04    0.98
  27  -7   2    0.94    1.47
 -27   7  -2    0.66    0.66
  27   7   2    0.31    1.76
  29   7   2    0.81    1.95
 -29   7  -2   -0.02    0.67
  32   8  -2    5.55    2.02
 -32   8   2    6.05    1.09
 -30  -8   2    6.74    1.43
  30  -8  -2    2.69    1.44
  30   8  -2    7.33    1.90
 -30   8   2    4.80    1.03
  28  -8  -2    2.66    1.34
 -28  -8   2    3.93    1.19
  28   8  -2    4.13    1.71
 -28   8   2    2.58    0.86
 -26  -8   2    2.65    1.03
  26  -8  -2    0.38    1.17
  26   8  -2    1.91    1.45
 -26   8   2    2.35    0.79
 -24  -8   2    4.61    1.10
  24  -8  -2    5.40    1.33
 -24   8   2    6.51    0.90
  24   8  -2    1.98    1.37
  22  -8  -2   12.76    1.55
 -22  -8   2   16.54    1.54
  22   8  -2   12.07    1.74
 -22   8   2   16.48    1.26
 -20  -8   2   21.98    1.68
  20  -8  -2   20.16    1.70
  20   8  -2   18.26    1.89
 -20   8   2   23.05    1.37
  18  -8  -2   11.30    1.32
 -18  -8   2   13.41    1.30
  18   8  -2   12.37    1.46
 -18   8   2   12.07    1.00
 -16  -8   2   17.98    1.40
  16  -8  -2   15.87    1.48
 -16   8   2   19.54    1.16
  16   8  -2   19.06    1.64
 -14  -8   2   20.19    1.39
  14  -8  -2   18.17    1.40
 -14   8   2   18.14    1.11
  12  -8  -2    4.36    0.82
 -12  -8   2    6.45    0.87
 -12   8   2    5.21    0.61
  10  -8  -2   15.33    1.20
 -10  -8   2   14.81    1.13
  10   8  -2   14.44    1.14
 -10   8   2   15.37    0.93
  10   8  -2   14.18    1.15
  -8  -8   2   25.44    1.47
   8  -8  -2   25.55    1.57
   8  -8  -2   24.07    1.52
   8   8  -2   29.01    1.62
   8   8  -2   24.73    1.46
  -8   8   2   25.32    1.25
   6  -8  -2   42.41    2.10
  -6  -8   2   41.62    2.06
   6  -8  -2   45.88    2.15
   6   8  -2   41.75    2.05
  -6   8   2   41.30    1.77
   6   8  -2   44.60    2.03
   4  -8  -2   42.41    2.11
  -4  -8   2   42.07    2.04
   4  -8  -2   44.71    2.13
   4   8  -2   39.72    1.91
   4   8  -2   42.68    1.96
   2  -8  -2   14.52    1.15
   2  -8  -2   13.44    1.15
  -2  -8   2   15.72    1.10
   2   8  -2   16.00    0.98
   2   8  -2   15.88    1.04
   0  -8   2    4.96    0.72
   0  -8  -2    3.48    0.66
   0  -8  -2    3.76    0.72
   0   8  -2    4.45    0.53
   0   8   2    4.69    0.67
  -2  -8  -2   12.10    0.98
  -2  -8  -2   12.11    1.02
   2  -8   2    9.47    0.96
   2   8   2   10.32    0.88
   2   8   2   10.99    0.99
  -2   8  -2    9.69    0.87
  -4  -8  -2   21.60    1.39
   4  -8   2   20.90    1.34
  -4  -8  -2   20.69    1.39
  -4   8  -2   20.42    1.18
  -4   8  -2   20.05    0.90
   4   8   2   18.84    1.35
   4   8   2   21.24    1.41
  -6  -8  -2   36.12    1.86
  -6  -8  -2   31.16    1.76
   6  -8   2   31.77    1.76
   6   8   2   29.39    1.88
  -6   8  -2   33.06    1.58
  -6   8  -2   31.41    1.26
  -8  -8  -2   29.99    1.79
  -8  -8  -2   30.41    1.79
   8  -8   2   29.29    1.74
   8   8   2   29.05    2.00
  -8   8  -2   29.33    1.22
 -10  -8  -2    4.23    0.89
  10  -8   2    3.34    0.78
 -10   8  -2    4.40    0.48
  10   8   2    3.49    0.93
 -12  -8  -2   10.12    1.17
  12  -8   2    8.32    1.10
  12   8   2    8.41    1.30
 -12   8  -2   10.24    0.73
  14  -8   2    2.12    0.82
 -14  -8  -2    2.20    0.80
 -14   8  -2    2.29    0.49
  16  -8   2    0.04    0.85
 -16  -8  -2   -0.90    0.76
 -16   8  -2    1.36    0.46
 -18  -8  -2    5.16    1.15
  18  -8   2    4.71    1.16
  18   8   2    5.74    1.47
 -18   8  -2    5.08    0.69
 -20  -8  -2    2.05    1.04
  20  -8   2    1.21    1.08
 -20   8  -2    1.53    0.57
  20   8   2   -0.46    1.32
  22  -8   2    2.44    1.21
 -22  -8  -2    1.41    1.07
  22   8   2    3.61    1.64
 -22   8  -2    1.35    0.59
  24  -8   2    1.79    1.24
 -24  -8  -2    0.52    1.05
 -24   8  -2    0.79    0.61
  24   8   2    0.85    1.61
  26   8   2   -0.91    1.66
 -26   8  -2   -0.16    0.57
 -28   8  -2    0.88    0.68
  28   8   2   -0.84    1.84
 -29  -9   2    3.40    1.19
 -29   9   2    2.72    0.90
  29   9  -2   -0.12    1.64
  27  -9  -2    1.25    1.25
 -27  -9   2    1.23    1.02
  27   9  -2    1.45    1.47
 -27   9   2    2.00    0.76
  25  -9  -2   -0.20    1.18
 -25  -9   2    0.42    0.94
  25   9  -2    1.79    1.38
 -25   9   2    2.02    0.75
  23  -9  -2    2.39    1.15
 -23  -9   2    3.80    1.07
 -23   9   2    2.79    0.75
  23   9  -2    2.18    1.35
  21  -9  -2    1.47    1.05
 -21  -9   2    6.41    1.13
 -21   9   2    2.23    0.70
  21   9  -2    2.65    1.22
 -19  -9   2    0.33    0.79
  19  -9  -2    1.15    0.95
  19   9  -2    2.01    1.04
 -19   9   2    1.73    0.61
  17  -9  -2    6.09    1.13
 -17  -9   2    5.32    1.02
 -17   9   2    6.72    0.78
  15  -9  -2   17.03    1.53
 -15  -9   2   16.44    1.39
 -15   9   2   16.93    1.11
 -13  -9   2   13.86    1.28
  13  -9  -2   15.72    1.39
  13   9  -2   14.09    1.28
 -13   9   2   12.51    0.96
 -11  -9   2   20.84    1.46
  11  -9  -2   22.66    1.55
 -11   9   2   21.72    1.21
  11   9  -2   22.68    1.65
   9  -9  -2    3.72    0.81
  -9  -9   2    3.66    0.76
   9   9  -2    3.77    0.70
  -9   9   2    4.21    0.57
  -7  -9   2    1.78    0.65
   7  -9  -2    2.28    0.73
   7   9  -2    1.81    0.56
  -7   9   2    1.82    0.48
   5  -9  -2   26.67    1.60
  -5  -9   2   22.45    1.48
  -5   9   2   26.31    1.29
   5   9  -2   24.12    1.39
   5   9  -2   26.00    1.43
   3  -9  -2   17.74    1.27
  -3  -9   2   17.93    1.27
   3   9  -2   18.31    1.14
   3   9  -2   17.35    1.20
   1  -9  -2   22.45    1.43
  -1  -9   2   21.28    1.41
   1   9  -2   22.41    1.19
   1   9  -2   20.63    1.26
  -1  -9  -2   44.12    2.25
   1  -9   2   42.17    2.18
  -1   9  -2   45.13    1.97
   3  -9   2   15.35    1.20
  -3  -9  -2   15.95    1.27
  -3   9  -2   14.88    0.79
   5  -9   2   14.72    1.18
  -5  -9  -2   11.53    1.19
  -5   9  -2   11.61    0.69
   7  -9   2   16.78    1.33
  -7  -9  -2   16.90    1.38
  -7   9  -2   15.81    0.84
   7   9   2   17.58    1.32
  -9  -9  -2   26.04    1.72
   9  -9   2   25.16    1.67
   9   9   2   24.00    1.89
  -9   9  -2   25.17    1.13
 -11  -9  -2   25.08    1.69
  11  -9   2   23.80    1.71
 -11   9  -2   24.42    1.16
  11   9   2   26.66    2.12
  13  -9   2   32.24    2.07
 -13  -9  -2   33.04    2.10
 -13   9  -2   32.72    1.45
  13   9   2   32.35    2.49
  15  -9   2   12.05    1.46
 -15  -9  -2   13.82    1.51
 -15   9  -2   15.12    0.96
  17  -9   2   16.18    1.76
 -17  -9  -2   21.62    1.89
 -17   9  -2   18.86    1.15
  19  -9   2    6.89    1.31
 -19  -9  -2    8.78    1.39
  19   9   2    8.03    1.70
 -19   9  -2    8.33    0.84
 -21  -9  -2    2.17    1.16
  21  -9   2    0.01    1.12
 -21   9  -2    2.31    0.64
  21   9   2    2.99    1.55
 -23  -9  -2   14.00    1.75
  23  -9   2   10.82    1.72
 -23   9  -2   11.92    1.05
  23   9   2   15.73    2.26
  25   9   2    8.31    2.09
 -25   9  -2    7.69    0.93
 -27   9  -2    7.23    0.96
  27   9   2    5.88    2.11
 -28  10   2   10.18    1.22
  28  10  -2    9.78    2.01
 -26 -10   2    9.54    1.51
  26  10  -2    9.69    1.85
 -26  10   2    9.94    1.15
  24 -10  -2   12.42    1.72
 -24 -10   2   13.45    1.61
  24  10  -2   11.28    1.78
 -24  10   2   12.51    1.21
 -22 -10   2   17.17    1.74
  22 -10  -2   18.94    1.91
  22  10  -2   18.24    1.99
 -22  10   2   18.98    1.38
 -20 -10   2   22.23    1.76
  20 -10  -2   17.22    1.79
 -20  10   2   19.45    1.35
  20  10  -2   21.95    1.99
  18 -10  -2   30.36    2.08
 -18 -10   2   32.49    2.06
 -18  10   2   27.65    1.58
 -16 -10   2   44.71    2.38
  16 -10  -2   36.54    2.36
 -16  10   2   42.55    1.91
 -14 -10   2   37.54    2.11
  14 -10  -2   32.39    2.11
 -14  10   2   35.15    1.69
  14  10  -2   35.88    2.21
  12 -10  -2   25.92    1.77
 -12 -10   2   25.14    1.71
  12  10  -2   27.69    1.86
 -12  10   2   25.00    1.35
 -10 -10   2   38.47    2.10
  10 -10  -2   36.17    2.15
  10  10  -2   41.27    2.15
 -10  10   2   36.93    1.73
  -8 -10   2   47.09    2.47
   8 -10  -2   50.04    2.55
   8  10  -2   50.50    2.39
  -8  10   2   48.00    2.06
   6 -10  -2   57.45    2.88
  -6 -10   2   56.02    2.80
  -6  10   2   60.78    2.39
   6  10  -2   62.23    2.69
  -4 -10   2   71.98    3.29
   4 -10  -2   74.51    3.38
  -4  10   2   71.71    2.80
  -2 -10   2   61.94    3.03
   2 -10  -2   70.67    3.16
   0 -10   2   33.60    1.96
   0 -10  -2   34.82    2.02
   2 -10   2   42.21    2.27
  -2 -10  -2   45.24    2.31
   4 -10   2   29.43    1.74
  -4 -10  -2   29.74    1.81
  -4  10  -2   24.64    1.18
   6 -10   2   38.87    2.11
  -6 -10  -2   40.79    2.23
  -6  10  -2   37.99    1.55
  -8 -10  -2   44.81    2.47
   8 -10   2   44.28    2.41
  -8  10  -2   45.18    1.76
  10 -10   2   24.68    1.76
 -10 -10  -2   26.90    1.83
 -10  10  -2   24.80    1.17
 -12 -10  -2   20.96    1.63
  12 -10   2   20.40    1.66
 -12  10  -2   21.03    1.10
  14 -10   2   20.23    1.69
 -14 -10  -2   23.04    1.87
  14  10   2   23.12    1.99
 -14  10  -2   24.06    1.22
  16 -10   2   14.04    1.66
 -16 -10  -2   15.49    1.68
  16  10   2   19.86    1.92
 -16  10  -2   16.57    1.07
  18 -10   2   11.48    1.59
 -18 -10  -2   13.09    1.61
 -18  10  -2   12.39    0.97
  20 -10   2    8.52    1.51
 -20 -10  -2   11.57    1.60
 -20  10  -2    9.66    0.93
  22  10   2   12.32    1.95
 -22  10  -2    9.35    0.96
 -24  10  -2    9.56    0.99
  24  10   2   10.85    2.11
 -25 -11   2    3.30    1.23
 -25  11   2    1.49    0.81
  25  11  -2   -0.90    1.30
 -23 -11   2    1.94    1.09
  23  11  -2   -0.61    1.17
 -23  11   2    2.72    0.78
 -21 -11   2    5.05    1.22
  21 -11  -2    5.92    1.36
 -21  11   2    5.38    0.88
 -19 -11   2   15.89    1.69
  19 -11  -2   11.41    1.59
 -19  11   2   13.51    1.16
 -17 -11   2    4.79    1.10
  17 -11  -2    1.96    1.05
 -17  11   2    2.71    0.69
  17  11  -2    3.65    1.04
  15 -11  -2    2.82    1.05
 -15 -11   2    3.02    0.97
 -15  11   2    2.45    0.63
  13 -11  -2    7.26    1.12
 -13 -11   2   11.17    1.31
 -13  11   2    6.69    0.80
 -11 -11   2    5.62    1.04
  11 -11  -2    4.47    1.05
 -11  11   2    5.46    0.73
  -9 -11   2    8.82    1.18
   9 -11  -2    8.98    1.22
  -9  11   2    8.88    0.85
   7 -11  -2   13.66    1.35
  -7 -11   2   12.30    1.31
  -7  11   2   13.91    1.01
   5 -11  -2    8.95    1.21
  -5 -11   2    9.37    1.15
  -5  11   2    8.77    0.84
  -3 -11   2   24.47    1.67
   3 -11  -2   23.85    1.72
   1 -11  -2    8.18    1.16
  -1 -11   2    8.19    1.13
  -1 -11  -2    3.36    0.92
   1 -11   2    2.73    0.88
   3 -11   2    8.48    1.14
  -3 -11  -2    9.79    1.22
  -3  11  -2    9.31    0.70
  -5 -11  -2    2.31    0.89
   5 -11   2    1.01    0.80
  -5  11  -2    1.88    0.42
  -7 -11  -2    5.86    1.08
   7 -11   2    5.52    1.03
  -7  11  -2    5.05    0.56
  -9 -11  -2   10.47    1.31
   9 -11   2   12.48    1.38
  -9  11  -2   11.51    0.81
  11 -11   2    1.71    0.95
 -11 -11  -2    1.80    0.96
 -11  11  -2    1.27    0.46
  13 -11   2   -0.03    0.91
 -13 -11  -2    0.04    0.93
 -13  11  -2    0.94    0.50
 -15 -11  -2    2.09    1.08
  15 -11   2    2.32    1.06
 -15  11  -2    2.36    0.58
  17 -11   2    0.04    1.02
 -17 -11  -2    0.93    1.06
 -17  11  -2    0.73    0.54
 -19  11  -2    1.73    0.62
 -21  11  -2    4.20    0.75
 -23  11  -2    0.56    0.64
 -24  12   2    1.14    0.80
 -22 -12   2   -0.16    1.06
 -22  12   2    0.76    0.70
 -20 -12   2    2.87    1.14
 -20  12   2    2.40    0.72
 -18 -12   2    0.40    0.98
  18 -12  -2   -0.07    1.04
 -18  12   2    0.53    0.61
  16 -12  -2    2.70    1.10
 -16 -12   2    0.43    0.96
 -16  12   2    1.02    0.60
  14 -12  -2    0.33    0.96
 -14 -12   2    0.08    0.90
 -14  12   2   -0.83    0.52
  12 -12  -2    2.31    1.02
 -12 -12   2    2.87    1.01
 -12  12   2    3.01    0.66
  10 -12  -2    0.53    0.94
 -10 -12   2    0.01    0.82
 -10  12   2    1.03    0.57
  -8 -12   2    0.79    0.80
   8 -12  -2   -0.27    0.87
  -8  12   2    0.41    0.52
  -6 -12   2    0.62    0.87
   6 -12  -2    0.61    0.81
  -6  12   2    2.26    0.63
  -4 -12   2    5.00    1.02
   4 -12  -2    3.89    1.04
  -4  12   2    5.67    0.78
  -2 -12   2    1.07    0.89
   2 -12  -2    1.72    0.93
   0 -12  -2    4.56    1.08
   0 -12   2    4.82    1.01
   2 -12   2    0.04    0.79
  -2 -12  -2   -0.66    0.79
  -2  12  -2    0.52    0.42
  -4 -12  -2   -0.34    0.73
   4 -12   2    1.02    0.86
  -4  12  -2    0.10    0.40
   6 -12   2   -0.21    0.82
  -6 -12  -2    1.07    0.90
  -6  12  -2    0.49    0.43
   8 -12   2   -0.17    0.81
  -8 -12  -2   -1.88    0.81
  -8  12  -2    0.31    0.43
  10 -12   2    2.28    1.02
 -10 -12  -2    2.42    1.05
 -10  12  -2    1.70    0.54
  12 -12   2    1.60    1.03
 -12 -12  -2    0.15    0.96
 -12  12  -2    0.41    0.48
  14 -12   2    1.95    1.10
 -14 -12  -2    2.28    1.11
 -14  12  -2    1.04    0.54
 -16  12  -2    5.28    0.72
 -18  12  -2    0.18    0.57
 -20  12  -2   -0.74    0.58
 -19  13   2    0.20    0.67
 -17 -13   2    0.63    1.07
 -17  13   2   -0.28    0.60
 -15 -13   2    0.23    0.99
 -15  13   2    0.34    0.60
  13 -13  -2    1.30    1.10
 -13 -13   2    1.94    1.04
 -13  13   2    1.93    0.63
  11 -13  -2    0.68    1.02
 -11 -13   2   -1.08    0.91
 -11  13   2    0.09    0.56
   9 -13  -2   -0.37    0.95
  -9 -13   2   -0.05    0.88
  -9  13   2   -0.20    0.53
  -7 -13   2    0.53    0.91
   7 -13  -2   -0.21    0.85
  -7  13   2   -0.10    0.55
  -5 -13   2   -0.03    0.87
   5 -13  -2    1.60    1.03
   3 -13  -2    5.50    1.22
  -3 -13   2    4.50    1.10
  -3  13   2    4.74    0.78
   1 -13  -2    7.00    1.26
  -1 -13   2    6.91    1.19
   1 -13   2    2.35    0.99
  -1 -13  -2    1.27    1.01
  -1  13  -2    2.06    0.54
   3 -13   2    1.66    0.96
  -3 -13  -2    0.98    0.98
  -3  13  -2    1.97    0.51
  -5 -13  -2    0.74    0.98
   5 -13   2    2.65    1.06
  -5  13  -2    1.68    0.51
  -7 -13  -2   -0.29    0.97
   7 -13   2    1.45    0.98
  -7  13  -2    2.51    0.53
  -9 -13  -2    2.83    1.03
   9 -13   2    1.61    1.04
  -9  13  -2    2.32    0.55
 -11  13  -2    1.35    0.54
 -13  13  -2    5.02    0.71
 -15  13  -2    6.48    0.79
 -17  13  -2    0.65    0.61
 -14  14   2    1.36    0.70
 -12  14   2    6.27    0.89
 -10 -14   2   11.53    1.53
 -10  14   2   10.33    1.04
  -8 -14   2   10.35    1.52
  -8  14   2   10.67    1.03
  -6 -14   2   12.52    1.56
  -6  14   2   13.27    1.15
  -4 -14   2    7.28    1.36
  -4  14   2    7.01    0.91
  -2 -14   2    4.45    1.15
  -2  14   2    4.53    0.81
   0 -14   2    5.95    1.28
   0  14  -2    9.90    0.85
   2 -14   2    5.00    1.21
  -2  14  -2    5.29    0.68
  -4  14  -2    8.71    0.79
  -6  14  -2    9.47    0.83
  -8  14  -2    5.20    0.69
 -10  14  -2    9.91    0.87
 -12  14  -2    3.25    0.66
  -7  15   2    3.98    0.83
  -5  15   2    2.29    0.74
  -3  15   2    3.30    0.79
  -1  15   2    1.29    0.72
   1  15  -2    1.87    0.61
  -1  15  -2    1.54    0.60
  -3  15  -2    3.47    0.64
  38   0  -3   -1.97    1.65
  36   0  -3    1.71    1.68
  34   0  -3   -0.89    1.56
  32   0  -3   -0.49    1.47
 -32   0   3   -0.21    0.78
 -30   0   3   -0.17    0.71
  30   0  -3   -1.40    1.27
  28   0  -3   -1.28    1.24
 -28   0   3   -0.27    0.65
  26   0  -3   -1.79    1.07
 -26   0   3   -0.91    0.53
  24   0  -3   -0.25    1.03
 -24   0   3    0.11    0.54
  22   0  -3   -0.96    0.91
 -22   0   3   -0.01    0.53
 -20   0   3   -0.16    0.48
  20   0  -3    0.30    0.84
 -18   0   3   -1.03    0.39
  18   0  -3    0.21    0.68
 -18   0   3    0.42    0.48
 -16   0   3   -0.27    0.38
 -16   0   3   -0.81    0.40
  16   0  -3   -0.53    0.56
 -14   0   3    0.43    0.34
  14   0  -3    0.16    0.44
  14   0  -3    0.82    0.49
 -12   0   3    0.59    0.28
  12   0  -3    0.07    0.35
  12   0  -3   -0.16    0.34
  10   0  -3    0.27    0.25
  10   0  -3    0.34    0.32
  10   0  -3    0.22    0.29
 -10   0   3   -0.12    0.25
  -8   0   3   -0.01    0.20
   8   0  -3   -0.37    0.20
   8   0  -3    0.32    0.21
   8   0  -3   -0.12    0.23
  -6   0   3   -0.06    0.17
   6   0  -3   -0.21    0.12
   6   0  -3   -0.07    0.21
   6   0  -3   -0.11    0.16
   4   0  -3    0.26    0.21
   4   0  -3    0.13    0.15
  -4   0   3    0.46    0.16
   2   0  -3    0.13    0.13
   2   0  -3    0.22    0.19
  -2   0   3   -0.21    0.14
   2   0  -3   -0.16    0.19
  -2   0   3   -0.01    0.12
   0   0  -3   -0.16    0.20
   0   0  -3   -0.04    0.16
   0   0   3    0.06    0.23
   0   0  -3    0.19    0.25
  -2   0  -3   -0.17    0.17
  -2   0  -3    0.00    0.20
  -2   0  -3    0.28    0.24
   2   0   3    0.14    0.27
   2   0   3    0.03    0.17
   2   0   3    0.07    0.22
   4   0   3   -0.08    0.36
  -4   0  -3   -0.51    0.19
   4   0   3   -0.48    0.24
  -4   0  -3    0.36    0.28
  -4   0  -3   -0.47    0.36
   4   0   3   -0.32    0.18
   6   0   3   -0.11    0.32
   6   0   3    0.41    0.25
  -6   0  -3    0.17    0.30
  -6   0  -3    0.96    0.41
  -6   0  -3    0.40    0.25
   8   0   3   -1.54    0.39
  -8   0  -3    0.22    0.49
   8   0   3    0.11    0.30
 -10   0  -3   -0.89    0.41
  10   0   3   -0.61    0.52
  12   0   3    1.15    0.62
  14   0   3   -0.56    0.56
 -14   0  -3   -0.29    0.55
  16   0   3    0.39    0.76
 -16   0  -3   -0.16    0.68
 -18   0  -3   -0.14    0.74
  18   0   3    0.10    0.84
 -20   0  -3   -0.87    0.71
  20   0   3    1.04    1.05
 -22   0  -3    0.19    0.88
  22   0   3   -1.02    1.05
  24   0   3   -0.80    1.22
 -24   0  -3   -1.35    0.88
 -26   0  -3   -0.95    0.93
  26   0   3   -0.48    1.35
  28   0   3    0.08    1.49
 -28   0  -3   -0.90    0.97
  30   0   3   -0.99    1.53
  32   0   3   -0.13    1.71
  37  -1  -3    1.70    1.78
  37   1  -3    3.12    1.79
  35  -1  -3    5.56    1.81
 -35   1   3    2.19    0.97
  35   1  -3    1.06    1.66
  33  -1  -3    2.94    1.72
  33   1  -3    4.12    1.74
 -33   1   3    4.30    1.04
 -31  -1   3   20.27    1.68
  31  -1  -3   14.80    2.14
  31   1  -3   15.35    2.21
 -31   1   3   18.26    1.59
  29  -1  -3    8.91    1.72
 -29  -1   3    9.39    1.16
 -29  -1   3   10.21    1.27
 -29   1   3   10.69    1.21
  29   1  -3    9.65    1.76
 -27  -1   3   11.53    1.18
 -27  -1   3   10.14    1.25
  27  -1  -3    9.02    1.62
  27   1  -3   10.13    1.70
 -27   1   3   11.14    1.19
 -25  -1   3   28.24    1.75
 -25  -1   3   28.59    1.71
  25  -1  -3   25.23    2.26
  25   1  -3   23.38    2.24
 -25   1   3   30.16    1.73
 -23  -1   3    1.10    0.74
 -23  -1   3    1.39    0.60
  23  -1  -3    1.28    1.07
  23   1  -3    0.25    0.98
 -23   1   3    2.23    0.65
 -21  -1   3   18.45    1.29
  21  -1  -3   17.44    1.66
 -21  -1   3   17.86    1.34
  21   1  -3   17.23    1.70
 -21   1   3   19.69    1.32
 -19  -1   3   75.29    2.98
  19  -1  -3   72.92    3.58
 -19  -1   3   75.02    3.22
 -19   1   3   74.16    2.97
  19   1  -3   75.06    3.66
 -17  -1   3   25.54    1.44
  17  -1  -3   28.42    1.89
 -17  -1   3   26.32    1.48
 -17   1   3   31.21    1.47
  17   1  -3   25.33    1.84
 -15  -1   3   47.77    2.13
  15  -1  -3   47.65    2.37
 -15  -1   3   50.24    2.05
  15   1  -3   44.22    2.33
 -15   1   3   50.71    2.01
  13  -1  -3   36.19    1.62
  13  -1  -3   36.13    1.77
 -13  -1   3   35.10    1.54
 -13  -1   3   35.31    1.58
  13   1  -3   33.44    1.55
  13   1  -3   31.75    1.57
  13   1  -3   34.59    1.78
 -13   1   3   34.15    1.51
  11  -1  -3   28.77    1.32
  11  -1  -3   26.91    1.45
 -11  -1   3   29.67    1.31
 -11  -1   3   30.29    1.31
  11   1  -3   28.58    1.47
 -11   1   3   28.55    1.27
  11   1  -3   30.23    1.32
  11   1  -3   29.35    1.30
  -9  -1   3  149.64    5.56
  -9  -1   3  155.53    5.08
   9  -1  -3  150.10    5.78
   9   1  -3  153.67    5.07
  -9   1   3  148.16    5.04
   9   1  -3  155.02    5.83
   9   1  -3  144.63    5.54
  -7  -1   3  426.12   15.49
   7  -1  -3  413.35   15.51
   7  -1  -3  421.56   15.98
  -7  -1   3  442.52   13.86
   7   1  -3  438.76   13.84
   7   1  -3  463.94   15.48
   7   1  -3  416.35   16.01
  -7   1   3  421.86   13.83
   5  -1  -3  213.87    8.32
   5  -1  -3  217.16    8.05
  -5  -1   3  225.09    7.22
   5  -1  -3  217.06    7.22
   5   1  -3  232.73    7.21
  -5   1   3  223.70    8.05
  -5   1   3  227.96    7.22
  -3  -1   3  477.49   14.87
   3  -1  -3  465.80   16.79
  -3  -1   3  461.29   16.76
   3  -1  -3  452.03   17.25
   3  -1  -3  467.79   14.90
  -3   1   3  478.98   14.91
   3   1  -3  471.89   14.86
   3   1  -3  459.32   17.29
  -3   1   3  462.16   16.78
  -1  -1   3   94.99    3.17
   1  -1  -3   96.76    3.75
  -1  -1   3   97.58    3.64
   1  -1  -3  100.96    3.65
   1  -1  -3   96.79    3.77
  -1   1   3   97.10    3.61
   1   1  -3   94.34    3.76
   1   1  -3   97.99    3.17
  -1  -1  -3   17.78    0.92
   1  -1   3   23.09    1.00
  -1  -1  -3   17.93    0.95
   1  -1   3   19.57    0.71
  -1   1  -3   19.13    0.96
   1   1   3   18.94    0.93
  -1   1  -3   18.98    0.83
   1   1   3   17.65    0.89
   1   1   3   17.31    0.93
  -3  -1  -3   94.12    3.73
  -3  -1  -3   97.17    3.75
   3  -1   3   96.06    3.65
   3  -1   3   93.99    3.76
  -3  -1  -3   91.33    3.76
  -3   1  -3   90.81    3.65
   3   1   3   96.95    3.71
  -3   1  -3   90.30    3.74
   3   1   3   95.18    3.74
   3   1   3   93.40    3.77
  -3   1  -3  112.88    3.77
  -5  -1  -3   41.30    1.86
   5  -1   3   41.20    1.70
   5  -1   3   41.31    1.85
  -5  -1  -3   40.40    1.80
  -5  -1  -3   41.33    1.88
  -5   1  -3   49.43    1.96
   5   1   3   40.66    1.87
   5   1   3   40.30    1.79
  -5   1  -3   38.88    1.83
   7  -1   3   40.61    1.72
   7  -1   3   35.67    1.90
  -7  -1  -3   40.91    1.94
  -7  -1  -3   45.54    1.85
   7   1   3   40.31    1.92
  -7   1  -3   38.85    1.87
  -7   1  -3   38.65    1.93
   7   1   3   39.25    1.79
  -9  -1  -3   52.15    2.44
   9  -1   3   50.17    2.40
   9   1   3   52.92    2.33
  -9   1  -3   53.92    2.48
   9   1   3   54.13    2.50
 -11  -1  -3    3.26    0.74
  11  -1   3    1.76    0.61
  11   1   3    3.70    0.72
 -11   1  -3    2.51    0.70
 -13  -1  -3   14.41    1.20
  13  -1   3   11.50    1.13
 -13   1  -3   13.39    1.24
  13   1   3   10.36    1.14
 -15  -1  -3   21.64    1.57
  15  -1   3   23.47    1.75
 -15   1  -3   23.69    1.63
  15   1   3   22.60    1.93
 -17  -1  -3    3.23    0.90
  17  -1   3    2.39    0.89
  17   1   3    3.06    0.99
 -17   1  -3    2.46    0.85
 -19  -1  -3    7.38    1.17
  19  -1   3    8.83    1.33
  19   1   3    7.41    1.34
 -19   1  -3    8.14    1.24
  21  -1   3   20.52    2.00
 -21  -1  -3   24.22    1.86
  21   1   3   23.88    2.21
 -21   1  -3   21.00    1.93
  23  -1   3    1.60    1.25
 -23  -1  -3    4.51    1.16
  23   1   3    4.20    1.45
 -25  -1  -3    1.83    1.07
  25   1   3    2.98    1.50
  27  -1   3   -0.07    1.37
 -27  -1  -3    1.73    1.09
  27   1   3   -0.47    1.38
  29  -1   3    1.17    1.46
 -29  -1  -3    1.41    1.11
  29   1   3    1.24    1.60
  31  -1   3    4.30    1.85
  31   1   3    1.75    1.74
  38  -2  -3    0.18    1.68
  38   2  -3    1.57    1.74
  36  -2  -3    0.67    1.66
  36   2  -3    2.53    1.74
 -36   2   3   -0.34    0.84
  34  -2  -3    6.00    1.89
 -34  -2   3    6.71    1.32
 -34   2   3    7.07    1.18
  34   2  -3    6.22    1.87
  32  -2  -3   22.11    2.47
 -32  -2   3   23.50    1.90
  32   2  -3   18.23    2.37
 -32   2   3   25.72    1.84
  30  -2  -3   20.44    2.26
 -30  -2   3   19.65    1.63
  30   2  -3   16.22    2.15
 -30   2   3   18.95    1.59
  28  -2  -3   18.63    2.09
 -28  -2   3   21.74    1.65
 -28  -2   3   21.63    1.62
  28   2  -3   18.03    2.15
 -28   2   3   19.49    1.55
 -26  -2   3   18.08    1.44
  26  -2  -3    9.96    1.64
 -26  -2   3   10.43    1.17
 -26   2   3   11.57    1.18
  26   2  -3   18.34    1.92
 -24  -2   3    4.01    0.77
 -24  -2   3    5.52    0.92
  24  -2  -3    5.90    1.30
 -24   2   3    5.42    0.82
  24   2  -3    3.34    1.23
 -22  -2   3   28.37    1.72
 -22  -2   3   25.79    1.62
  22  -2  -3   31.89    2.41
  22   2  -3   24.68    2.18
 -22   2   3   31.97    1.67
  20  -2  -3  108.20    4.91
 -20  -2   3  112.72    4.17
 -20  -2   3  114.07    4.57
 -20   2   3  109.52    4.11
  20   2  -3  111.33    4.98
  18  -2  -3   55.01    2.75
 -18  -2   3   49.81    2.41
 -18  -2   3   52.14    2.29
 -18   2   3   56.27    2.28
  18   2  -3   55.01    2.80
 -16  -2   3  188.50    6.45
 -16  -2   3  187.41    7.14
  16  -2  -3  184.78    7.41
  16   2  -3  191.27    7.50
 -16   2   3  185.41    6.40
 -14  -2   3  157.13    5.87
 -14  -2   3  151.99    5.32
  14   2  -3  149.92    6.15
  14   2  -3  155.33    5.37
  12  -2  -3   41.87    1.98
 -12  -2   3   43.53    1.78
 -12  -2   3   43.29    1.84
  12   2  -3   45.16    2.11
 -12   2   3   43.48    1.73
  12   2  -3   42.91    1.82
  12   2  -3   42.13    1.82
 -10  -2   3  122.45    4.20
  10  -2  -3  120.85    4.73
 -10  -2   3  121.63    4.57
  10  -2  -3  122.88    4.60
  10   2  -3  123.69    4.83
 -10   2   3  125.51    4.16
  10   2  -3  118.42    4.20
  10   2  -3  119.58    4.55
  -8  -2   3  171.30    6.37
   8  -2  -3  174.87    6.59
  -8  -2   3  174.35    5.80
   8  -2  -3  168.79    6.41
   8   2  -3  170.01    5.79
   8   2  -3  184.65    6.37
  -8   2   3  174.20    5.76
   6  -2  -3  521.72   16.47
  -6  -2   3  527.17   18.50
  -6  -2   3  513.82   16.47
   6  -2  -3  512.80   19.01
   6  -2  -3  494.37   18.55
   6   2  -3  516.36   19.09
  -6   2   3  504.56   16.47
   6   2  -3  501.57   16.46
   6   2  -3  521.59   18.49
  -6   2   3  526.73   18.55
   4  -2  -3  898.89   32.75
  -4  -2   3  920.58   32.69
  -4  -2   3  912.11   28.96
   4  -2  -3  918.25   33.55
   4   2  -3  922.56   32.70
  -4   2   3  917.95   29.00
   4   2  -3  910.09   33.62
  -4   2   3  900.60   32.74
   4   2  -3  897.91   28.95
   2  -2  -3  329.05   12.43
  -2  -2   3  331.02   11.99
  -2  -2   3  333.24   10.59
   2  -2  -3  331.46   12.32
  -2   2   3  339.20   12.03
   2   2  -3  330.04   10.58
   2   2  -3  328.02   12.37
   0  -2  -3  156.94    5.97
   0  -2  -3  154.15    6.08
   0   2   3  159.37    5.95
   0   2  -3  171.69    6.13
   0   2   3  155.59    6.14
   0   2  -3  164.89    5.14
   0   2  -3  162.60    5.98
  -2  -2  -3   87.93    3.79
  -2  -2  -3   97.34    3.78
   2   2   3   91.50    3.81
   2   2   3   95.40    3.84
  -2   2  -3  110.17    3.85
   2   2   3   91.31    3.72
  -2   2  -3  106.52    3.67
  -4  -2  -3  101.50    3.91
   4  -2   3   96.41    3.74
  -4  -2  -3   97.06    3.92
   4  -2   3  104.09    3.92
  -4   2  -3  103.65    3.91
   4   2   3   94.38    3.91
   4   2   3   95.33    3.94
  -6  -2  -3  305.36   11.33
   6  -2   3  304.55   11.48
   6  -2   3  298.36   11.36
  -6  -2  -3  299.76   11.53
  -6   2  -3  325.60   11.50
   6   2   3  304.66   11.52
   6   2   3  294.63   11.55
  -8  -2  -3  422.13   15.76
   8  -2   3  413.43   15.69
  -8  -2  -3  419.56   15.45
   8   2   3  426.98   15.75
   8   2   3  427.11   15.80
  -8   2  -3  397.92   15.65
  10  -2   3  105.40    4.38
 -10  -2  -3  109.61    4.43
  10   2   3  106.28    4.52
  12  -2   3  168.96    6.91
 -12  -2  -3  170.53    6.87
  12   2   3  182.25    7.12
 -14  -2  -3   78.53    3.41
  14  -2   3   70.71    3.41
  14   2   3   72.75    3.58
  16  -2   3   29.36    2.04
 -16  -2  -3   29.04    1.83
  16   2   3   29.48    2.28
 -18  -2  -3   63.61    3.13
  18  -2   3   55.88    3.23
  18   2   3   67.68    3.48
 -20  -2  -3   80.68    3.77
  20  -2   3   73.72    3.88
  20   2   3   77.02    4.18
  22  -2   3   78.69    4.10
 -22  -2  -3   75.44    3.84
  22   2   3   82.26    4.36
  24  -2   3   55.95    3.52
 -24  -2  -3   54.79    3.08
  24   2   3   54.80    3.73
 -26  -2  -3   20.10    1.89
  26  -2   3   17.48    2.18
  26   2   3   18.78    2.35
  28  -2   3   10.49    1.93
 -28  -2  -3   11.64    1.64
  28   2   3    9.36    2.02
  30  -2   3    8.77    1.96
  30   2   3    9.70    2.10
  32  -2   3    5.64    2.00
  32   2   3    9.22    2.27
 -37  -3   3    3.10    1.20
  37  -3  -3    4.16    1.85
 -37   3   3    2.98    1.05
  37   3  -3    3.55    1.87
  35  -3  -3    9.04    2.01
 -35  -3   3    8.68    1.40
  35   3  -3    7.00    1.99
 -35   3   3   11.76    1.39
  33  -3  -3   16.44    2.32
 -33  -3   3   19.59    1.87
 -33   3   3   17.41    1.59
  33   3  -3   19.50    2.43
 -31  -3   3   17.12    1.70
  31  -3  -3   14.65    2.09
  31   3  -3   13.50    2.21
 -31   3   3   16.87    1.56
 -29  -3   3   19.53    1.66
  29  -3  -3   18.90    2.15
  29   3  -3   18.86    2.24
 -29   3   3   20.34    1.64
 -27  -3   3   21.94    1.68
  27  -3  -3   19.04    2.02
  27   3  -3   16.16    2.04
 -27   3   3   25.09    1.64
  25  -3  -3   12.38    1.66
 -25  -3   3   15.01    1.29
 -25  -3   3   15.58    1.40
 -25   3   3   16.93    1.36
  25   3  -3   13.90    1.83
  23  -3  -3   52.28    3.10
 -23  -3   3   48.67    2.52
 -23  -3   3   52.89    2.37
 -23   3   3   50.46    2.33
  23   3  -3   49.61    3.15
 -21  -3   3   58.50    2.48
 -21  -3   3   52.26    2.59
  21  -3  -3   55.18    3.01
 -21   3   3   54.98    2.40
  21   3  -3   58.10    3.13
 -19  -3   3   77.26    3.01
 -19  -3   3   70.36    3.22
  19  -3  -3   75.59    3.56
  19   3  -3   76.39    3.72
 -19   3   3   74.97    2.94
 -17  -3   3  158.49    6.29
 -17  -3   3  168.82    5.71
  17  -3  -3  160.23    6.55
 -17   3   3  160.06    5.65
  17   3  -3  167.88    6.71
 -15  -3   3  102.81    3.68
 -15  -3   3   96.96    3.99
  15  -3  -3   95.85    4.15
 -15   3   3   93.89    3.62
  15   3  -3  108.70    4.38
  15   3  -3  107.53    3.82
 -13  -3   3   59.35    2.48
  13  -3  -3   59.60    2.57
 -13  -3   3   59.21    2.30
  13  -3  -3   61.04    2.50
  13   3  -3   61.19    2.76
  13   3  -3   55.66    2.36
 -13   3   3   58.11    2.26
  11  -3  -3  177.79    6.85
 -11  -3   3  179.83    6.05
 -11  -3   3  174.08    6.69
  11   3  -3  185.48    7.02
  11   3  -3  179.46    6.68
 -11   3   3  178.00    6.01
  11   3  -3  185.82    6.13
  -9  -3   3   94.56    3.66
   9  -3  -3   94.72    3.74
  -9  -3   3   93.38    3.34
   9   3  -3   95.21    3.41
   9   3  -3   99.99    3.67
  -9   3   3   98.72    3.35
   9   3  -3   98.89    3.91
  -7  -3   3  129.45    4.46
   7  -3  -3  132.10    5.07
  -7  -3   3  132.46    4.96
  -7   3   3  136.28    4.50
   7   3  -3  133.36    4.51
  -7   3   3  136.76    5.02
   7   3  -3  135.19    4.96
   7   3  -3  134.99    5.21
   5  -3  -3  155.42    6.54
   5  -3  -3  173.92    6.63
  -5  -3   3  171.47    5.76
  -5  -3   3  195.35    6.51
   5   3  -3  177.58    5.81
   5   3  -3  178.46    6.50
  -5   3   3  176.78    5.85
  -5   3   3  176.96    6.54
   5   3  -3  188.02    6.77
   3  -3  -3  114.17    4.28
   3  -3  -3  113.48    4.45
   3  -3  -3  109.89    4.30
  -3  -3   3  113.50    4.21
   3   3  -3  116.73    4.40
  -3   3   3  115.68    3.82
   3   3  -3  106.24    4.22
   3   3  -3  113.46    3.72
  -3   3   3  113.82    4.26
   1  -3  -3  148.44    5.35
   1  -3  -3  135.76    5.47
  -1  -3   3  139.64    5.24
   1  -3  -3  139.18    5.30
  -1   3   3  140.92    5.34
   1   3  -3  150.67    5.42
   1   3  -3  135.77    4.53
  -1   3   3  137.98    5.27
  -1  -3  -3  374.24   14.49
  -1  -3  -3  353.43   14.35
  -1  -3  -3  384.70   14.11
   1  -3   3  423.35   14.07
   1   3   3  367.82   14.47
  -1   3  -3  413.44   14.40
  -3  -3  -3   17.25    0.95
   3  -3   3   15.01    0.89
  -3  -3  -3   14.16    0.90
  -3   3  -3   14.99    0.90
   3   3   3   13.87    0.89
   5  -3   3  178.21    6.74
  -5  -3  -3  170.04    6.81
  -5  -3  -3  172.78    6.70
   5  -3   3  183.69    6.55
   5   3   3  166.22    6.79
  -5   3  -3  187.19    6.76
   5   3   3  170.78    6.84
   7  -3   3  219.06    8.34
  -7  -3  -3  231.90    8.32
  -7  -3  -3  210.24    8.41
   7   3   3  217.23    8.49
   7   3   3  208.27    8.40
  -7   3  -3  222.24    8.34
   9  -3   3   42.20    1.98
  -9  -3  -3   40.60    1.95
  -9  -3  -3   38.35    2.00
   9   3   3   37.84    2.19
   9   3   3   39.91    1.97
 -11  -3  -3  119.39    4.97
  11  -3   3  124.54    4.98
  11   3   3  120.55    5.22
  13  -3   3   73.91    3.41
 -13  -3  -3   74.53    3.41
  13   3   3   79.22    3.74
  15  -3   3    7.51    1.02
 -15  -3  -3    8.41    1.12
  15   3   3    9.01    1.29
 -17  -3  -3   27.86    1.88
  17  -3   3   27.97    1.98
  17   3   3   29.99    2.33
  19  -3   3   18.81    1.77
 -19  -3  -3   20.11    1.77
  19   3   3   17.18    1.96
 -21  -3  -3   17.65    1.71
  21  -3   3   13.32    1.66
  21   3   3   17.04    2.08
  23  -3   3   24.45    2.26
 -23  -3  -3   27.53    2.08
  23   3   3   26.56    2.58
 -25  -3  -3   16.75    1.81
  25  -3   3   16.00    2.02
  25   3   3   11.38    2.08
 -27  -3  -3    6.98    1.38
  27  -3   3    4.36    1.60
  27   3   3    3.31    1.81
 -29  -3  -3    3.91    1.16
  29  -3   3    5.64    1.73
  29   3   3    5.09    1.94
  31  -3   3    1.06    1.67
  31   3   3    1.44    1.85
  36  -4  -3    3.29    1.80
 -36  -4   3    5.60    1.36
 -36   4   3    3.98    1.09
  36   4  -3    3.53    1.95
  34  -4  -3    5.58    1.82
 -34  -4   3    3.80    1.21
 -34   4   3    5.41    1.07
  34   4  -3    4.00    1.85
  32  -4  -3    6.08    1.75
 -32  -4   3    6.22    1.27
 -32   4   3    7.97    1.16
  32   4  -3    6.96    1.92
 -30  -4   3   18.79    1.73
  30  -4  -3   14.54    2.02
 -30   4   3   17.38    1.54
  30   4  -3   16.69    2.26
 -28  -4   3   10.21    1.30
  28  -4  -3    9.81    1.67
  28   4  -3   10.44    1.86
 -28   4   3   10.47    1.19
 -26  -4   3    0.69    0.75
  26  -4  -3    1.93    1.18
  26   4  -3    2.15    1.30
 -26   4   3    0.74    0.69
 -24  -4   3    4.51    0.90
  24  -4  -3    4.32    1.21
  24   4  -3    5.32    1.34
 -24   4   3    3.68    0.76
  22  -4  -3   24.75    2.14
 -22  -4   3   26.55    1.64
 -22   4   3   24.41    1.47
  22   4  -3   20.55    1.97
  20  -4  -3   43.54    2.41
 -20  -4   3   34.34    1.96
 -20   4   3   36.21    1.80
  20   4  -3   37.00    2.45
  18  -4  -3   84.00    3.66
 -18  -4   3   82.00    3.45
  18  -4  -3   77.95    3.48
  18   4  -3   84.34    3.90
 -18   4   3   78.66    3.11
 -16  -4   3   60.78    2.65
  16  -4  -3   60.22    2.68
  16  -4  -3   61.05    2.79
  16   4  -3   61.24    2.97
 -16   4   3   62.03    2.42
  16   4  -3   58.91    2.57
  14  -4  -3    1.56    0.51
 -14  -4   3    1.81    0.51
  14  -4  -3    0.27    0.46
 -14   4   3    1.13    0.39
  14   4  -3    0.81    0.49
  14   4  -3    1.35    0.61
  12  -4  -3    7.95    0.73
  12  -4  -3    8.50    0.65
 -12  -4   3    7.89    0.69
  12   4  -3    6.69    0.80
  12   4  -3    8.63    0.76
 -12   4   3    7.33    0.62
  10  -4  -3   12.28    0.72
  10  -4  -3    8.88    0.74
 -10  -4   3   10.30    0.71
  10   4  -3   11.56    0.96
 -10   4   3   11.72    0.72
  10   4  -3   10.18    0.78
  -8  -4   3  118.42    4.48
   8  -4  -3  116.77    4.49
   8  -4  -3  121.68    4.56
   8   4  -3  117.45    4.08
   8   4  -3  118.02    4.48
   8   4  -3  119.47    4.70
  -8   4   3  116.02    4.04
  -6  -4   3  106.14    4.01
   6  -4  -3  105.12    4.07
   6  -4  -3  101.01    3.99
   6   4  -3  109.19    4.02
  -6   4   3  106.67    3.63
   6   4  -3  105.43    4.18
   6   4  -3  105.02    3.61
   4  -4  -3   32.71    1.46
  -4  -4   3   33.42    1.39
   4  -4  -3   29.23    1.31
   4  -4  -3   31.17    1.53
   4   4  -3   33.13    1.53
   4   4  -3   32.90    1.41
   4   4  -3   30.98    1.24
  -4   4   3   30.23    1.30
   2  -4  -3   51.36    2.19
  -2  -4   3   59.01    2.23
   2  -4  -3   52.57    2.36
   2  -4  -3   52.25    2.27
   2   4  -3   59.62    2.25
  -2   4   3   53.99    2.20
   2   4  -3   57.46    2.32
   2   4  -3   53.95    1.88
   0  -4  -3   24.12    1.22
   0  -4  -3   22.90    1.26
   0  -4   3   27.69    1.18
   0   4   3   24.15    1.19
   0   4   3   21.61    1.26
   2  -4   3    3.19    0.45
  -2  -4  -3    1.68    0.45
  -2  -4  -3    1.71    0.41
   2   4   3    2.09    0.40
  -2   4  -3    2.41    0.40
   2   4   3    2.11    0.40
  -4  -4  -3   23.54    1.31
  -4  -4  -3   23.15    1.33
   4  -4   3   27.47    1.31
   4  -4   3   25.14    1.28
   4   4   3   22.91    1.31
   4   4   3   25.09    1.39
  -4   4  -3   27.38    1.33
   6  -4   3   71.13    2.86
  -6  -4  -3   63.94    2.91
  -6  -4  -3   67.20    2.90
  -6   4  -3   71.83    2.87
  -6   4  -3   71.46    2.29
   6   4   3   61.76    2.89
   6   4   3   65.37    3.01
  -8  -4  -3   74.49    3.27
   8  -4   3   79.38    3.22
  -8  -4  -3   74.06    3.28
  -8   4  -3   82.37    3.22
   8   4   3   72.41    3.28
  -8   4  -3   74.41    2.60
   8   4   3   74.67    3.48
  10  -4   3   58.78    2.67
 -10  -4  -3   55.63    2.68
  10   4   3   60.78    2.72
  10   4   3   58.40    3.00
 -10   4  -3   60.09    2.14
 -12  -4  -3   21.06    1.45
  12  -4   3   20.24    1.52
  12   4   3   26.62    2.01
 -12   4  -3   21.58    1.06
  14  -4   3    0.89    0.69
 -14  -4  -3    2.93    0.81
 -14   4  -3    1.26    0.42
  14   4   3    1.36    0.93
 -16  -4  -3   26.32    1.83
  16  -4   3   26.54    1.94
  16   4   3   29.58    2.44
 -16   4  -3   29.17    1.37
  18  -4   3   15.07    1.54
 -18  -4  -3   20.00    1.64
 -18   4  -3   16.62    1.10
  18   4   3   17.57    1.97
 -20  -4  -3   19.95    1.70
  20  -4   3   17.78    1.81
  20   4   3   18.77    2.17
  22  -4   3   26.20    2.27
 -22  -4  -3   32.73    2.20
  22   4   3   26.95    2.66
 -24  -4  -3    5.50    1.29
  24  -4   3    3.97    1.43
  24   4   3    6.99    1.91
 -26  -4  -3    0.79    1.04
  26  -4   3    0.95    1.38
  26   4   3    0.40    1.64
  28  -4   3    0.27    1.43
 -28  -4  -3    2.53    1.18
  28   4   3    2.02    1.86
  30  -4   3   -0.26    1.55
  30   4   3    0.31    1.81
 -35  -5   3    1.60    1.07
  35  -5  -3    0.26    1.58
 -35   5   3    3.04    1.00
  35   5  -3    3.53    1.92
 -33  -5   3    3.06    1.16
  33  -5  -3    0.96    1.56
 -33   5   3    3.08    0.95
  33   5  -3    3.98    1.81
  31  -5  -3    0.17    1.50
 -31  -5   3    2.02    1.05
 -31   5   3    0.03    0.80
  31   5  -3    0.72    1.58
  29  -5  -3   -0.44    1.32
 -29  -5   3    0.30    0.91
 -29   5   3   -1.43    0.68
  29   5  -3    0.12    1.44
 -27  -5   3    0.19    0.86
  27  -5  -3   -1.32    1.12
  27   5  -3    0.75    1.33
 -27   5   3   -0.20    0.66
  25  -5  -3   -0.49    1.07
 -25  -5   3   -0.01    0.75
  25  -5  -3   -0.43    0.85
  25   5  -3    3.26    1.31
 -25   5   3   -0.45    0.60
  23  -5  -3   -0.66    0.81
 -23  -5   3    0.00    0.70
  23  -5  -3    0.62    1.01
  23   5  -3    0.06    1.08
 -23   5   3    0.76    0.61
  21  -5  -3    9.66    1.23
 -21  -5   3    9.24    1.04
  21  -5  -3    9.42    1.15
 -21   5   3    9.48    0.97
  21   5  -3    8.89    1.39
  19  -5  -3    2.53    0.78
  19  -5  -3    1.43    0.70
 -19  -5   3    1.83    0.68
  19   5  -3    0.70    0.89
 -19   5   3    2.09    0.57
 -17  -5   3   19.68    1.39
  17  -5  -3   25.63    1.50
  17  -5  -3   27.00    1.61
 -17   5   3   22.31    1.27
  17   5  -3   22.01    1.92
 -15  -5   3    1.08    0.52
  15  -5  -3    1.68    0.58
  15  -5  -3    1.25    0.50
  15   5  -3    1.08    0.68
  15   5  -3    1.53    0.58
 -15   5   3    1.21    0.43
 -13  -5   3    0.59    0.44
  13  -5  -3    0.77    0.52
  13  -5  -3    0.87    0.38
  13   5  -3    1.14    0.47
 -13   5   3    0.38    0.34
  13   5  -3    1.32    0.59
  11  -5  -3   56.31    2.22
 -11  -5   3   54.85    2.31
  11  -5  -3   53.81    2.37
 -11   5   3   55.47    2.10
  11   5  -3   56.00    2.24
  11   5  -3   48.51    2.53
  -9  -5   3    1.31    0.39
   9  -5  -3    0.92    0.45
  -9   5   3    1.45    0.35
   9   5  -3    1.01    0.49
   9   5  -3    1.99    0.42
   7  -5  -3   13.40    0.90
  -7  -5   3   13.27    0.84
   7   5  -3   12.73    0.82
  -7   5   3   17.03    0.83
   7   5  -3   13.19    1.01
  -5  -5   3   49.37    2.01
   5  -5  -3   49.83    2.19
   5  -5  -3   48.31    2.09
   5   5  -3   47.31    1.79
  -5   5   3   47.93    1.84
   5   5  -3   48.23    2.11
   5   5  -3   44.29    2.00
   3  -5  -3    0.72    0.39
  -3  -5   3   -0.33    0.31
   3  -5  -3    1.45    0.43
   3   5  -3    0.02    0.13
  -3   5   3    0.64    0.22
   1  -5  -3    1.29    0.41
  -1  -5   3    1.25    0.36
   1  -5  -3    0.66    0.40
   1   5  -3    0.87    0.20
   1   5  -3    0.20    0.21
  -1   5   3    1.50    0.33
  -1   5   3    1.05    0.41
  -1  -5  -3   15.95    1.06
   1  -5   3   18.14    0.99
  -1  -5  -3   16.24    0.99
   1   5   3   14.10    1.04
   1   5   3   17.17    1.06
  -3  -5  -3   17.50    1.10
  -3  -5  -3   17.94    1.11
   3  -5   3   19.04    1.05
   3   5   3   17.29    1.15
  -3   5  -3   14.80    0.95
   3   5   3   16.65    1.20
   5  -5   3    8.25    0.78
  -5  -5  -3    6.71    0.75
   5  -5   3    6.47    0.63
  -5  -5  -3    6.65    0.75
   5   5   3    8.00    0.88
   5   5   3    5.43    0.70
  -7  -5  -3    2.05    0.55
  -7  -5  -3    1.78    0.56
   7  -5   3    1.48    0.48
   7  -5   3    1.89    0.56
   7   5   3    0.91    0.51
  -7   5  -3    2.15    0.28
  -9  -5  -3    0.47    0.51
   9  -5   3    0.07    0.47
  -9  -5  -3    0.78    0.52
   9   5   3   -0.03    0.50
  -9   5  -3    0.85    0.38
  -9   5  -3    1.12    0.30
   9   5   3    1.22    0.77
  11  -5   3   -0.18    0.53
 -11  -5  -3    1.62    0.68
  11   5   3    3.14    0.92
 -11   5  -3    1.43    0.35
  11   5   3    1.45    0.62
 -13  -5  -3   10.57    1.18
  13  -5   3   11.80    1.10
 -13   5  -3   10.58    0.77
  13   5   3   11.75    1.49
  15  -5   3   -0.50    0.65
 -15  -5  -3    0.18    0.73
 -15   5  -3    0.34    0.38
  15   5   3   -0.69    0.96
 -17  -5  -3   -0.28    0.79
  17  -5   3    1.04    0.83
 -17   5  -3    0.30    0.42
  17   5   3   -0.04    1.07
 -19  -5  -3    5.63    1.14
  19  -5   3    4.59    1.14
  19   5   3    4.51    1.49
 -19   5  -3    5.76    0.69
  21  -5   3   -0.69    1.02
 -21  -5  -3    1.69    0.98
 -21   5  -3   -0.63    0.45
  21   5   3    1.18    1.45
 -23  -5  -3    0.63    0.89
  23  -5   3   -0.13    1.19
  23   5   3   -1.03    1.53
 -25  -5  -3    4.48    1.23
  25  -5   3    2.49    1.42
  25   5   3    5.62    1.94
 -27  -5  -3    1.79    1.19
  27  -5   3    2.66    1.49
  27   5   3    2.82    1.88
  29  -5   3    1.25    1.57
  29   5   3    0.02    1.86
  31  -5   3   -1.18    1.60
  31   5   3    1.56    2.11
  34  -6  -3    2.33    1.41
 -34  -6   3    0.57    1.09
 -34   6   3    1.30    0.90
  34   6  -3   -1.67    1.64
  32  -6  -3    0.46    1.30
 -32  -6   3    0.37    0.94
 -32   6   3    0.85    0.84
  32   6  -3   -0.05    1.56
 -30  -6   3    2.60    1.09
  30  -6  -3    3.10    1.33
 -30   6   3    2.44    0.88
  30   6  -3    2.46    1.65
  28  -6  -3    1.59    1.15
  28  -6  -3    2.65    1.35
 -28  -6   3    0.31    0.85
 -28   6   3    2.46    0.83
  28   6  -3    2.11    1.48
  26  -6  -3    2.98    1.22
 -26  -6   3    1.88    0.93
  26  -6  -3    2.25    1.07
 -26   6   3    1.89    0.76
  26   6  -3    0.54    1.24
 -24  -6   3    6.29    1.05
  24  -6  -3    4.86    1.11
  24  -6  -3    5.92    1.21
  24   6  -3    4.24    1.36
 -24   6   3    6.13    0.88
  22  -6  -3   -0.13    0.79
  22  -6  -3   -0.20    0.89
 -22  -6   3    0.02    0.66
  22   6  -3   -0.48    1.03
 -22   6   3    0.01    0.54
  20  -6  -3   14.29    1.37
 -20  -6   3   14.11    1.28
 -20   6   3   13.76    1.11
  18  -6  -3   33.58    2.01
 -18  -6   3   40.70    2.02
  18   6  -3   37.03    2.43
 -18   6   3   39.52    1.79
 -16  -6   3    8.22    0.91
  16  -6  -3    8.86    1.01
 -16   6   3    8.74    0.80
  16   6  -3   10.66    1.18
  14  -6  -3   21.51    1.37
 -14  -6   3   23.01    1.34
 -14   6   3   21.57    1.16
  14   6  -3   21.06    1.33
  14   6  -3   20.84    1.64
 -12  -6   3   77.09    3.09
  12  -6  -3   73.00    3.15
  12   6  -3   71.06    2.85
  12   6  -3   75.68    3.31
 -12   6   3   72.38    2.75
 -10  -6   3    9.85    0.78
  10  -6  -3   10.67    0.88
  10   6  -3   10.07    0.90
  10   6  -3    8.72    0.78
 -10   6   3    9.22    0.73
   8  -6  -3   18.27    1.19
   8  -6  -3   18.99    1.12
  -8  -6   3   17.10    1.04
   8   6  -3   17.24    1.22
  -8   6   3   17.22    0.93
   8   6  -3   17.02    1.00
   8   6  -3   17.25    1.08
  -6  -6   3   78.20    3.24
   6  -6  -3   82.05    3.34
   6  -6  -3   86.23    3.45
  -6   6   3   76.24    2.90
   6   6  -3   80.86    3.26
   6   6  -3   79.23    2.86
  -4  -6   3   41.45    2.01
   4  -6  -3   44.52    2.13
   4  -6  -3   55.75    2.28
   4   6  -3   44.45    1.71
   4   6  -3   48.73    1.96
   4   6  -3   44.40    2.09
   2  -6  -3  135.99    5.22
   2  -6  -3  136.60    5.10
  -2  -6   3  132.26    5.01
  -2   6   3  125.87    4.96
   2   6  -3  120.88    4.92
   2   6  -3  128.09    5.08
   0  -6  -3   99.42    4.07
   0  -6  -3   94.31    3.96
   0  -6   3  100.93    3.92
   0   6   3  100.37    4.06
   0   6  -3   96.03    3.92
   0   6   3   97.72    3.92
  -2  -6  -3    5.78    0.73
   2  -6   3    6.49    0.69
  -2  -6  -3    6.48    0.74
  -2   6  -3    5.68    0.59
   2   6   3    5.09    0.67
   2   6   3    6.86    0.71
  -4  -6  -3   52.12    2.46
   4  -6   3   51.88    2.31
   4  -6   3   54.41    2.39
  -4  -6  -3   53.71    2.44
  -4   6  -3   53.31    2.33
   4   6   3   52.79    2.47
   4   6   3   55.04    2.58
   6  -6   3   51.46    2.37
  -6  -6  -3   52.81    2.44
  -6  -6  -3   50.65    2.39
   6  -6   3   49.08    2.28
  -6   6  -3   53.65    1.78
  -6   6  -3   51.27    2.31
   6   6   3   48.05    2.60
   6   6   3   53.07    2.46
  -8  -6  -3   18.84    1.35
   8  -6   3   21.44    1.35
   8  -6   3   21.73    1.39
  -8  -6  -3   20.07    1.36
  -8   6  -3   20.59    0.91
   8   6   3   24.16    1.49
   8   6   3   20.33    1.63
  -8   6  -3   23.68    1.41
  10  -6   3   93.61    3.74
 -10  -6  -3   86.74    3.83
 -10  -6  -3   89.11    3.87
  10  -6   3   80.76    3.75
 -10   6  -3   85.24    3.02
  10   6   3   89.78    3.89
 -12  -6  -3   59.30    2.88
  12  -6   3   54.00    2.81
  12  -6   3   62.91    2.82
  12   6   3   60.92    3.31
 -12   6  -3   55.69    2.16
 -14  -6  -3   23.38    1.67
  14  -6   3   21.92    1.69
 -14   6  -3   22.84    1.12
  14   6   3   22.63    2.07
 -16  -6  -3   53.41    2.82
  16  -6   3   52.75    2.84
 -16   6  -3   53.49    2.12
  16   6   3   53.79    3.43
  18  -6   3   10.13    1.33
 -18  -6  -3    8.70    1.30
  18   6   3    9.33    1.71
 -18   6  -3    8.52    0.78
  20  -6   3   17.43    1.80
 -20  -6  -3   17.74    1.76
  20   6   3   18.80    2.30
 -20   6  -3   17.74    1.15
  22  -6   3   31.27    2.66
 -22  -6  -3   28.00    2.18
 -22   6  -3   27.55    1.54
  22   6   3   36.65    3.12
  24  -6   3   13.29    1.88
 -24  -6  -3   18.61    1.91
  24   6   3   14.95    2.45
 -24   6  -3   15.47    1.19
  26  -6   3   13.63    2.00
 -26  -6  -3   16.07    1.89
  26   6   3   20.16    2.71
  28  -6   3    7.92    1.83
  28   6   3    5.31    2.18
  30  -6   3    1.86    1.71
  30   6   3    2.46    2.11
 -33  -7   3   16.24    1.75
  33   7  -3   10.86    2.31
 -33   7   3   13.60    1.49
 -31  -7   3   20.78    1.90
  31  -7  -3   15.32    2.00
  31   7  -3   12.72    2.27
 -31   7   3   19.62    1.64
  29  -7  -3   11.12    1.66
 -29  -7   3   11.82    1.51
 -29   7   3    8.77    1.19
  29   7  -3   14.51    2.09
  27  -7  -3   21.21    2.03
 -27  -7   3   21.37    1.76
  27   7  -3   26.04    2.47
 -27   7   3   23.44    1.64
  25  -7  -3   15.11    1.65
 -25  -7   3   14.41    1.48
 -25   7   3   17.02    1.36
  25   7  -3   15.83    1.95
  23  -7  -3   24.31    1.83
 -23  -7   3   24.70    1.72
  23   7  -3   19.28    2.05
 -23   7   3   24.60    1.53
  21  -7  -3   52.82    2.84
 -21  -7   3   60.56    2.82
 -21   7   3   56.77    2.47
  21   7  -3   55.25    3.24
 -19  -7   3   43.93    2.28
  19  -7  -3   38.99    2.27
  19   7  -3   45.92    2.70
 -19   7   3   41.57    1.96
  17  -7  -3   38.25    2.20
 -17  -7   3   44.40    2.20
  17   7  -3   45.27    2.57
 -17   7   3   42.86    1.91
  15  -7  -3   47.10    2.39
 -15  -7   3   53.46    2.40
  15   7  -3   47.86    2.64
 -15   7   3   48.55    2.07
 -13  -7   3   22.24    1.35
  13  -7  -3   20.14    1.38
 -13   7   3   20.36    1.16
  13   7  -3   24.03    1.62
  13   7  -3   20.61    1.43
 -11  -7   3   42.70    1.98
  11  -7  -3   38.46    2.00
  11   7  -3   43.00    2.06
 -11   7   3   40.62    1.74
  11   7  -3   38.40    2.10
  11   7  -3   40.54    1.83
   9  -7  -3   69.14    3.06
   9  -7  -3   71.17    3.13
  -9  -7   3   72.38    3.00
  -9   7   3   70.68    2.65
   9   7  -3   70.26    2.67
   9   7  -3   71.13    3.04
   7  -7  -3   94.74    3.81
   7  -7  -3   95.24    3.90
  -7  -7   3   92.19    3.72
  -7   7   3   88.40    3.29
   7   7  -3   89.75    3.78
   7   7  -3   88.64    3.26
   7   7  -3   90.08    3.71
   5  -7  -3  114.28    4.46
  -5  -7   3  104.92    4.23
   5  -7  -3  109.36    4.33
   5   7  -3  105.82    4.29
   5   7  -3  104.49    4.20
  -5   7   3   99.62    3.75
   3  -7  -3   98.29    3.88
  -3  -7   3   89.21    3.69
   3  -7  -3   88.79    3.75
   3   7  -3   90.04    3.69
   3   7  -3   88.22    3.57
  -1  -7   3   36.15    1.80
   1  -7  -3   39.89    1.95
   1  -7  -3   37.35    1.89
  -1   7   3   39.08    1.71
   1   7  -3   36.55    1.59
   1   7  -3   38.05    1.81
  -1  -7  -3   49.61    2.30
   1  -7   3   48.46    2.23
  -1  -7  -3   51.32    2.35
   1   7   3   52.04    2.37
   1   7   3   45.89    2.22
  -1   7  -3   46.38    2.17
  -3  -7  -3   27.49    1.61
   3  -7   3   29.18    1.49
  -3  -7  -3   29.91    1.65
   3  -7   3   29.41    1.57
  -3   7  -3   27.36    1.06
   3   7   3   34.55    1.71
   3   7   3   26.96    1.70
  -3   7  -3   28.28    1.50
  -5  -7  -3   50.99    2.45
  -5  -7  -3   53.01    2.48
   5  -7   3   50.16    2.37
   5  -7   3   50.76    2.27
  -5   7  -3   49.82    1.75
   5   7   3   51.52    2.47
   5   7   3   50.42    2.58
  -5   7  -3   49.89    2.29
   7  -7   3   48.83    2.40
  -7  -7  -3   48.93    2.46
   7  -7   3   49.88    2.29
  -7  -7  -3   51.24    2.50
  -7   7  -3   49.81    1.78
  -7   7  -3   51.14    2.31
   7   7   3   49.00    2.68
   7   7   3   53.13    2.53
   9  -7   3   74.40    3.46
  -9  -7  -3   74.60    3.52
   9  -7   3   81.22    3.38
  -9  -7  -3   83.79    3.61
  -9   7  -3   84.74    3.39
   9   7   3   80.02    3.84
   9   7   3   78.30    3.59
  -9   7  -3   73.70    2.71
 -11  -7  -3   29.20    1.84
  11  -7   3   28.77    1.80
  11  -7   3   29.84    1.80
 -11   7  -3   27.71    1.23
  13  -7   3    2.36    0.86
 -13  -7  -3    4.32    0.99
  13  -7   3    3.63    0.80
 -13   7  -3    3.42    0.48
  15  -7   3   20.80    1.68
 -15  -7  -3   20.12    1.59
  15  -7   3   22.16    1.66
  15   7   3   21.38    2.12
 -15   7  -3   19.97    1.09
 -17  -7  -3   25.03    1.91
  17  -7   3   27.20    2.08
  17  -7   3   21.65    1.86
 -17   7  -3   27.10    1.30
  17   7   3   26.13    2.44
  19  -7   3   15.55    1.72
  19  -7   3   17.88    1.75
 -19  -7  -3   14.71    1.65
 -19   7  -3   16.22    1.07
  19   7   3   19.10    2.24
 -21  -7  -3   11.75    1.55
  21  -7   3   12.54    1.67
 -21   7  -3   12.63    1.02
  21   7   3   15.86    2.32
  23  -7   3    7.55    1.57
 -23  -7  -3    7.63    1.43
  23   7   3    6.28    2.00
 -23   7  -3    5.52    0.79
 -25  -7  -3    5.73    1.37
  25  -7   3    3.29    1.49
 -25   7  -3    3.33    0.72
  25   7   3    5.33    2.07
  27  -7   3    3.90    1.64
  27   7   3    4.51    2.18
 -32  -8   3   14.88    1.74
 -32   8   3   14.60    1.51
  32   8  -3   12.69    2.30
  30  -8  -3    8.09    1.69
 -30  -8   3    9.55    1.45
 -30   8   3    8.49    1.18
  30   8  -3    8.45    1.95
 -28  -8   3   12.50    1.55
  28  -8  -3   10.22    1.64
 -28   8   3   12.85    1.32
  28   8  -3    9.67    1.94
 -26  -8   3   17.95    1.68
  26  -8  -3   16.92    1.82
 -26   8   3   15.84    1.37
  26   8  -3   15.27    2.04
  24  -8  -3    7.74    1.36
 -24  -8   3    9.98    1.30
 -24   8   3    6.87    0.97
  24   8  -3    6.45    1.52
 -22  -8   3   25.38    1.80
  22  -8  -3   25.27    1.91
 -22   8   3   25.38    1.57
  22   8  -3   28.71    2.46
  20  -8  -3   38.05    2.30
 -20  -8   3   41.50    2.24
 -20   8   3   40.05    1.93
  20   8  -3   38.58    2.64
  18  -8  -3   30.86    1.91
 -18  -8   3   30.23    1.81
 -18   8   3   30.49    1.57
  18   8  -3   27.02    2.16
 -16  -8   3   57.61    2.75
  16  -8  -3   55.07    2.80
 -16   8   3   61.34    2.42
  16   8  -3   57.56    3.04
  14  -8  -3   14.32    1.30
 -14  -8   3   14.31    1.18
 -14   8   3   15.25    1.04
  14   8  -3   14.77    1.34
 -12  -8   3   12.09    1.06
  12  -8  -3   11.81    1.14
 -12   8   3   10.26    0.86
  10  -8  -3   58.87    2.65
 -10  -8   3   55.19    2.54
  10   8  -3   58.07    2.60
 -10   8   3   52.43    2.23
   8  -8  -3   48.10    2.29
  -8  -8   3   45.46    2.19
   8  -8  -3   44.77    2.29
   8   8  -3   45.85    1.90
   8   8  -3   47.73    2.24
   8   8  -3   43.59    2.13
  -8   8   3   45.38    1.92
  -6  -8   3   37.96    1.93
   6  -8  -3   40.00    2.04
   6  -8  -3   44.22    2.11
   6   8  -3   39.24    1.85
   6   8  -3   35.89    1.97
  -6   8   3   39.09    1.71
   4  -8  -3  115.11    4.66
   4  -8  -3  123.83    4.80
  -4  -8   3  110.75    4.57
   4   8  -3  112.43    4.49
   4   8  -3  109.38    4.56
   2  -8  -3   45.57    2.19
   2  -8  -3   40.08    2.11
  -2  -8   3   40.19    2.03
   2   8  -3   43.50    2.00
   2   8  -3   40.79    1.82
   0  -8  -3   32.24    1.82
   0  -8   3   33.59    1.74
   0  -8  -3   37.52    1.91
   0   8   3   34.44    1.83
   0   8  -3   30.32    1.67
   2  -8   3   38.74    1.95
  -2  -8  -3   39.68    2.07
  -2  -8  -3   39.19    2.04
  -2   8  -3   36.69    1.84
   2   8   3   36.22    1.94
   2   8   3   41.14    2.10
  -4  -8  -3   36.65    1.90
   4  -8   3   32.93    1.77
  -4  -8  -3   34.36    1.86
  -4   8  -3   30.87    1.66
   4   8   3   27.78    1.90
  -4   8  -3   32.10    1.21
   6  -8   3   48.05    2.41
  -6  -8  -3   52.12    2.53
  -6  -8  -3   51.27    2.55
  -6   8  -3   50.78    1.77
  -6   8  -3   49.43    2.31
   6   8   3   46.96    2.60
   8  -8   3   65.80    2.84
   8  -8   3   61.30    2.97
  -8  -8  -3   66.50    3.08
  -8  -8  -3   62.54    3.02
  -8   8  -3   61.15    2.24
  -8   8  -3   67.35    2.85
   8   8   3   60.93    3.24
  10  -8   3   58.26    2.92
  10  -8   3   65.75    2.84
 -10  -8  -3   61.67    3.02
  10   8   3   60.51    3.36
 -10   8  -3   59.15    2.20
  12  -8   3   43.22    2.25
 -12  -8  -3   40.80    2.34
  12  -8   3   37.68    2.29
  12   8   3   40.59    2.79
 -12   8  -3   39.51    1.62
 -14  -8  -3    7.51    1.18
  14  -8   3    4.24    1.06
  14  -8   3    7.01    1.01
 -14   8  -3    6.23    0.62
  16  -8   3   10.65    1.27
  16  -8   3   11.02    1.43
 -16  -8  -3   11.09    1.40
 -16   8  -3   11.55    0.85
  18  -8   3   20.29    1.92
 -18  -8  -3   23.25    1.89
  18  -8   3   23.55    1.89
  18   8   3   22.51    2.35
 -18   8  -3   18.47    1.16
  20  -8   3   15.45    1.83
  20  -8   3   20.87    1.91
 -20  -8  -3   19.90    1.98
  20   8   3   19.97    2.42
 -20   8  -3   20.09    1.20
 -22  -8  -3   12.71    1.67
  22  -8   3   13.43    1.71
  22   8   3   14.82    2.34
 -22   8  -3   10.69    0.97
 -24   8  -3   15.99    1.19
  24   8   3   16.19    2.54
  26   8   3    9.77    2.36
 -26   8  -3    5.27    0.84
 -31  -9   3    0.41    1.12
 -31   9   3   -0.67    0.80
  31   9  -3    2.80    1.72
  29  -9  -3   -0.39    1.22
 -29  -9   3    0.32    0.99
  29   9  -3    0.99    1.54
 -29   9   3   -0.22    0.74
 -27  -9   3    0.84    1.05
  27  -9  -3    2.82    1.26
 -27   9   3    0.99    0.76
  27   9  -3    1.38    1.39
  25  -9  -3    0.37    1.08
  25   9  -3   -0.66    1.24
 -25   9   3    0.31    0.72
 -23  -9   3   -0.61    0.82
  23  -9  -3   -0.70    0.95
  23   9  -3   -0.86    1.07
 -23   9   3    0.38    0.64
 -21  -9   3    2.64    0.96
  21  -9  -3    1.66    1.01
  21   9  -3    1.88    1.15
 -21   9   3    2.43    0.69
 -19  -9   3    0.80    0.84
  19  -9  -3    0.72    0.87
  19   9  -3   -0.41    0.92
 -19   9   3    1.34    0.62
 -17  -9   3   -0.28    0.74
  17  -9  -3    0.88    0.86
  17   9  -3   -0.44    0.83
 -17   9   3    0.35    0.53
  15  -9  -3    9.93    1.24
 -15  -9   3   12.93    1.26
 -15   9   3   11.73    0.99
 -13  -9   3   10.11    1.12
  13  -9  -3    8.65    1.10
 -13   9   3   10.60    0.89
 -11  -9   3    1.54    0.71
  11  -9  -3    0.16    0.72
  11   9  -3    0.86    0.69
 -11   9   3    2.10    0.55
  -9  -9   3    1.38    0.63
   9  -9  -3   -0.05    0.68
  -9   9   3    1.62    0.49
   9   9  -3   -0.78    0.59
   7  -9  -3   -0.34    0.63
  -7  -9   3    0.07    0.54
  -7   9   3   -0.02    0.42
   7   9  -3   -0.05    0.53
   5  -9  -3    0.13    0.63
  -5  -9   3    0.33    0.55
   5   9  -3    0.63    0.54
   5   9  -3    0.58    0.45
  -5   9   3    1.48    0.49
   3  -9  -3    7.06    0.96
  -3  -9   3    7.27    0.88
   3   9  -3    7.25    0.66
   3   9  -3    6.29    0.73
  -1  -9   3    5.87    0.84
   1  -9  -3    6.50    0.93
   1   9  -3    6.54    0.71
  -1  -9  -3    4.77    0.84
   1  -9   3    4.82    0.80
  -1   9  -3    5.42    0.66
   3  -9   3   14.00    1.17
  -3  -9  -3   15.74    1.31
  -3   9  -3   14.02    1.17
  -3   9  -3   14.24    0.72
   5  -9   3    4.73    0.85
  -5  -9  -3    3.26    0.88
  -5   9  -3    4.43    0.66
  -5   9  -3    4.11    0.41
   7  -9   3   -0.01    0.67
  -7  -9  -3   -0.67    0.71
  -7   9  -3    1.52    0.57
   7   9   3   -0.82    0.68
  -7   9  -3    1.23    0.32
  -9  -9  -3   10.75    1.28
   9  -9   3   10.84    1.23
   9   9   3    9.71    1.27
  -9   9  -3   10.68    0.68
  11  -9   3    7.68    1.17
 -11  -9  -3    9.88    1.29
 -11   9  -3    9.04    0.67
  11   9   3    6.87    1.29
 -13  -9  -3   21.33    1.70
  13  -9   3   20.12    1.66
 -13   9  -3   17.86    1.00
  13   9   3   18.89    1.86
  15  -9   3    7.95    1.32
 -15  -9  -3    7.69    1.31
 -15   9  -3    9.25    0.75
 -17  -9  -3    2.41    1.10
  17  -9   3    4.03    1.11
 -17   9  -3    3.85    0.61
  19  -9   3   -0.01    1.06
 -19  -9  -3    1.65    1.09
  19   9   3    2.30    1.43
 -19   9  -3    1.04    0.54
 -21  -9  -3    4.20    1.28
  21  -9   3    3.02    1.26
  21   9   3    4.08    1.67
 -21   9  -3    3.62    0.67
 -23   9  -3    6.24    0.81
  23   9   3    6.77    2.00
  25   9   3    6.85    2.04
 -25   9  -3    4.31    0.78
 -28 -10   3    0.35    1.08
  28  10  -3   -0.85    1.43
 -28  10   3   -1.07    0.70
 -26 -10   3    0.07    1.04
  26 -10  -3    1.28    1.30
 -26  10   3    0.18    0.73
  26  10  -3    0.97    1.38
 -24 -10   3    2.53    1.03
  24 -10  -3    2.15    1.17
 -24  10   3    2.22    0.77
  24  10  -3   -0.08    1.22
 -22 -10   3    3.58    1.11
  22 -10  -3    1.53    1.11
  22  10  -3    0.62    1.13
 -22  10   3    0.79    0.67
  20 -10  -3   -0.22    0.94
 -20 -10   3   -0.41    0.87
 -20  10   3    0.82    0.63
  20  10  -3   -0.41    1.01
  18 -10  -3    3.08    1.04
 -18 -10   3    1.84    0.91
 -18  10   3    2.01    0.65
  16 -10  -3    0.51    0.85
 -16 -10   3    2.14    0.90
 -16  10   3    1.10    0.57
  14 -10  -3   -0.58    0.75
 -14 -10   3   -0.04    0.70
  14  10  -3    1.26    0.80
 -14  10   3   -0.21    0.48
 -12 -10   3    0.15    0.67
  12 -10  -3   -0.34    0.77
  12  10  -3    0.65    0.73
 -12  10   3    0.43    0.51
 -10 -10   3    1.45    0.72
  10 -10  -3    1.32    0.82
 -10  10   3    1.71    0.55
  10  10  -3    0.64    0.67
  -8 -10   3    2.94    0.76
   8 -10  -3    1.27    0.79
  -8  10   3    2.15    0.57
   8  10  -3    2.14    0.70
  -6 -10   3    7.78    1.00
   6 -10  -3    7.56    1.10
  -6  10   3    7.27    0.79
   6  10  -3    7.79    0.87
  -4 -10   3    4.25    0.85
   4 -10  -3    3.66    0.88
   4  10  -3    3.34    0.68
  -4  10   3    3.67    0.64
   2 -10  -3    2.17    0.76
  -2 -10   3    3.59    0.81
   0 -10   3    1.80    0.74
   0 -10  -3    1.56    0.73
   2 -10   3   18.05    1.38
  -2 -10  -3   17.66    1.40
  -2  10  -3   17.54    0.87
   4 -10   3    8.64    1.06
  -4 -10  -3    6.04    1.04
  -4  10  -3    6.77    0.53
  -6 -10  -3    0.27    0.79
   6 -10   3    1.21    0.76
  -6  10  -3   -0.12    0.31
  -8 -10  -3   12.34    1.40
   8 -10   3   12.27    1.34
  -8  10  -3   12.51    0.74
 -10 -10  -3    1.11    0.86
  10 -10   3   -0.46    0.77
 -10  10  -3    0.04    0.35
  12 -10   3   11.26    1.39
 -12 -10  -3   11.18    1.43
 -12  10  -3   10.87    0.78
 -14 -10  -3    8.22    1.35
  14 -10   3    8.39    1.32
 -14  10  -3    8.52    0.72
  16 -10   3    0.42    1.00
 -16 -10  -3   -0.26    0.95
 -16  10  -3    0.47    0.46
 -18 -10  -3    0.38    1.06
  18 -10   3    1.11    1.13
 -18  10  -3    0.64    0.51
 -20  10  -3    0.42    0.54
  22  10   3    1.61    1.66
 -24  10  -3    6.94    0.85
 -27  11   3    2.11    0.86
 -25 -11   3    3.87    1.21
  25  11  -3    4.75    1.52
 -25  11   3    4.05    0.93
  23 -11  -3   12.87    1.74
 -23 -11   3   12.91    1.59
  23  11  -3   10.15    1.69
 -23  11   3   11.19    1.18
  21 -11  -3   13.68    1.70
 -21 -11   3   16.47    1.72
 -21  11   3   14.94    1.28
  19 -11  -3   18.41    1.82
 -19 -11   3   21.07    1.88
 -19  11   3   20.43    1.39
  17 -11  -3    7.74    1.31
 -17 -11   3   11.05    1.36
 -17  11   3    8.18    0.94
 -15 -11   3    5.81    1.06
  15 -11  -3    5.74    1.16
 -15  11   3    3.83    0.73
  15  11  -3    6.33    1.07
 -13 -11   3   11.20    1.32
  13 -11  -3   10.74    1.36
 -13  11   3   10.89    0.99
  13  11  -3   11.31    1.26
  11 -11  -3    7.75    1.24
 -11 -11   3    7.47    1.10
 -11  11   3    7.72    0.86
  -9 -11   3   22.59    1.58
   9 -11  -3   19.56    1.63
  -9  11   3   19.84    1.26
  -7 -11   3   18.90    1.46
   7 -11  -3   16.41    1.56
  -7  11   3   17.69    1.19
  -5 -11   3    4.12    0.96
   5 -11  -3    4.37    0.99
  -5  11   3    4.95    0.73
  -3 -11   3   10.80    1.23
   3 -11  -3   11.93    1.33
   1 -11  -3    5.73    1.08
  -1 -11   3    6.92    1.05
   1 -11   3    3.04    0.88
  -1 -11  -3    0.99    0.86
  -3 -11  -3    6.07    1.08
   3 -11   3    4.98    0.96
  -3  11  -3    4.58    0.49
  -5 -11  -3   14.58    1.43
   5 -11   3   12.61    1.33
  -5  11  -3   13.73    0.79
   7 -11   3   10.18    1.26
  -7 -11  -3   11.20    1.39
  -7  11  -3   10.36    0.71
   9 -11   3    9.69    1.29
  -9 -11  -3    9.66    1.33
  -9  11  -3    9.74    0.72
  11 -11   3    2.82    1.01
 -11 -11  -3    3.83    1.11
 -11  11  -3    2.41    0.49
 -13 -11  -3    2.34    1.09
  13 -11   3    1.72    0.99
 -13  11  -3    0.50    0.44
 -15 -11  -3    0.80    1.05
  15 -11   3    0.61    1.04
 -15  11  -3    1.59    0.52
  17 -11   3    0.55    1.12
 -17  11  -3    2.06    0.56
 -19  11  -3    4.71    0.69
 -21  11  -3    1.91    0.63
 -24  12   3    5.62    1.01
 -22 -12   3    7.01    1.43
 -22  12   3    5.44    0.94
 -20 -12   3    4.82    1.28
 -20  12   3    6.22    0.94
  18 -12  -3   10.13    1.50
 -18 -12   3   10.98    1.46
 -18  12   3    9.75    1.06
  16 -12  -3    8.84    1.42
 -16 -12   3    9.26    1.36
 -16  12   3    9.74    1.02
  14 -12  -3    8.50    1.37
 -14 -12   3    9.07    1.31
 -14  12   3    9.47    0.99
  12 -12  -3    9.53    1.42
 -12 -12   3   12.60    1.38
 -12  12   3   10.45    1.01
 -10 -12   3    8.67    1.23
  10 -12  -3    8.90    1.34
 -10  12   3    9.33    0.96
   8 -12  -3   14.95    1.60
  -8 -12   3   17.94    1.54
  -8  12   3   18.31    1.26
   6 -12  -3   18.09    1.69
  -6 -12   3   19.92    1.59
  -6  12   3   17.63    1.26
   4 -12  -3   15.79    1.61
  -4 -12   3   15.51    1.49
  -4  12   3   16.28    1.20
   2 -12  -3    8.26    1.28
  -2 -12   3    9.13    1.23
   0 -12   3   16.65    1.53
   0 -12  -3   13.01    1.49
   2 -12   3   21.54    1.67
  -2 -12  -3   18.76    1.73
  -2  12  -3   18.05    0.98
   4 -12   3   14.44    1.51
  -4 -12  -3   17.12    1.67
  -4  12  -3   15.32    0.88
  -6 -12  -3    6.69    1.26
   6 -12   3    5.81    1.15
  -6  12  -3    6.71    0.61
   8 -12   3   11.43    1.40
  -8 -12  -3   11.08    1.47
  -8  12  -3    9.96    0.74
  10 -12   3   12.25    1.54
 -10 -12  -3   13.02    1.63
 -10  12  -3   14.15    0.89
 -12 -12  -3   13.83    1.68
  12 -12   3   12.54    1.59
 -12  12  -3   13.39    0.91
 -14  12  -3   12.09    0.89
 -16  12  -3    7.87    0.78
 -18  12  -3    4.99    0.69
 -19 -13   3    1.95    1.14
 -19  13   3    2.30    0.76
 -17 -13   3    1.78    1.09
 -17  13   3    2.71    0.77
 -15 -13   3    1.64    1.04
 -15  13   3    1.91    0.71
 -13 -13   3    3.68    1.15
  13 -13  -3    1.44    1.11
 -13  13   3    3.28    0.74
  11 -13  -3    9.92    1.50
 -11 -13   3   11.45    1.42
 -11  13   3   10.37    1.05
   9 -13  -3    2.26    1.11
  -9 -13   3    1.13    1.00
  -9  13   3    2.25    0.67
   7 -13  -3    3.43    1.14
  -7 -13   3    4.57    1.09
  -7  13   3    3.54    0.76
   5 -13  -3   11.96    1.44
  -5 -13   3   11.34    1.40
  -5  13   3    9.44    1.02
  -3 -13   3    0.63    0.94
   3 -13  -3    1.89    1.08
  -3  13   3    1.99    0.70
  -1 -13   3    7.75    1.28
   1 -13  -3    4.46    1.16
   1 -13   3    8.94    1.31
  -1 -13  -3    9.77    1.41
  -1  13  -3    8.90    0.73
   3 -13   3    5.26    1.15
  -3 -13  -3    3.16    1.11
  -3  13  -3    3.52    0.54
   5 -13   3    6.08    1.22
  -5 -13  -3    5.27    1.25
  -5  13  -3    6.96    0.65
   7 -13   3    4.49    1.17
  -7 -13  -3    3.48    1.19
  -7  13  -3    3.83    0.54
   9 -13   3    0.59    0.98
  -9  13  -3    2.13    0.50
 -11  13  -3    5.87    0.65
 -13  13  -3    9.52    0.79
 -15  13  -3    2.04    0.58
 -14  14   3    0.05    0.67
 -12 -14   3    2.52    1.18
 -12  14   3    1.32    0.71
 -10 -14   3    1.87    1.05
 -10  14   3    3.47    0.80
  -8 -14   3    1.24    1.04
  -8  14   3    1.92    0.72
  -6 -14   3    3.90    1.15
  -6  14   3    3.99    0.81
  -4 -14   3    2.02    1.04
  -4  14   3    1.82    0.72
  -2 -14   3    0.53    1.05
  -2  14   3   -0.34    0.64
   0 -14   3    1.65    1.06
   0  14  -3    0.46    0.48
   2 -14   3    1.82    1.09
  -2  14  -3    1.36    0.52
  -4  14  -3    1.78    0.51
  -6  14  -3    1.09    0.51
  -8  14  -3    0.87    0.51
 -10  14  -3    0.18    0.50
  -5  15   3    2.47    0.78
  -3  15   3    0.89    0.72
  -1  15   3   -0.45    0.68
   1  15  -3    0.06    0.52
  38   0  -4    2.49    1.80
  36   0  -4    5.88    1.85
  34   0  -4    8.76    1.89
  32   0  -4    6.16    1.75
  30   0  -4   18.67    2.18
 -30   0   4   21.75    1.68
 -28   0   4   22.61    1.62
  28   0  -4   16.00    1.96
  26   0  -4    6.75    1.38
 -26   0   4    8.25    1.03
 -24   0   4   29.94    1.71
  24   0  -4   28.61    2.35
 -22   0   4   50.00    2.28
  22   0  -4   45.93    2.72
  20   0  -4   54.18    2.88
 -20   0   4   54.73    2.40
  18   0  -4   60.49    2.93
 -18   0   4   60.07    2.50
  16   0  -4   49.03    2.40
 -16   0   4   51.91    2.11
  16   0  -4   47.85    2.23
  14   0  -4   99.81    4.09
  14   0  -4   95.81    3.87
 -14   0   4  101.07    3.58
  12   0  -4   28.65    1.30
  12   0  -4   28.48    1.49
  12   0  -4   26.60    1.27
 -12   0   4   28.84    1.30
 -10   0   4    1.76    0.35
  10   0  -4    0.53    0.28
  10   0  -4    1.60    0.34
  10   0  -4    1.94    0.40
   8   0  -4  169.52    6.38
   8   0  -4  165.89    5.52
  -8   0   4  163.40    5.52
   6   0  -4   39.00    1.50
  -6   0   4   39.02    1.50
   6   0  -4   40.66    1.78
  -4   0   4   16.02    0.69
   4   0  -4   16.71    0.76
   4   0  -4   17.30    0.76
   4   0  -4   14.31    1.00
  -4   0   4   18.24    0.77
   2   0  -4  280.97   10.70
   2   0  -4  285.51   11.02
  -2   0   4  298.37    9.47
  -2   0   4  310.10   10.66
   0   0   4   24.72    0.98
   0   0  -4   25.68    1.20
   0   0   4   25.57    1.17
   0   0  -4   22.69    1.21
   0   0  -4   24.16    1.15
  -2   0  -4    1.71    0.38
  -2   0  -4    2.11    0.32
   2   0   4    2.03    0.39
   2   0   4    2.37    0.44
   2   0   4    2.25    0.33
  -4   0  -4  160.09    6.25
  -4   0  -4  159.09    6.17
   4   0   4  160.94    6.25
   4   0   4  160.10    6.16
  -4   0  -4  165.36    6.20
  -6   0  -4    2.22    0.38
   6   0   4    1.70    0.47
  -6   0  -4    2.19    0.47
  -6   0  -4    2.90    0.60
   8   0   4   27.86    1.65
  -8   0  -4   29.07    1.64
  10   0   4   80.54    3.56
 -10   0  -4   81.49    3.55
  12   0   4    1.20    0.63
 -12   0  -4    1.68    0.68
 -16   0  -4   20.21    1.62
  16   0   4   20.07    1.71
  18   0   4    0.44    0.92
 -18   0  -4   -0.20    0.81
  20   0   4   10.70    1.60
 -20   0  -4   11.07    1.47
 -22   0  -4    5.89    1.32
  22   0   4    7.11    1.54
  24   0   4    3.00    1.42
 -24   0  -4    1.45    1.08
 -26   0  -4    2.78    1.17
  26   0   4    2.33    1.48
 -28   0  -4    1.11    1.14
  28   0   4    0.57    1.50
  30   0   4   -0.38    1.60
  37  -1  -4    5.75    1.85
  37   1  -4    5.20    1.89
  35  -1  -4   11.15    2.04
  35   1  -4   10.71    2.04
  33  -1  -4   21.11    2.36
  33   1  -4   18.12    2.33
 -33   1   4   22.65    1.80
  31  -1  -4   24.40    2.47
 -31   1   4   33.44    1.99
  31   1  -4   22.91    2.46
  29  -1  -4   16.80    1.96
 -29  -1   4   17.44    1.49
 -29   1   4   18.99    1.53
  29   1  -4   16.59    1.99
 -27  -1   4   23.19    1.65
  27  -1  -4   22.93    2.13
 -27  -1   4   24.80    1.67
  27   1  -4   22.15    2.15
 -27   1   4   25.94    1.68
  25  -1  -4   32.05    2.56
 -25  -1   4   33.73    1.94
 -25  -1   4   33.81    1.89
  25   1  -4   33.59    2.50
 -25   1   4   37.11    1.93
  23  -1  -4   42.55    2.62
 -23  -1   4   39.27    2.08
 -23  -1   4   39.66    2.05
  23   1  -4   40.06    2.58
 -23   1   4   43.99    2.09
 -21  -1   4  102.13    4.27
 -21  -1   4  109.16    4.03
  21  -1  -4  105.50    4.67
  21   1  -4  100.90    4.74
 -21   1   4  104.41    3.96
 -19  -1   4  116.15    4.64
 -19  -1   4  117.76    4.30
  19  -1  -4  112.81    4.91
  19   1  -4  119.27    5.05
 -19   1   4  115.83    4.27
  17  -1  -4  114.54    4.71
 -17  -1   4  111.64    4.43
 -17  -1   4  112.95    4.13
  17   1  -4  113.06    4.73
 -17   1   4  109.70    4.07
 -15  -1   4   85.81    3.48
 -15  -1   4   94.23    3.33
  15  -1  -4   87.32    3.54
  15  -1  -4   86.80    3.71
 -15   1   4   90.05    3.27
  15   1  -4   84.99    3.49
  15   1  -4   89.23    3.78
 -13  -1   4   72.62    3.00
 -13  -1   4   78.19    2.87
  13  -1  -4   78.84    3.23
  13  -1  -4   77.82    3.06
  13   1  -4   79.89    2.88
  13   1  -4   73.11    2.99
  13   1  -4   78.40    3.28
 -13   1   4   77.48    2.84
 -11  -1   4   77.51    3.09
  11  -1  -4   79.85    3.32
  11  -1  -4   83.18    3.10
 -11  -1   4   82.89    2.96
  11   1  -4   84.47    3.38
 -11   1   4   81.21    2.92
  11   1  -4   84.98    2.96
  11   1  -4   79.91    3.07
   9  -1  -4  160.93    6.32
  -9  -1   4  160.72    5.52
   9  -1  -4  170.59    5.52
   9  -1  -4  156.39    6.01
   9   1  -4  171.12    5.96
   9   1  -4  165.46    6.36
   9   1  -4  171.23    5.51
  -9   1   4  161.35    5.50
   7  -1  -4  187.46    6.98
   7  -1  -4  195.02    6.33
   7  -1  -4  188.67    7.30
  -7  -1   4  197.64    6.34
  -7   1   4  186.31    6.32
   7   1  -4  195.27    7.35
  -7   1   4  188.65    6.97
   7   1  -4  199.09    6.32
   5  -1  -4  504.14   18.33
   5  -1  -4  517.16   18.90
   5  -1  -4  502.65   16.31
  -5  -1   4  518.40   16.30
   5   1  -4  500.38   18.92
   5   1  -4  523.48   16.28
  -5   1   4  494.40   18.31
  -5   1   4  512.88   16.32
   3  -1  -4  243.18    9.18
  -3  -1   4  239.40    8.87
  -3  -1   4  239.31    7.87
   3  -1  -4  258.86    8.91
  -3   1   4  240.06    7.93
   3   1  -4  242.44    9.20
   3   1  -4  246.35    7.87
  -3   1   4  241.86    8.86
  -1  -1   4  107.78    4.01
   1  -1  -4  105.01    4.14
   1  -1  -4  103.47    4.14
   1  -1  -4  105.45    4.03
  -1  -1   4  105.81    3.49
   1   1  -4  104.03    4.15
   1   1  -4  102.29    4.05
  -1   1   4  108.23    3.98
  -1   1   4  109.36    3.57
  -1  -1  -4   97.99    3.91
   1  -1   4  107.13    3.88
   1  -1   4  103.34    3.29
  -1  -1  -4   92.47    3.91
   1   1   4   98.11    3.93
   1   1   4   97.72    3.90
   1   1   4  100.62    3.82
  -1   1  -4  101.93    3.83
  -1   1  -4   94.78    3.92
  -1   1  -4   98.58    3.84
  -3  -1  -4  177.67    7.19
   3  -1   4  191.69    7.09
  -3  -1  -4  190.86    7.19
   3  -1   4  194.45    7.11
   3  -1   4  189.99    7.21
  -3  -1  -4  184.84    7.09
  -3   1  -4  186.97    7.21
   3   1   4  184.66    7.17
   3   1   4  186.52    7.21
  -3   1  -4  189.43    7.10
  -5  -1  -4  143.89    5.68
  -5  -1  -4  147.09    5.68
   5  -1   4  144.16    5.71
  -5  -1  -4  142.45    5.71
   5   1   4  143.06    5.65
   5   1   4  145.96    5.74
  -5   1  -4  144.51    5.59
  -5   1  -4  157.29    5.71
  -5   1  -4  143.07    5.71
   7  -1   4  183.27    7.34
  -7  -1  -4  192.32    7.30
  -7  -1  -4  191.71    7.31
  -7   1  -4  190.20    7.31
   7   1   4  190.49    7.39
  -7   1  -4  185.29    7.33
   9  -1   4  272.63   10.58
  -9  -1  -4  273.81   10.49
  -9   1  -4  272.94   10.47
   9   1   4  282.56   10.66
 -11  -1  -4   88.03    3.91
  11  -1   4   86.95    3.92
  11   1   4   94.53    4.03
 -11   1  -4   91.27    3.93
 -13  -1  -4   22.68    1.57
  13  -1   4   21.26    1.69
  13   1   4   19.56    1.75
 -13   1  -4   23.13    1.58
  15  -1   4   50.62    2.78
 -15  -1  -4   51.76    2.71
  15   1   4   54.22    2.84
 -15   1  -4   48.76    2.62
  17  -1   4   44.42    2.57
 -17  -1  -4   45.01    2.45
  17   1   4   45.99    2.80
 -17   1  -4   37.32    2.33
 -19  -1  -4   63.49    3.23
  19  -1   4   63.23    3.45
  19   1   4   63.68    3.64
 -19   1  -4   63.95    3.24
  21  -1   4   53.98    3.27
 -21  -1  -4   48.12    2.86
 -21   1  -4   50.56    2.89
  21   1   4   49.48    3.34
  23  -1   4   35.36    2.72
 -23  -1  -4   33.77    2.37
  23   1   4   33.62    2.92
 -25  -1  -4   20.98    2.08
  25  -1   4   20.29    2.27
  25   1   4   18.75    2.30
  27  -1   4    9.09    1.85
 -27  -1  -4    7.12    1.44
  27   1   4    5.99    1.79
  29  -1   4    5.41    1.80
  29   1   4    4.30    1.79
  31  -1   4    5.26    1.95
  31   1   4   10.03    2.22
  38  -2  -4    0.52    1.68
  38   2  -4    1.08    1.68
  36  -2  -4   -0.52    1.54
  36   2  -4    1.33    1.62
  34  -2  -4   -0.62    1.45
 -34   2   4    0.08    0.87
  34   2  -4   -0.57    1.48
 -32  -2   4   -0.75    0.80
  32  -2  -4    2.21    1.50
  32   2  -4   -1.06    1.39
 -32   2   4    2.54    0.90
  30  -2  -4    0.29    1.28
 -30  -2   4   -0.65    0.73
 -30   2   4   -0.09    0.73
  30   2  -4   -0.38    1.27
  28  -2  -4   11.83    1.69
 -28  -2   4   13.65    1.34
 -28   2   4   11.35    1.23
  28   2  -4    9.32    1.65
  26  -2  -4   -1.57    1.04
 -26  -2   4    1.30    0.77
  26   2  -4    1.78    1.16
 -26   2   4    0.51    0.67
 -24  -2   4    5.36    0.84
 -24  -2   4    4.31    0.85
  24  -2  -4    3.58    1.09
 -24   2   4    4.59    0.80
  24   2  -4    2.67    1.11
 -22  -2   4    1.28    0.59
  22  -2  -4    0.58    0.86
 -22  -2   4    1.15    0.62
 -22   2   4    2.60    0.62
  22   2  -4    0.39    0.89
 -20  -2   4    1.40    0.58
  20  -2  -4    0.32    0.74
 -20  -2   4    1.02    0.56
 -20   2   4    1.65    0.57
  20   2  -4    1.25    0.87
 -18  -2   4    0.03    0.48
  18  -2  -4    0.29    0.60
 -18  -2   4    0.23    0.46
 -18   2   4    0.06    0.45
  18   2  -4    0.45    0.67
 -16  -2   4   67.32    2.83
  16  -2  -4   67.56    3.02
 -16  -2   4   68.06    2.72
  16   2  -4   66.08    3.10
 -16   2   4   72.26    2.67
  16   2  -4   67.11    2.75
  14  -2  -4    0.87    0.38
  14  -2  -4   -0.06    0.41
 -14  -2   4    0.17    0.37
 -14  -2   4    0.17    0.36
 -14   2   4    0.97    0.37
  14   2  -4   -0.47    0.46
  14   2  -4    0.23    0.34
  14   2  -4    0.28    0.40
  12  -2  -4    3.05    0.49
 -12  -2   4    3.03    0.41
 -12  -2   4    3.21    0.48
  12  -2  -4    3.59    0.44
  12   2  -4    2.37    0.45
 -12   2   4    2.59    0.42
  12   2  -4    3.07    0.37
  10  -2  -4    9.67    0.71
 -10  -2   4   10.30    0.74
 -10  -2   4    9.94    0.57
  10  -2  -4    9.38    0.61
 -10   2   4   10.61    0.69
  10   2  -4    9.16    0.69
  10   2  -4    9.09    0.79
  10   2  -4   10.47    0.55
  -8  -2   4   10.04    0.66
   8  -2  -4    7.98    0.62
  -8  -2   4    8.99    0.46
   8  -2  -4    7.53    0.52
   8   2  -4    9.36    0.79
  -8   2   4    8.46    0.60
  -8   2   4    9.38    0.55
   8   2  -4    8.73    0.63
   8   2  -4    8.95    0.45
  -6  -2   4   48.02    1.77
   6  -2  -4   47.14    1.99
   6  -2  -4   46.69    1.87
   6  -2  -4   44.97    1.76
  -6  -2   4   45.69    1.75
  -6   2   4   49.55    1.77
  -6   2   4   47.47    1.85
   6   2  -4   45.58    1.70
   6   2  -4   46.55    2.05
   4  -2  -4   58.86    2.58
  -4  -2   4   63.44    2.41
   4  -2  -4   65.49    2.51
  -4  -2   4   64.75    2.23
  -4   2   4   68.46    2.31
   4   2  -4   64.35    2.66
  -4   2   4   62.43    2.47
   4   2  -4   66.91    2.21
   2  -2  -4    4.52    0.50
   2  -2  -4    4.68    0.46
   2  -2  -4    5.82    0.49
  -2   2   4    4.15    0.42
   2   2  -4    5.08    0.34
  -2   2   4    5.43    0.45
   2   2  -4    5.33    0.53
   0  -2  -4   14.30    0.83
   0  -2   4   12.46    0.79
   0  -2  -4   13.12    0.84
   0   2   4   13.42    0.83
   0   2   4   12.65    0.75
   0   2  -4   13.82    0.65
   0   2   4   12.59    0.84
   0   2  -4   13.71    0.90
   2  -2   4    2.44    0.43
  -2  -2  -4    4.67    0.50
   2   2   4    2.69    0.45
  -2   2  -4    2.67    0.45
  -2   2  -4    2.55    0.28
   2   2   4    3.10    0.43
  -4  -2  -4    3.58    0.52
  -4  -2  -4    3.17    0.48
   4  -2   4    2.24    0.48
  -4  -2  -4    2.41    0.57
  -4   2  -4    4.20    0.37
   4   2   4    4.39    0.52
   4   2   4    3.61    0.53
  -4   2  -4    3.21    0.51
   6  -2   4   17.14    1.19
  -6  -2  -4   15.56    1.03
  -6  -2  -4   17.09    1.15
   6   2   4   16.47    1.24
  -6   2  -4   16.64    1.18
   6   2   4   15.49    1.03
  -8  -2  -4   23.97    1.47
  -8  -2  -4   23.53    1.31
   8  -2   4   19.75    1.42
  -8   2  -4   20.17    1.38
   8   2   4   24.39    1.60
  10  -2   4   -0.20    0.50
 -10  -2  -4   -0.47    0.46
  10   2   4    0.55    0.61
 -12  -2  -4   23.38    1.54
  12  -2   4   16.96    1.56
  12   2   4   23.24    1.82
 -14  -2  -4    2.08    0.76
  14  -2   4    2.54    0.80
  14   2   4    2.36    0.91
  16  -2   4    0.33    0.80
 -16  -2  -4    0.24    0.79
  16   2   4    0.43    0.92
 -18  -2  -4    3.01    0.97
  18  -2   4    1.02    0.93
  18   2   4    0.12    1.04
  20  -2   4   -0.99    1.02
 -20  -2  -4    0.41    0.85
  20   2   4    1.33    1.27
 -22  -2  -4    5.00    1.24
  22  -2   4    4.66    1.43
  22   2   4    3.97    1.56
  24  -2   4    6.37    1.60
 -24  -2  -4    9.89    1.48
  24   2   4    7.34    1.77
 -26  -2  -4   -0.83    1.04
  26  -2   4   -0.08    1.35
  26   2   4    1.68    1.58
  28  -2   4   -0.13    1.45
  28   2   4    0.19    1.58
  30  -2   4    1.71    1.70
  30   2   4    1.21    1.89
  37  -3  -4    2.26    1.73
  37   3  -4   -0.32    1.62
 -37   3   4    0.67    0.91
  35  -3  -4    2.14    1.61
 -35  -3   4    1.37    0.99
 -35   3   4    1.17    0.89
  35   3  -4   -0.77    1.54
  33  -3  -4    2.45    1.57
 -33  -3   4    1.22    1.02
  33   3  -4    1.46    1.56
 -33   3   4    1.36    0.86
  31  -3  -4    9.10    1.74
 -31  -3   4   10.15    1.35
 -31   3   4    7.94    1.20
  31   3  -4    6.57    1.74
  29  -3  -4    6.04    1.49
 -29  -3   4    7.33    1.14
 -29   3   4    5.10    0.97
  29   3  -4    5.72    1.55
 -27  -3   4    7.54    1.08
  27  -3  -4    5.56    1.37
 -27   3   4    4.33    0.90
  27   3  -4    5.29    1.42
  25  -3  -4    1.12    1.05
 -25  -3   4    3.46    0.83
 -25   3   4    2.77    0.73
  25   3  -4   -0.59    1.04
  23  -3  -4    3.87    1.04
 -23  -3   4    3.46    0.76
 -23  -3   4    3.65    0.80
 -23   3   4    5.52    0.82
  23   3  -4    4.16    1.16
  21  -3  -4   15.39    1.42
 -21  -3   4   16.15    1.21
 -21  -3   4   17.56    1.30
  21   3  -4   16.74    1.61
 -21   3   4   16.75    1.21
 -19  -3   4   15.48    1.18
 -19  -3   4   16.36    1.11
  19  -3  -4   15.03    1.28
 -19   3   4   14.03    1.12
  19   3  -4   16.86    1.48
 -17  -3   4   34.24    1.68
 -17  -3   4   32.94    1.68
  17  -3  -4   36.51    1.91
  17   3  -4   33.38    1.80
  17   3  -4   34.99    2.09
 -17   3   4   36.11    1.64
  15  -3  -4    6.47    0.67
 -15  -3   4    5.34    0.67
 -15  -3   4    5.52    0.64
  15   3  -4    6.71    0.74
  15   3  -4    6.34    0.84
 -13  -3   4   -0.11    0.32
  13  -3  -4    0.29    0.37
  13  -3  -4    0.21    0.36
  13   3  -4    0.53    0.49
 -13   3   4   -0.13    0.30
  13   3  -4    0.74    0.40
  13   3  -4    0.25    0.32
 -11  -3   4    4.35    0.46
  11  -3  -4    5.32    0.55
  11  -3  -4    5.33    0.53
 -11   3   4    4.24    0.49
  11   3  -4    5.41    0.68
  11   3  -4    5.66    0.59
  11   3  -4    5.61    0.47
   9  -3  -4  105.25    4.06
  -9  -3   4  104.72    3.89
   9  -3  -4  100.08    3.96
   9   3  -4  103.37    4.18
  -9   3   4  103.10    3.61
  -9   3   4  104.93    3.96
   9   3  -4  106.52    3.88
   9   3  -4  101.80    3.63
  -7  -3   4   17.47    0.80
   7  -3  -4   16.35    0.94
   7  -3  -4   16.97    0.90
   7   3  -4   17.46    0.82
  -7   3   4   17.71    0.89
  -7   3   4   18.24    0.89
   7   3  -4   16.29    0.86
   7   3  -4   17.49    1.11
   5  -3  -4    8.07    0.60
   5  -3  -4    7.80    0.62
  -5  -3   4    9.34    0.53
  -5   3   4    7.54    0.60
   5   3  -4    8.23    0.55
   5   3  -4    9.38    0.72
  -5   3   4   10.05    0.64
   5   3  -4    8.55    0.54
  -3  -3   4   90.86    3.47
   3  -3  -4   89.51    3.72
   3  -3  -4   87.70    3.58
   3   3  -4   98.35    3.71
   3   3  -4   89.40    3.04
  -3   3   4   94.71    3.53
  -3   3   4   93.00    3.20
  -1  -3   4    9.43    0.65
   1  -3  -4    9.29    0.69
   1  -3  -4    9.20    0.73
   1  -3  -4    8.93    0.77
   1   3  -4   10.88    0.85
   1   3  -4   10.52    0.43
  -1  -3  -4   25.87    1.36
  -1  -3  -4   27.19    1.35
  -1  -3  -4   29.36    1.38
   1   3   4   26.60    1.38
  -1   3  -4   26.27    1.36
  -3  -3  -4   50.40    2.21
  -3  -3  -4   45.58    2.17
   3  -3   4   48.90    2.17
  -3  -3  -4   51.10    2.20
   3   3   4   49.36    2.23
  -3   3  -4   52.05    2.21
   3   3   4   48.43    2.21
   5  -3   4    1.21    0.43
  -5  -3  -4    0.82    0.49
  -5  -3  -4    0.71    0.39
   5   3   4    0.16    0.35
  -5   3  -4    0.98    0.43
   5   3   4    0.50    0.46
  -7  -3  -4   38.74    2.02
  -7  -3  -4   40.20    1.96
   7  -3   4   40.94    1.99
  -7   3  -4   39.09    1.94
   7   3   4   42.24    2.16
  -9  -3  -4   48.18    2.40
   9  -3   4   49.88    2.40
  -9  -3  -4   49.72    2.35
   9   3   4   48.52    2.59
  -9   3  -4   52.27    2.39
 -11  -3  -4   18.22    1.35
  11  -3   4   15.04    1.24
  11   3   4   17.05    1.47
  13  -3   4   14.41    1.30
 -13  -3  -4   19.20    1.47
  13   3   4   14.74    1.49
  15  -3   4    4.03    0.90
 -15  -3  -4    4.20    0.97
  15   3   4    3.56    1.08
  17  -3   4    3.97    1.04
 -17  -3  -4    5.58    1.10
  17   3   4    3.29    1.21
 -19  -3  -4   13.73    1.55
  19  -3   4   11.36    1.51
  19   3   4   14.83    1.87
 -21  -3  -4   10.80    1.49
  21  -3   4    9.34    1.51
  21   3   4    9.24    1.81
  23  -3   4    6.14    1.49
 -23  -3  -4    4.47    1.23
  23   3   4    5.21    1.74
  25  -3   4    1.08    1.34
 -25  -3  -4    2.52    1.13
  25   3   4    2.28    1.60
  27  -3   4    3.16    1.57
 -27  -3  -4    2.23    1.17
  27   3   4    1.68    1.70
  29  -3   4    0.21    1.57
  29   3   4    1.09    1.85
  36  -4  -4    3.52    1.69
  36   4  -4    0.68    1.72
 -36   4   4    4.25    1.08
  34  -4  -4    9.44    1.87
 -34  -4   4   10.80    1.44
 -34   4   4   10.81    1.39
  34   4  -4    6.51    1.96
  32  -4  -4   15.50    2.05
 -32   4   4   10.41    1.32
 -30  -4   4   12.70    1.45
  30  -4  -4   12.48    1.80
 -30   4   4   13.80    1.40
  30   4  -4   10.54    1.87
 -28  -4   4   21.75    1.67
  28  -4  -4   19.63    1.99
  28   4  -4   18.20    2.12
 -28   4   4   24.00    1.66
  26  -4  -4    5.19    1.23
 -26  -4   4    5.53    0.99
  26   4  -4    2.00    1.25
 -26   4   4    6.07    0.91
 -24  -4   4   24.59    1.61
  24  -4  -4   22.09    1.85
  24  -4  -4   24.76    1.68
  24   4  -4   19.87    1.99
 -24   4   4   25.18    1.55
 -22  -4   4   38.48    1.98
  22  -4  -4   39.04    2.35
  22  -4  -4   34.74    1.98
  22   4  -4   32.05    2.43
 -22   4   4   34.85    1.85
  20  -4  -4   24.70    1.59
 -20  -4   4   27.86    1.59
  20  -4  -4   26.58    1.88
 -20  -4   4   31.67    1.66
 -20   4   4   27.64    1.54
  20   4  -4   30.25    2.19
 -18  -4   4   27.19    1.51
  18  -4  -4   28.83    1.74
  18  -4  -4   28.88    1.62
 -18  -4   4   29.80    1.54
  18   4  -4   27.33    1.92
 -18   4   4   27.61    1.48
 -16  -4   4   11.51    0.89
  16  -4  -4   10.24    0.87
  16  -4  -4   13.09    1.10
 -16   4   4   12.19    0.90
  16   4  -4   11.33    1.12
  16   4  -4    9.96    0.96
 -14  -4   4   14.80    0.90
  14  -4  -4    9.93    0.83
  14  -4  -4   14.29    1.01
  14   4  -4   14.38    1.17
  14   4  -4   13.79    1.02
 -14   4   4   13.33    0.87
  12  -4  -4   37.78    1.78
 -12  -4   4   38.39    1.70
  12   4  -4   48.42    2.11
 -12   4   4   36.34    1.64
  12   4  -4   38.07    1.74
 -10  -4   4   50.36    2.10
  10  -4  -4   51.64    2.15
  10   4  -4   51.97    2.37
  10   4  -4   52.21    2.10
  10   4  -4   51.59    2.04
 -10   4   4   50.69    1.99
  -8  -4   4   26.72    1.13
   8  -4  -4   21.92    1.16
   8   4  -4   21.61    1.38
   8   4  -4   25.49    1.13
   8   4  -4   23.70    1.13
  -8   4   4   24.11    1.14
   6  -4  -4   33.45    1.57
   6  -4  -4   33.29    1.52
  -6  -4   4   36.97    1.48
  -6   4   4   34.90    1.45
   6   4  -4   34.03    1.72
   6   4  -4   34.56    1.40
   6   4  -4   35.88    1.51
  -4  -4   4   82.65    3.00
   4  -4  -4   77.20    3.08
   4  -4  -4   72.36    3.03
   4  -4  -4   77.92    3.24
   4   4  -4   76.54    3.02
   4   4  -4   74.48    2.63
   4   4  -4   82.69    3.21
  -4   4   4   74.23    2.77
   2  -4  -4   25.50    1.27
   2  -4  -4   25.22    1.38
   2  -4  -4   22.83    1.21
  -2  -4   4   28.31    1.21
  -2   4   4   23.80    1.21
   2   4  -4   26.98    1.35
   2   4  -4   24.72    0.93
   0  -4  -4   14.35    0.93
   0  -4  -4   13.16    0.94
   0  -4   4   15.67    0.87
   0  -4  -4   12.58    0.95
   0   4   4   14.68    0.96
   0   4   4   12.12    0.94
   0   4  -4   17.05    1.03
  -2  -4  -4    6.53    0.72
   2  -4   4    8.05    0.68
  -2  -4  -4    5.90    0.66
   2   4   4    5.85    0.63
   2   4   4    6.02    0.66
  -2   4  -4    7.61    0.68
   4  -4   4   34.05    1.62
  -4  -4  -4   30.83    1.63
  -4  -4  -4   29.64    1.63
  -4   4  -4   32.74    1.63
   4   4   4   30.34    1.65
  -6  -4  -4   49.47    2.29
   6  -4   4   45.76    2.20
  -6  -4  -4   45.62    2.24
  -6   4  -4   49.18    2.23
   6   4   4   48.25    2.38
   6   4   4   47.72    2.25
   8  -4   4   37.07    1.87
  -8  -4  -4   35.28    1.86
  -8  -4  -4   34.72    1.91
   8   4   4   35.50    2.10
  -8   4  -4   36.55    1.88
 -10  -4  -4    1.63    0.69
 -10  -4  -4    1.76    0.58
  10  -4   4    1.26    0.59
 -10   4  -4    1.77    0.60
  10   4   4    1.91    0.80
 -12  -4  -4    6.56    0.96
  12  -4   4    6.00    0.90
  12   4   4    6.96    1.17
  14  -4   4    0.48    0.70
 -14  -4  -4   -0.08    0.72
  14   4   4    2.14    0.98
 -16  -4  -4    0.37    0.78
  16  -4   4    2.64    0.89
  16   4   4    0.04    1.03
  18  -4   4   15.30    1.55
 -18  -4  -4   13.55    1.54
  18   4   4   12.35    1.77
  20  -4   4    5.65    1.31
 -20  -4  -4    6.44    1.25
  20   4   4    5.87    1.63
 -22  -4  -4    0.00    1.00
  22  -4   4   -0.26    1.17
  22   4   4    0.26    1.48
  24  -4   4    0.91    1.30
 -24  -4  -4    1.24    1.05
  24   4   4   -0.44    1.53
  26  -4   4   -0.83    1.33
 -26  -4  -4    0.42    1.08
  26   4   4   -0.12    1.63
  28  -4   4    1.17    1.54
  28   4   4    0.51    1.82
  30  -4   4    1.98    1.78
  30   4   4    2.62    2.09
  35  -5  -4   11.45    1.81
  35  -5  -4   13.51    2.08
  35   5  -4   12.79    2.30
 -35   5   4   13.23    1.52
  33  -5  -4   14.66    2.03
  33  -5  -4   12.79    1.82
 -33  -5   4   16.32    1.72
 -33   5   4   15.52    1.54
  33   5  -4   12.20    2.16
  31  -5  -4   18.90    1.92
 -31  -5   4   19.46    1.81
  31  -5  -4   17.88    2.08
 -31   5   4   17.69    1.61
  31   5  -4   21.51    2.45
  29  -5  -4   34.49    2.64
 -29  -5   4   29.75    1.94
  29  -5  -4   28.00    2.16
  29   5  -4   28.13    2.62
 -29   5   4   24.44    1.82
 -27  -5   4   12.41    1.36
  27  -5  -4   10.64    1.49
  27  -5  -4   12.14    1.49
 -27   5   4   12.74    1.24
  27   5  -4   12.01    1.81
  25  -5  -4   18.45    1.68
  25  -5  -4   17.23    1.59
 -25  -5   4   17.10    1.43
 -25   5   4   16.94    1.36
  25   5  -4   17.20    1.94
 -23  -5   4   78.76    3.49
  23  -5  -4   74.16    3.53
  23  -5  -4   81.26    3.74
 -23   5   4   83.91    3.25
  23   5  -4   71.96    3.94
  21  -5  -4   53.46    2.66
 -21  -5   4   58.64    2.63
  21  -5  -4   57.52    2.85
 -21   5   4   50.50    2.38
  21   5  -4   57.32    3.16
  19  -5  -4  107.47    4.42
 -19  -5   4  101.53    4.29
  19  -5  -4  105.24    4.39
 -19   5   4  108.52    3.93
  19   5  -4  102.97    4.72
 -17  -5   4  169.29    6.44
  17  -5  -4  158.90    6.47
  17  -5  -4  169.13    6.53
 -17   5   4  165.99    5.78
  17   5  -4  168.77    6.84
  15  -5  -4   66.82    2.72
  15  -5  -4   64.37    2.78
 -15  -5   4   68.49    2.74
 -15   5   4   61.26    2.49
  15   5  -4   59.25    2.63
  15   5  -4   61.04    2.99
 -13  -5   4  125.84    4.97
  13  -5  -4  131.23    5.01
  13  -5  -4  135.46    5.08
  13   5  -4  127.44    5.27
 -13   5   4  131.04    4.53
  13   5  -4  123.08    4.61
  11  -5  -4  117.43    4.50
 -11  -5   4  119.71    4.51
  11  -5  -4  114.19    4.58
  11   5  -4  110.89    4.15
 -11   5   4  117.44    4.10
  11   5  -4  119.96    4.78
  -9  -5   4  115.35    4.53
   9  -5  -4  116.74    4.53
   9  -5  -4  124.16    4.66
   9   5  -4  117.48    4.79
  -9   5   4  120.86    4.15
   9   5  -4  117.11    4.16
   7  -5  -4  273.71   10.03
   7  -5  -4  263.50   10.05
  -7  -5   4  269.44    9.92
   7  -5  -4  273.71   10.35
   7   5  -4  271.30    8.85
  -7   5   4  266.33    8.89
   7   5  -4  269.53   10.28
  -5  -5   4  403.95   13.95
   5  -5  -4  369.12   14.15
   5  -5  -4  379.88   14.02
   5  -5  -4  392.47   14.48
   5   5  -4  386.23   12.31
  -5   5   4  371.77   14.15
  -5   5   4  374.72   12.41
   5   5  -4  374.20   14.33
   3  -5  -4  134.45    5.36
   3  -5  -4  133.28    5.31
  -3  -5   4  146.63    5.29
   3  -5  -4  136.40    5.56
   3   5  -4  136.80    4.58
  -3   5   4  140.29    5.32
   3   5  -4  144.15    5.48
  -1  -5   4  240.39    8.25
   1  -5  -4  216.70    8.55
   1  -5  -4  206.90    8.29
   1   5  -4  223.65    8.45
  -1   5   4  215.59    8.37
  -1  -5  -4  143.33    6.07
  -1  -5  -4  146.95    5.92
   1  -5   4  174.20    5.89
   1   5   4  147.75    5.98
  -1   5  -4  160.06    5.99
   1   5   4  146.43    6.07
  -3  -5  -4  110.16    4.68
   3  -5   4  117.24    4.58
  -3  -5  -4  113.21    4.60
   3  -5   4  124.18    4.54
   3   5   4  107.10    4.65
  -3   5  -4  122.22    4.60
   3   5   4  107.39    4.66
   5  -5   4  265.52   10.07
  -5  -5  -4  255.71   10.00
   5  -5   4  289.26    9.97
  -5  -5  -4  254.54   10.21
   5   5   4  245.44   10.17
  -5   5  -4  281.25   10.10
   5   5   4  257.45   10.20
   7  -5   4  181.79    6.79
  -7  -5  -4  170.83    6.78
  -7  -5  -4  164.53    6.88
  -7   5  -4  180.33    6.78
   7   5   4  172.62    6.89
   7   5   4  163.47    6.95
  -9  -5  -4  130.29    5.77
   9  -5   4  145.38    5.70
  -9  -5  -4  136.69    5.73
   9   5   4  143.22    6.03
  -9   5  -4  150.88    5.70
  11  -5   4  176.74    6.73
 -11  -5  -4  157.91    6.72
  11   5   4  167.01    7.06
 -13  -5  -4   48.52    2.60
  13  -5   4   46.61    2.53
  13   5   4   52.87    3.05
  15  -5   4   28.98    2.10
 -15  -5  -4   29.25    1.97
  15   5   4   31.85    2.56
 -17  -5  -4   45.51    2.65
  17  -5   4   46.06    2.74
  17   5   4   51.71    3.34
 -19  -5  -4   49.17    2.87
  19  -5   4   47.02    3.03
  19   5   4   58.00    3.66
 -21  -5  -4   67.23    3.54
  21  -5   4   67.50    3.72
  21   5   4   63.31    4.20
 -23  -5  -4   58.02    3.33
  23  -5   4   56.52    3.54
  23   5   4   62.40    4.14
 -25  -5  -4   11.25    1.65
  25  -5   4   10.46    1.79
  25   5   4    9.81    2.19
  27  -5   4   11.38    1.98
  27   5   4   15.51    2.55
  29  -5   4   10.38    2.09
  29   5   4   11.02    2.52
  34  -6  -4    2.30    1.41
 -34   6   4    0.68    0.87
  34   6  -4    0.80    1.74
  32  -6  -4    0.79    1.27
 -32  -6   4    0.77    1.01
  32   6  -4   -0.60    1.58
 -32   6   4   -0.30    0.80
  30  -6  -4    1.85    1.18
 -30  -6   4    2.32    1.06
 -30   6   4    3.02    0.93
  30   6  -4    3.75    1.66
  28  -6  -4    2.69    1.13
 -28  -6   4    0.00    0.86
  28   6  -4    0.85    1.34
 -28   6   4    0.41    0.75
  26  -6  -4    2.65    1.09
 -26  -6   4    0.45    0.83
  26  -6  -4    1.18    1.00
 -26   6   4    1.37    0.73
  26   6  -4    0.69    1.19
 -24  -6   4    4.77    0.96
  24  -6  -4    5.34    1.08
  24   6  -4    4.31    1.27
 -24   6   4    4.46    0.83
 -22  -6   4    0.44    0.68
  22  -6  -4   -0.90    0.72
 -22   6   4    0.47    0.58
  22   6  -4    0.97    1.00
  20  -6  -4    6.92    1.08
 -20  -6   4    8.83    1.01
  20   6  -4    8.44    1.26
 -20   6   4    8.89    0.92
  18  -6  -4   22.88    1.50
 -18  -6   4   24.83    1.48
  18   6  -4   23.38    1.91
 -18   6   4   23.27    1.36
 -16  -6   4   14.15    1.06
  16  -6  -4   10.82    1.07
 -16   6   4   12.16    0.96
  14  -6  -4   13.87    1.11
 -14  -6   4   16.39    1.10
 -14   6   4   16.12    1.02
  14   6  -4   16.70    1.45
 -12  -6   4   25.20    1.32
  12  -6  -4   25.33    1.43
  12   6  -4   23.93    1.36
 -12   6   4   24.37    1.25
  12   6  -4   21.28    1.59
  10  -6  -4    0.13    0.48
 -10  -6   4    1.87    0.47
  10   6  -4    1.30    0.56
 -10   6   4    0.78    0.41
  10   6  -4    1.01    0.47
   8  -6  -4   10.83    0.96
   8  -6  -4   11.25    0.91
  -8  -6   4   11.35    0.81
   8   6  -4   11.55    0.96
   8   6  -4   11.09    0.81
  -8   6   4    9.87    0.80
   6  -6  -4   17.47    1.23
  -6  -6   4   16.79    0.97
   6  -6  -4   17.50    1.11
  -6   6   4   16.72    0.96
   6   6  -4   15.67    0.94
  -6   6   4   16.07    0.85
   6   6  -4   16.31    0.91
   6   6  -4   15.06    1.15
   4  -6  -4   17.79    1.13
   4  -6  -4   19.17    1.26
  -4  -6   4   17.72    1.03
   4   6  -4   16.73    1.19
  -4   6   4   16.67    0.96
   4   6  -4   16.39    0.86
   4   6  -4   16.44    0.87
  -4   6   4   17.03    0.94
   2  -6  -4   50.86    2.37
   2  -6  -4   53.50    2.31
  -2  -6   4   55.23    2.22
   2   6  -4   46.59    1.78
  -2   6   4   53.09    2.18
   2   6  -4   46.81    1.97
   0  -6  -4   17.13    1.16
   0  -6   4   17.72    1.07
   0  -6  -4   14.04    1.10
   0   6   4   18.28    1.24
   0   6   4   16.51    1.12
   2  -6   4    5.94    0.68
  -2  -6  -4    4.75    0.69
  -2  -6  -4    3.78    0.69
   2   6   4    4.51    0.67
   2   6   4    5.12    0.71
   4  -6   4   14.78    1.11
  -4  -6  -4   16.20    1.21
  -4  -6  -4   15.09    1.21
   4  -6   4   14.26    1.17
   4   6   4   23.53    1.52
   4   6   4   18.58    1.33
  -6  -6  -4    1.25    0.55
   6  -6   4    0.79    0.49
  -6  -6  -4    0.46    0.65
   6  -6   4   -0.57    0.51
   6   6   4    0.10    0.52
  -6   6  -4   -0.10    0.17
   6   6   4    0.00    0.66
   8  -6   4   26.46    1.57
   8  -6   4   30.48    1.69
  -8  -6  -4   27.55    1.68
  -8  -6  -4   25.54    1.68
   8   6   4   19.95    1.74
  10  -6   4   32.71    1.97
 -10  -6  -4   34.77    2.07
 -10  -6  -4   35.95    2.01
  10  -6   4   36.90    2.01
 -12  -6  -4   14.25    1.44
  12  -6   4   18.21    1.47
  12   6   4   16.18    1.72
  14  -6   4   15.62    1.39
 -14  -6  -4   12.98    1.42
  14   6   4   17.22    1.87
 -16  -6  -4   11.75    1.40
  16  -6   4    7.93    1.16
  16   6   4    7.36    1.58
 -18  -6  -4    1.84    0.99
  18  -6   4    0.05    0.91
  18   6   4    2.34    1.41
  20  -6   4    9.39    1.51
 -20  -6  -4   10.13    1.45
  20   6   4   12.88    2.12
 -22  -6  -4   10.22    1.57
  22  -6   4   11.28    1.70
  22   6   4   10.32    2.16
 -24  -6  -4    3.55    1.25
  24  -6   4    4.94    1.48
  24   6   4    4.86    2.03
  26  -6   4    3.45    1.55
  26   6   4    1.18    1.93
  28  -6   4   -0.02    1.56
  28   6   4    1.45    2.08
  33  -7  -4    2.56    1.37
 -33   7   4    2.33    0.96
  33   7  -4   -0.19    1.65
 -31  -7   4    3.61    1.10
  31  -7  -4    1.47    1.34
 -31   7   4    2.29    0.92
  31   7  -4    3.17    1.70
  29  -7  -4    0.99    1.21
 -29  -7   4   -0.72    0.90
 -29   7   4    1.39    0.80
  29   7  -4   -1.79    1.33
  27  -7  -4    0.94    1.06
 -27  -7   4    0.48    0.89
 -27   7   4    1.10    0.76
  27   7  -4    0.05    1.29
 -25  -7   4    3.34    0.91
  25  -7  -4    3.14    1.08
 -25   7   4    5.13    0.89
  25   7  -4    2.67    1.32
 -23  -7   4    1.16    0.74
  23  -7  -4    0.12    0.85
  23   7  -4   -0.40    1.02
 -23   7   4    0.42    0.59
 -21  -7   4   10.48    1.14
  21  -7  -4    8.97    1.19
 -21   7   4    8.43    0.92
  21   7  -4    7.51    1.33
  19  -7  -4   10.00    1.20
 -19  -7   4   10.62    1.13
 -19   7   4   12.39    1.03
  19   7  -4   11.01    1.36
 -17  -7   4    0.42    0.62
  17  -7  -4   -0.95    0.62
 -17   7   4    1.32    0.53
  17   7  -4    0.69    0.78
  15  -7  -4    5.37    0.89
 -15  -7   4    7.63    0.87
 -15   7   4    6.36    0.75
  15   7  -4    7.58    1.00
  13  -7  -4    1.84    0.63
 -13  -7   4    1.15    0.56
  13   7  -4    2.22    0.70
 -13   7   4    2.26    0.52
 -11  -7   4    1.77    0.55
  11  -7  -4    2.65    0.66
 -11   7   4    2.52    0.51
  11   7  -4    2.43    0.59
  11   7  -4    1.72    0.56
  11   7  -4    1.23    0.64
   9  -7  -4   39.20    1.99
   9  -7  -4   41.59    2.09
  -9  -7   4   42.05    1.90
   9   7  -4   40.82    2.11
   9   7  -4   38.46    1.76
  -9   7   4   37.61    1.72
   9   7  -4   38.58    1.90
   7  -7  -4    4.11    0.71
   7  -7  -4    4.16    0.71
  -7  -7   4    4.92    0.65
   7   7  -4    3.82    0.55
   7   7  -4    4.97    0.58
   7   7  -4    3.11    0.55
  -7   7   4    4.30    0.60
   5  -7  -4    1.52    0.58
   5  -7  -4    1.36    0.57
  -5  -7   4    1.91    0.53
   5   7  -4    1.24    0.40
  -5   7   4    1.45    0.45
   5   7  -4    1.37    0.38
   5   7  -4    0.45    0.31
  -3  -7   4   16.51    1.09
   3  -7  -4   16.50    1.21
   3  -7  -4   16.85    1.16
   3   7  -4   17.79    1.21
   3   7  -4   15.87    0.83
   3   7  -4   14.32    0.83
  -3   7   4   16.01    1.01
   1  -7  -4    0.93    0.54
   1  -7  -4    1.12    0.57
  -1  -7   4    0.90    0.50
   1   7  -4    1.46    0.29
  -1   7   4    2.01    0.48
   1   7  -4    1.64    0.52
  -1  -7  -4    3.71    0.74
   1  -7   4    3.85    0.66
   1   7   4    4.46    0.73
  -1   7  -4    4.44    0.63
   1   7   4    3.91    0.65
  -3  -7  -4   19.55    1.36
  -3  -7  -4   19.28    1.39
   3  -7   4   19.76    1.27
   3  -7   4   18.34    1.27
   3   7   4   20.73    1.55
   3   7   4   17.77    1.40
  -3   7  -4   19.70    1.32
  -5  -7  -4    1.76    0.64
  -5  -7  -4    1.81    0.73
   5  -7   4    2.55    0.58
   5  -7   4    2.33    0.65
   5   7   4    0.92    0.68
   5   7   4    3.04    0.70
  -5   7  -4    1.81    0.56
  -7  -7  -4   16.37    1.36
   7  -7   4   14.65    1.23
   7  -7   4   16.34    1.28
  -7  -7  -4   14.75    1.28
   7   7   4   13.41    1.39
  -7   7  -4   15.45    1.29
   9  -7   4    6.00    0.83
  -9  -7  -4    8.40    1.02
   9  -7   4    5.96    0.96
  -9  -7  -4    5.09    0.95
   9   7   4    8.05    1.22
  11  -7   4    1.30    0.70
 -11  -7  -4    1.44    0.85
  11  -7   4    1.76    0.80
 -11  -7  -4    2.42    0.77
 -11   7  -4    1.84    0.36
  13  -7   4   10.13    1.13
  13  -7   4    8.01    1.18
 -13  -7  -4    8.46    1.19
 -13   7  -4    8.85    0.65
  15  -7   4    5.56    1.15
  15  -7   4    6.38    1.08
 -15  -7  -4    7.08    1.21
  15   7   4    5.12    1.44
 -15   7  -4    6.31    0.61
  17  -7   4   -0.61    0.87
 -17  -7  -4    0.33    0.92
  17  -7   4    0.56    0.94
  17   7   4    0.40    1.35
 -19  -7  -4    4.20    1.21
  19  -7   4    4.91    1.27
  19   7   4    6.23    1.78
 -21  -7  -4    2.05    1.15
  21  -7   4    1.65    1.24
  21   7   4    0.16    1.64
 -23  -7  -4    0.35    1.08
  23  -7   4   -0.90    1.22
  23   7   4   -0.55    1.70
  25  -7   4    0.97    1.40
  25   7   4    3.53    2.04
  27  -7   4   -1.16    1.46
  27   7   4    0.21    1.98
 -32   8   4    2.28    0.96
  32   8  -4    0.40    1.68
 -30  -8   4   -1.98    0.92
  30  -8  -4    0.08    1.26
 -30   8   4    1.33    0.85
  30   8  -4    0.43    1.48
 -28  -8   4    0.91    0.97
  28  -8  -4    0.36    1.14
  28   8  -4    1.58    1.48
 -28   8   4    0.75    0.76
 -26  -8   4    2.12    0.98
  26  -8  -4    2.08    1.12
  26   8  -4    2.67    1.38
 -26   8   4    2.71    0.84
 -24  -8   4   10.78    1.29
  24  -8  -4   10.61    1.41
 -24   8   4    9.25    1.07
  24   8  -4    8.27    1.56
  22  -8  -4   18.06    1.66
 -22  -8   4   16.22    1.49
  22   8  -4   16.50    1.77
 -22   8   4   17.90    1.33
  20  -8  -4   22.49    1.72
 -20  -8   4   23.14    1.64
 -20   8   4   22.80    1.42
  20   8  -4   21.33    1.92
 -18  -8   4    6.08    0.97
  18  -8  -4    5.39    1.02
 -18   8   4    6.79    0.82
  18   8  -4    6.78    1.14
 -16  -8   4    0.69    0.64
  16  -8  -4   -0.10    0.69
 -16   8   4    0.36    0.50
  16   8  -4    0.22    0.77
 -14  -8   4    1.40    0.67
  14  -8  -4    1.76    0.73
  14   8  -4    0.43    0.79
  12  -8  -4   12.09    1.16
 -12  -8   4   12.18    1.06
  12   8  -4   11.19    1.15
 -12   8   4   11.06    0.93
  10  -8  -4   27.86    1.72
 -10  -8   4   29.68    1.59
  10   8  -4   27.39    1.57
 -10   8   4   29.48    1.45
   8  -8  -4   15.19    1.20
  -8  -8   4   14.34    1.09
   8   8  -4   14.00    1.03
   8   8  -4   14.15    1.00
  -8   8   4   14.94    1.00
  -6  -8   4   10.58    0.96
   6  -8  -4   10.79    1.08
   6  -8  -4    9.77    1.02
   6   8  -4   10.48    0.80
   6   8  -4   10.27    0.79
  -6   8   4   10.69    0.86
   6   8  -4   10.93    0.96
   4  -8  -4    0.58    0.56
   4  -8  -4    0.47    0.53
  -4  -8   4   -0.42    0.47
  -4   8   4   -0.23    0.38
   4   8  -4    0.13    0.32
   4   8  -4    0.30    0.36
   4   8  -4   -0.13    0.49
   2  -8  -4    2.49    0.70
   2  -8  -4    2.94    0.70
  -2  -8   4    3.37    0.64
   2   8  -4    2.30    0.36
   2   8  -4    3.13    0.61
   2   8  -4    3.01    0.40
   0  -8  -4   -0.43    0.49
   0  -8   4    0.59    0.51
   0  -8  -4    0.00    0.57
   0   8  -4    0.03    0.49
  -2  -8  -4    6.09    0.90
   2  -8   4    6.83    0.87
  -2  -8  -4    6.34    0.91
   2   8   4    6.57    0.82
  -2   8  -4    6.51    0.74
  -4  -8  -4   27.38    1.70
  -4  -8  -4   27.84    1.72
   4  -8   4   26.56    1.58
   4  -8   4   24.63    1.55
   4   8   4   24.28    1.82
  -4   8  -4   25.68    1.59
   6  -8   4    7.09    0.96
  -6  -8  -4    8.38    1.07
   6  -8   4    6.01    0.81
  -6  -8  -4    6.29    0.96
   6   8   4    6.48    1.04
  -6   8  -4    7.63    0.86
   8  -8   4    0.14    0.69
   8  -8   4   -0.17    0.57
  -8  -8  -4   -0.35    0.72
  -8   8  -4   -0.07    0.59
   8   8   4   -0.72    0.81
 -10  -8  -4    6.74    1.12
  10  -8   4    5.98    0.90
  10  -8   4    4.36    0.98
  10   8   4    4.96    1.17
  12  -8   4   -0.18    0.78
 -12  -8  -4   -0.31    0.79
  12  -8   4    1.07    0.75
 -12   8  -4    0.59    0.34
  14  -8   4    3.46    0.95
 -14  -8  -4    4.03    1.09
  14  -8   4    2.87    1.00
 -14   8  -4    3.99    0.49
  16  -8   4    2.20    1.06
 -16  -8  -4    1.36    1.02
  16  -8   4    1.92    0.99
 -16   8  -4    1.24    0.46
  16   8   4    3.59    1.41
  18  -8   4    1.88    1.08
 -18  -8  -4    0.90    1.08
  18  -8   4    0.95    1.05
  18   8   4    3.61    1.62
  20  -8   4   -1.05    0.99
 -20  -8  -4   -1.70    0.94
  20  -8   4    0.86    1.13
  20   8   4    1.43    1.63
  22  -8   4    0.57    1.19
 -22  -8  -4   -0.35    1.05
  22   8   4    2.21    1.84
  24   8   4    1.50    1.99
 -31   9   4    4.73    1.07
  31   9  -4    5.39    1.86
  29  -9  -4    1.26    1.22
 -29   9   4    1.17    0.85
  29   9  -4    1.50    1.50
  27  -9  -4    3.46    1.29
 -27  -9   4    7.50    1.25
  27   9  -4    5.03    1.55
 -27   9   4    5.94    1.04
 -25  -9   4    7.37    1.27
  25  -9  -4    5.69    1.29
  25   9  -4    5.08    1.42
 -25   9   4    4.43    0.90
 -23  -9   4    8.72    1.25
  23  -9  -4    9.17    1.36
 -23   9   4    8.11    1.04
  23   9  -4    8.54    1.51
 -21  -9   4   22.71    1.78
  21  -9  -4   27.71    1.98
 -21   9   4   22.80    1.52
  21   9  -4   25.68    2.22
  19  -9  -4   20.58    1.64
 -19  -9   4   19.56    1.59
  19   9  -4   21.30    1.80
 -19   9   4   19.08    1.34
  17  -9  -4   13.89    1.39
 -17  -9   4   14.87    1.37
  17   9  -4   14.53    1.49
 -17   9   4   14.51    1.15
 -15  -9   4   49.76    2.49
  15  -9  -4   50.73    2.56
  15   9  -4   52.27    2.76
 -15   9   4   46.40    2.17
 -13  -9   4   31.92    1.80
  13  -9  -4   29.98    1.86
 -13   9   4   29.60    1.56
  11  -9  -4   14.02    1.34
 -11  -9   4   14.26    1.23
 -11   9   4   14.65    1.07
   9  -9  -4   76.12    3.40
  -9  -9   4   73.71    3.25
  -9   9   4   73.16    2.92
   9   9  -4   75.86    3.39
   7  -9  -4   67.91    3.15
  -7  -9   4   65.99    3.00
   7   9  -4   69.27    2.90
   7   9  -4   69.69    3.13
  -7   9   4   64.08    2.67
  -5  -9   4   85.53    3.62
   5  -9  -4   85.48    3.76
   5   9  -4   84.17    3.10
  -5   9   4   81.38    3.23
   5   9  -4   87.03    3.68
   5   9  -4   84.72    3.45
   3  -9  -4   89.53    3.91
  -3  -9   4   82.69    3.76
   3   9  -4   89.56    3.17
   3   9  -4   95.93    3.81
   3   9  -4   88.87    3.55
   1  -9  -4   31.53    1.87
  -1  -9   4   28.85    1.73
   1   9  -4   32.82    1.79
  -1  -9  -4   21.45    1.46
   1  -9   4   19.77    1.38
  -1   9  -4   18.38    1.41
   3  -9   4   51.08    2.49
  -3  -9  -4   50.32    2.60
  -3   9  -4   51.04    2.42
  -5  -9  -4   49.88    2.58
   5  -9   4   49.17    2.44
  -5   9  -4   45.45    2.36
  -7  -9  -4   59.60    2.94
   7  -9   4   57.17    2.69
   7  -9   4   55.94    2.79
  -7   9  -4   55.88    2.70
   9  -9   4   43.84    2.41
  -9  -9  -4   43.94    2.51
   9   9   4   37.83    2.75
  -9   9  -4   47.70    2.33
 -11  -9  -4   17.27    1.64
  11  -9   4   18.17    1.42
  11  -9   4   15.94    1.58
  11   9   4   18.59    1.84
 -13  -9  -4   36.95    2.34
  13  -9   4   36.03    2.26
  13   9   4   39.05    2.85
 -13   9  -4   33.79    1.43
  15  -9   4   21.13    1.97
 -15  -9  -4   21.57    2.00
 -15   9  -4   22.38    1.09
  17  -9   4    9.97    1.54
 -17  -9  -4   13.01    1.66
 -17   9  -4   10.49    0.79
  19  -9   4   23.66    2.24
 -19  -9  -4   29.62    2.27
  19   9   4   25.05    2.69
  21   9   4   15.07    2.32
  23   9   4   13.28    2.39
 -28  10   4    0.87    0.84
  28  10  -4   -0.48    1.37
  26 -10  -4    5.78    1.38
 -26 -10   4    3.90    1.19
 -26  10   4    4.60    0.94
  26  10  -4    1.74    1.46
  24 -10  -4    8.66    1.46
 -24 -10   4    7.65    1.27
  24  10  -4    6.75    1.52
 -24  10   4    7.94    1.07
  22 -10  -4   -0.36    0.99
 -22 -10   4    1.48    0.92
 -22  10   4    1.57    0.71
  22  10  -4    0.86    1.07
  20 -10  -4    2.07    1.04
 -20 -10   4    6.66    1.14
 -20  10   4    4.64    0.83
  20  10  -4    3.37    1.17
  18 -10  -4   12.68    1.45
 -18 -10   4   12.54    1.39
  18  10  -4   10.81    1.41
 -18  10   4   11.52    1.09
  16 -10  -4    3.85    1.02
 -16 -10   4    4.70    1.00
 -16  10   4    3.10    0.71
 -14 -10   4    7.21    1.01
  14 -10  -4    6.15    1.09
 -14  10   4    5.67    0.80
  12 -10  -4   10.89    1.31
 -12 -10   4   12.65    1.22
  12  10  -4   11.61    1.21
 -12  10   4   12.99    1.07
  10 -10  -4    3.62    0.94
 -10 -10   4    5.42    0.88
 -10  10   4    3.28    0.66
  10  10  -4    4.20    0.85
  -8 -10   4   23.00    1.56
   8 -10  -4   23.24    1.66
  -8  10   4   21.67    1.34
   8  10  -4   22.67    1.70
  -6 -10   4   19.14    1.39
   6 -10  -4   19.57    1.54
   6  10  -4   19.90    1.54
  -6  10   4   19.78    1.26
   4 -10  -4    8.84    1.14
  -4 -10   4    7.60    1.01
   4  10  -4    8.71    0.91
  -4  10   4    8.54    0.88
   2 -10  -4    8.58    1.15
  -2 -10   4    8.90    1.06
   2  10  -4    9.56    0.94
   2  10  -4    9.55    0.70
   0 -10  -4    5.40    1.05
   0 -10   4    7.07    1.02
   0  10  -4    7.35    0.86
  -2 -10  -4   13.55    1.37
   2 -10   4   12.85    1.23
  -2  10  -4   12.29    0.66
   4 -10   4   16.33    1.35
  -4 -10  -4   13.15    1.44
  -6 -10  -4    3.04    0.97
   6 -10   4    3.83    0.90
  -8 -10  -4    6.57    1.17
   8 -10   4    5.47    1.05
  10 -10   4    5.87    1.15
 -10 -10  -4    6.49    1.24
  12 -10   4    2.89    1.05
 -12 -10  -4    1.32    1.00
 -14 -10  -4    3.91    1.21
  14 -10   4    4.58    1.20
 -14  10  -4    3.82    0.50
 -16 -10  -4    3.77    1.27
  16 -10   4    4.85    1.27
 -16  10  -4    4.45    0.56
  18 -10   4   -0.12    1.07
 -18  10  -4    0.91    0.49
  22  10   4    0.77    1.73
  27  11  -4    4.41    1.59
 -27  11   4    4.57    1.01
 -25 -11   4   11.49    1.59
  25  11  -4   11.54    1.79
 -25  11   4   10.28    1.20
  23 -11  -4   10.30    1.62
 -23 -11   4   13.58    1.62
  23  11  -4   14.88    1.79
 -23  11   4   12.64    1.26
  21 -11  -4    7.68    1.41
 -21 -11   4    7.97    1.32
  21  11  -4    8.68    1.47
 -21  11   4    6.47    0.98
  19 -11  -4    9.78    1.42
 -19 -11   4   12.37    1.47
 -19  11   4    9.87    1.07
 -17 -11   4   13.42    1.45
  17 -11  -4   14.43    1.59
 -17  11   4   14.01    1.19
 -15 -11   4    7.81    1.17
  15 -11  -4    6.71    1.21
 -15  11   4    6.88    0.88
  15  11  -4    8.71    1.22
 -13 -11   4   13.28    1.35
  13 -11  -4   12.18    1.49
 -13  11   4   12.17    1.11
  13  11  -4   13.98    1.34
  11 -11  -4   18.20    1.65
 -11 -11   4   16.75    1.50
 -11  11   4   15.58    1.24
  11  11  -4   19.55    1.49
   9 -11  -4   13.25    1.46
  -9 -11   4   14.57    1.36
  -9  11   4   14.87    1.16
  -7 -11   4   12.63    1.30
   7 -11  -4   14.98    1.47
  -7  11   4   13.97    1.13
  -5 -11   4    3.94    0.89
   5 -11  -4    4.73    1.05
  -5  11   4    5.35    0.79
  -3 -11   4   13.47    1.32
   3 -11  -4   10.34    1.31
  -3  11   4   13.23    1.11
   1 -11  -4   32.74    2.03
  -1 -11   4   28.95    1.87
   1 -11   4   10.71    1.22
  -1 -11  -4    8.33    1.24
  -1  11  -4    9.95    0.64
  -3 -11  -4    9.03    1.24
   3 -11   4    6.81    1.11
  -3  11  -4    6.70    0.52
   5 -11   4   15.91    1.47
  -5 -11  -4   13.77    1.55
  -5  11  -4   14.36    0.74
  -7 -11  -4   25.88    1.89
   7 -11   4   25.43    1.85
   9 -11   4    4.25    1.09
  -9 -11  -4    8.00    1.32
  11 -11   4    9.89    1.39
 -11 -11  -4    9.33    1.48
 -13 -11  -4    7.74    1.44
  13 -11   4    6.88    1.32
  15 -11   4    3.99    1.26
 -17  11  -4    7.82    0.67
 -19  11  -4    3.11    0.56
 -24  12   4    3.23    0.89
 -22 -12   4    0.58    1.10
 -22  12   4    1.85    0.79
  20 -12  -4    3.61    1.27
 -20 -12   4    3.69    1.22
 -20  12   4    3.98    0.87
  18 -12  -4   -1.06    1.00
 -18 -12   4    0.70    1.02
 -18  12   4   -0.31    0.63
  16 -12  -4    0.33    1.06
 -16 -12   4    1.44    1.00
 -16  12   4   -0.39    0.64
 -14 -12   4    0.78    0.88
  14 -12  -4    0.52    1.07
 -14  12   4   -0.95    0.57
 -12 -12   4    0.77    0.84
  12 -12  -4   -0.35    0.93
 -12  12   4    0.67    0.62
  10 -12  -4    0.91    0.99
 -10 -12   4    0.53    0.89
 -10  12   4    2.19    0.67
   8 -12  -4    3.38    1.08
  -8 -12   4    4.12    0.97
  -8  12   4    2.82    0.73
   6 -12  -4    2.16    1.05
  -6 -12   4    1.24    0.83
  -6  12   4    1.60    0.67
  -4 -12   4    3.52    0.98
   4 -12  -4    1.27    0.99
  -4  12   4    3.18    0.72
   2 -12  -4   -0.04    0.89
  -2 -12   4    0.82    0.84
   0 -12  -4    0.50    0.95
   0 -12   4   -0.34    0.80
   0  12  -4   -0.18    0.36
  -2 -12  -4    0.12    0.90
   2 -12   4   -0.37    0.84
  -2  12  -4   -0.56    0.33
  -4 -12  -4    4.47    1.17
   4 -12   4    3.42    1.07
  -4  12  -4    4.83    0.48
   6 -12   4   -0.37    0.81
  -6 -12  -4    1.04    1.03
  -8 -12  -4   -1.05    0.90
   8 -12   4    1.30    0.93
 -10 -12  -4    2.12    1.19
  10 -12   4    1.82    1.04
  12 -12   4    2.63    1.15
 -19 -13   4    3.20    1.18
 -19  13   4    2.38    0.81
 -17 -13   4    4.74    1.27
 -17  13   4    3.95    0.85
 -15 -13   4    0.20    0.94
 -15  13   4    0.02    0.66
  13 -13  -4    2.15    1.19
 -13 -13   4    0.71    1.00
 -13  13   4    1.70    0.74
 -11 -13   4    1.18    0.93
  11 -13  -4    0.41    1.08
 -11  13   4    2.55    0.74
   9 -13  -4   -0.40    1.00
  -9 -13   4   -0.42    0.85
  -9  13   4    0.48    0.62
   7 -13  -4    4.14    1.24
  -7 -13   4    4.73    1.12
  -7  13   4    4.41    0.83
   5 -13  -4    7.18    1.34
  -5 -13   4    6.16    1.20
  -5  13   4    5.48    0.89
  -3 -13   4    1.45    0.96
   3 -13  -4    1.18    1.04
  -3  13   4    0.72    0.68
  -1 -13   4    7.73    1.28
   1 -13  -4    5.96    1.31
   1  13  -4    8.21    0.67
  -1 -13  -4    4.45    1.23
   1 -13   4    3.03    1.06
  -1  13  -4    3.42    0.50
  -3 -13  -4    0.23    1.05
   3 -13   4    0.62    0.98
  -3  13  -4    0.87    0.41
   5 -13   4    8.65    1.33
  -5  13  -4    7.84    0.61
   7 -13   4    6.18    1.27
 -14  14   4    0.69    0.70
 -12 -14   4    3.39    1.21
 -12  14   4    3.15    0.84
 -10 -14   4   12.87    1.58
 -10  14   4    9.99    1.13
  -8 -14   4    3.55    1.15
  -8  14   4    3.77    0.84
  -6 -14   4    4.11    1.15
  -6  14   4    2.63    0.80
  -4 -14   4   -0.30    1.00
  -4  14   4    0.42    0.69
  -2 -14   4   -0.85    0.89
  -2  14   4   -0.09    0.67
   0 -14   4    5.24    1.26
   0  14  -4    4.28    0.59
  -2  14  -4    5.78    0.61
  -4  14  -4   -0.50    0.40
  -6  14  -4    3.01    0.49
  38   0  -5   -1.45    1.62
  36   0  -5    1.93    1.62
  34   0  -5    0.12    1.48
  32   0  -5    1.00    1.41
  30   0  -5   -1.29    1.20
  28   0  -5   -0.88    1.10
 -28   0   5    0.27    0.67
 -26   0   5   -0.64    0.58
  26   0  -5   -0.14    1.03
 -24   0   5   -0.36    0.53
  24   0  -5    1.10    0.95
 -22   0   5    2.57    0.64
  22   0  -5    1.19    0.83
  20   0  -5   -0.63    0.66
 -20   0   5   -1.07    0.45
  18   0  -5    0.43    0.59
 -18   0   5   -0.53    0.43
  16   0  -5    0.01    0.41
  16   0  -5   -0.12    0.48
 -16   0   5    0.09    0.38
  14   0  -5   -0.47    0.42
 -14   0   5   -0.02    0.35
  14   0  -5   -0.28    0.32
  12   0  -5    0.29    0.40
  12   0  -5    0.55    0.20
  12   0  -5    0.28    0.31
 -10   0   5    0.43    0.30
  10   0  -5   -0.21    0.35
  10   0  -5    0.00    0.27
  -8   0   5    0.06    0.25
   8   0  -5   -0.17    0.25
   8   0  -5    0.25    0.34
   6   0  -5    0.15    0.32
   6   0  -5    0.45    0.24
  -6   0   5    0.08    0.22
   4   0  -5    0.49    0.22
  -4   0   5   -0.19    0.20
  -4   0   5    0.14    0.18
   4   0  -5    0.35    0.27
   2   0  -5   -0.08    0.31
  -2   0   5    0.39    0.26
   2   0  -5   -0.37    0.29
   2   0  -5   -0.24    0.25
  -2   0   5   -0.08    0.19
   0   0  -5   -0.39    0.34
   0   0  -5   -0.55    0.25
   0   0  -5    0.24    0.36
   0   0   5    0.70    0.34
   2   0   5   -0.07    0.34
  -2   0  -5    0.57    0.43
  -2   0  -5    0.04    0.36
  -2   0  -5    0.22    0.28
   4   0   5   -0.37    0.39
  -4   0  -5    0.34    0.45
  -4   0  -5   -0.33    0.39
  -4   0  -5    0.12    0.30
  -6   0  -5   -1.26    0.35
  -6   0  -5   -0.15    0.53
   6   0   5   -1.96    0.43
  -6   0  -5   -0.74    0.49
  -8   0  -5   -0.02    0.59
   8   0   5   -0.23    0.46
  -8   0  -5   -0.26    0.47
  12   0   5   -0.11    0.65
 -12   0  -5    0.11    0.65
 -14   0  -5    0.21    0.73
  14   0   5   -0.60    0.70
  16   0   5   -0.17    0.82
 -16   0  -5   -0.24    0.80
  18   0   5    0.23    0.96
 -18   0  -5   -0.54    0.85
 -20   0  -5   -0.29    0.95
  20   0   5   -0.95    1.07
  22   0   5   -1.06    1.17
 -22   0  -5    0.16    1.01
 -24   0  -5   -1.02    0.99
  24   0   5   -1.46    1.23
  26   0   5   -0.37    1.39
 -26   0  -5   -0.02    1.12
  28   0   5    0.91    1.59
  37  -1  -5    1.50    1.69
  37   1  -5   -1.17    1.62
  35  -1  -5    2.22    1.59
  35   1  -5    1.45    1.58
  33  -1  -5   -1.46    1.33
  33   1  -5   -0.37    1.44
  31  -1  -5   -0.13    1.28
 -31   1   5    0.76    0.84
  31   1  -5   -1.06    1.27
  29  -1  -5    4.06    1.36
  29   1  -5    3.54    1.36
 -29   1   5    3.31    0.87
  27  -1  -5    0.88    1.10
 -27   1   5    2.06    0.77
  27   1  -5    2.23    1.18
 -25  -1   5    7.26    1.00
  25  -1  -5    8.75    1.34
 -25   1   5    8.24    1.03
  25   1  -5    8.85    1.38
  23  -1  -5    1.24    0.90
 -23  -1   5    2.30    0.68
 -23   1   5    2.27    0.68
  23   1  -5    1.55    0.92
 -21  -1   5    0.47    0.55
  21  -1  -5   -0.13    0.73
  21   1  -5    0.35    0.79
 -21   1   5    0.58    0.54
 -19  -1   5    9.78    0.97
  19  -1  -5    9.95    1.07
  19   1  -5   10.57    1.14
 -19   1   5   10.66    0.95
  17  -1  -5    6.30    0.84
 -17  -1   5    6.81    0.78
  17   1  -5    7.07    0.89
  17   1  -5    7.00    0.67
 -17   1   5    5.78    0.72
  15  -1  -5   -0.12    0.32
  15  -1  -5   -0.31    0.41
  15  -1  -5   -0.69    0.44
 -15  -1   5   -0.36    0.39
  15   1  -5   -0.99    0.46
  15   1  -5   -0.93    0.32
 -15   1   5   -0.84    0.33
  15   1  -5   -0.89    0.37
  13  -1  -5   10.06    0.86
  13  -1  -5   11.10    0.70
 -13  -1   5    9.54    0.79
  13  -1  -5   10.61    0.63
  13   1  -5   10.45    0.57
  13   1  -5    9.74    0.90
  13   1  -5   10.87    0.81
 -13   1   5   10.36    0.77
  11  -1  -5    0.60    0.38
 -11  -1   5    0.06    0.31
  11  -1  -5    0.26    0.21
  11  -1  -5   -0.87    0.26
 -11   1   5   -0.10    0.28
  11   1  -5   -0.10    0.38
  11   1  -5    0.08    0.28
  -9  -1   5    7.19    0.59
   9  -1  -5    7.46    0.44
   9  -1  -5    6.93    0.67
   9  -1  -5    5.94    0.54
  -9   1   5    6.81    0.57
   9   1  -5    8.19    0.74
   9   1  -5    6.67    0.55
   7  -1  -5    0.90    0.23
  -7  -1   5    1.07    0.28
   7  -1  -5    1.70    0.38
  -7   1   5    1.06    0.29
   7   1  -5    2.40    0.46
   7   1  -5    0.71    0.28
  -7   1   5    1.43    0.20
   5  -1  -5    1.69    0.31
  -5  -1   5    2.13    0.22
   5  -1  -5    1.34    0.29
  -5  -1   5    1.41    0.29
   5  -1  -5    1.19    0.37
   5   1  -5    1.55    0.28
   5   1  -5    1.64    0.41
  -5   1   5    1.73    0.24
  -5   1   5    1.85    0.32
  -3  -1   5    8.08    0.55
   3  -1  -5    7.34    0.59
  -3   1   5    9.32    0.59
   3   1  -5    7.34    0.67
   3   1  -5    7.57    0.51
  -3   1   5    7.92    0.52
   1  -1  -5    9.93    0.75
   1  -1  -5    8.38    0.73
   1  -1  -5   10.84    0.73
  -1  -1   5    9.03    0.73
  -1   1   5   10.24    0.61
   1   1  -5   11.45    0.84
  -1   1   5   11.06    0.67
   1   1  -5   10.00    0.64
  -1  -1  -5    9.61    0.72
   1  -1   5    8.62    0.78
  -1  -1  -5    9.70    0.82
  -1  -1  -5    9.86    0.84
   1   1   5    8.85    0.78
  -1   1  -5    9.46    0.63
  -1   1  -5   10.65    0.76
  -1   1  -5   10.26    0.86
  -3  -1  -5    9.41    0.76
   3  -1   5    8.96    0.82
  -3  -1  -5   10.47    0.87
  -3  -1  -5   12.11    0.96
   3   1   5   10.17    0.86
  -3   1  -5    9.86    0.85
  -3   1  -5   10.60    0.69
  -5  -1  -5   11.82    0.88
   5  -1   5   12.39    1.07
  -5  -1  -5   12.24    1.08
  -5  -1  -5   13.11    1.09
  -5   1  -5   12.44    1.00
  -5   1  -5   12.24    0.80
  -5   1  -5   12.41    1.05
   5   1   5   13.73    1.05
  -7  -1  -5    1.14    0.60
  -7  -1  -5   -0.58    0.40
  -7  -1  -5    0.89    0.55
   7  -1   5    0.91    0.50
   7   1   5    0.12    0.51
  -7   1  -5    0.32    0.49
  -7   1  -5    0.68    0.56
  -9  -1  -5    1.97    0.71
   9  -1   5    3.69    0.70
  -9  -1  -5    2.80    0.57
   9   1   5    2.55    0.70
  -9   1  -5    3.46    0.76
  -9   1  -5    2.95    0.68
 -11  -1  -5    3.86    0.86
  11  -1   5    2.96    0.73
 -11   1  -5    2.96    0.82
  11   1   5    3.05    0.81
  13  -1   5    0.20    0.69
 -13  -1  -5    0.30    0.63
  13   1   5   -0.44    0.67
 -13   1  -5   -0.56    0.63
  15  -1   5    3.10    0.95
 -15  -1  -5    2.46    0.85
 -15   1  -5    2.97    0.94
  15   1   5    2.31    0.96
 -17  -1  -5    1.96    0.93
  17  -1   5    1.64    0.98
  17   1   5    0.15    1.01
 -17   1  -5   -0.23    0.86
 -19  -1  -5   -0.23    0.92
  19  -1   5    0.73    1.09
  19   1   5   -1.39    1.09
 -19   1  -5    0.44    0.99
  21  -1   5   -0.19    1.18
 -21  -1  -5    0.58    0.98
  21   1   5   -0.16    1.23
  23  -1   5    0.07    1.28
 -23  -1  -5    0.25    0.93
  23   1   5   -0.25    1.31
 -25  -1  -5    1.51    1.17
  25  -1   5    1.42    1.43
  25   1   5    3.80    1.59
  27  -1   5    1.28    1.51
  27   1   5    0.39    1.60
  29  -1   5   -0.59    1.64
  29   1   5   -2.19    1.62
  38  -2  -5    3.79    1.80
  38   2  -5    6.24    2.00
  36  -2  -5   10.51    2.04
  36   2  -5    8.49    2.01
  34  -2  -5   37.54    3.10
  34   2  -5   25.32    2.67
  32  -2  -5   33.23    2.87
 -32   2   5   32.04    2.12
  32   2  -5   27.99    2.68
 -30  -2   5   17.42    1.48
  30  -2  -5   15.96    1.90
 -30   2   5   17.87    1.54
  30   2  -5   15.59    2.01
  28  -2  -5   17.96    1.89
 -28  -2   5   20.42    1.52
 -28   2   5   18.49    1.53
  28   2  -5   18.52    1.99
 -26  -2   5   30.41    1.81
  26  -2  -5   30.78    2.43
  26   2  -5   33.26    2.55
 -26   2   5   32.17    1.87
  24  -2  -5   69.40    3.51
 -24  -2   5   67.66    3.08
 -24   2   5   72.51    2.97
  24   2  -5   67.88    3.58
  22  -2  -5  112.58    5.00
 -22  -2   5  115.63    4.67
 -22  -2   5  117.52    4.40
  22   2  -5  117.03    5.16
 -22   2   5  115.79    4.36
 -20  -2   5  187.18    6.30
 -20  -2   5  175.68    6.76
  20  -2  -5  176.12    7.10
 -20   2   5  174.50    6.21
  20   2  -5  170.26    7.19
 -18  -2   5  141.06    5.52
  18  -2  -5  145.25    5.54
  18  -2  -5  139.60    5.81
 -18  -2   5  141.47    5.16
 -18   2   5  145.28    5.12
  18   2  -5  152.01    5.98
  16  -2  -5   75.32    3.00
 -16  -2   5   72.14    2.90
 -16  -2   5   72.60    2.98
  16  -2  -5   75.01    3.24
 -16   2   5   76.38    2.89
  16   2  -5   73.42    2.94
  16   2  -5   77.45    3.37
  16   2  -5   73.99    2.94
  14  -2  -5  103.48    4.26
 -14  -2   5  102.60    3.98
  14  -2  -5  101.13    4.00
  14   2  -5  108.21    3.94
  14   2  -5  105.10    3.79
  14   2  -5  106.10    4.35
 -14   2   5  105.20    3.75
  12  -2  -5   77.28    3.03
  12  -2  -5   72.89    3.23
 -12  -2   5   79.05    2.97
  12   2  -5   77.85    3.37
  12   2  -5   83.58    2.94
 -12   2   5   74.17    2.86
  12   2  -5   82.91    2.91
  10  -2  -5  135.99    5.37
  10  -2  -5  136.68    5.09
  10   2  -5  140.29    4.67
 -10   2   5  134.63    4.69
  10   2  -5  137.79    5.44
   8  -2  -5  421.60   13.65
   8  -2  -5  430.77   15.28
   8  -2  -5  404.45   15.74
  -8   2   5  417.77   15.25
   8   2  -5  425.09   13.60
  -8   2   5  411.07   13.65
   8   2  -5  441.05   15.85
   6  -2  -5  342.45   13.02
   6  -2  -5  357.89   12.64
  -6  -2   5  356.63   12.52
  -6  -2   5  325.75   12.54
   6   2  -5  356.84   11.21
   6   2  -5  349.89   13.10
  -6   2   5  353.82   11.30
  -6   2   5  337.48   12.60
   4  -2  -5  159.67    6.27
   4  -2  -5  163.51    6.08
  -4  -2   5  166.22    5.97
   4  -2  -5  160.67    6.34
  -4  -2   5  156.48    6.02
  -4   2   5  163.30    6.03
  -4   2   5  167.89    5.47
   4   2  -5  167.08    5.34
   4   2  -5  161.81    6.34
  -2  -2   5  171.25    6.43
   2  -2  -5  165.71    6.62
   2  -2  -5  172.33    6.47
   2  -2  -5  167.93    6.68
   2   2  -5  178.26    6.70
   2   2  -5  176.73    5.61
  -2   2   5  173.01    6.40
  -2   2   5  173.63    5.76
   0  -2  -5   49.48    2.17
   0  -2  -5   47.98    2.12
   0  -2   5   51.30    2.13
   0  -2  -5   46.26    2.16
   0   2  -5   48.98    1.98
   0   2   5   48.02    2.17
   0   2  -5   49.30    2.24
  -2  -2  -5  204.16    7.69
   2  -2   5  201.19    7.82
  -2  -2  -5  200.79    7.81
  -2  -2  -5  199.92    7.82
  -2   2  -5  207.59    7.64
  -2   2  -5  205.38    7.83
   2   2   5  199.47    7.81
  -4  -2  -5  363.37   13.94
  -4  -2  -5  375.25   13.96
   4  -2   5  367.84   13.94
  -4  -2  -5  375.05   13.70
  -4   2  -5  371.32   13.78
  -4   2  -5  365.80   13.92
   4   2   5  363.39   13.95
  -6  -2  -5  382.75   14.34
   6  -2   5  374.44   14.32
  -6  -2  -5  367.02   14.32
  -6  -2  -5  379.27   14.11
  -6   2  -5  380.46   14.31
   6   2   5  384.59   14.38
  -8  -2  -5  245.73    9.43
   8  -2   5  239.06    9.50
  -8  -2  -5  245.67    9.50
   8   2   5  247.85    9.59
  -8   2  -5  247.34    9.51
  10  -2   5  127.31    5.48
 -10  -2  -5  138.92    5.55
  10   2   5  135.80    5.63
 -10   2  -5  133.52    5.50
 -12  -2  -5   65.29    3.15
  12  -2   5   64.72    3.15
  12   2   5   68.97    3.34
 -14  -2  -5   92.24    4.17
  14  -2   5   86.45    4.16
  14   2   5   95.35    4.36
  16  -2   5   82.31    4.05
 -16  -2  -5   84.81    3.99
  16   2   5   85.83    4.26
  18  -2   5   92.41    4.53
 -18  -2  -5   96.85    4.47
  18   2   5   95.06    4.78
  20  -2   5   95.49    4.88
 -20  -2  -5  106.42    4.84
  20   2   5  107.19    5.21
 -22  -2  -5   38.97    2.56
  22  -2   5   36.72    2.87
  22   2   5   36.85    3.04
  24  -2   5   17.54    2.14
 -24  -2  -5   22.44    2.12
  24   2   5   16.62    2.34
  26  -2   5   13.50    2.04
 -26  -2  -5   17.68    1.98
  26   2   5   12.43    2.19
  28  -2   5    5.13    1.86
  28   2   5    8.27    2.08
  37  -3  -5    0.02    1.62
  37   3  -5   -0.06    1.66
  35  -3  -5   -0.16    1.47
  35   3  -5    0.97    1.61
  33  -3  -5    1.38    1.45
  33   3  -5    1.30    1.56
 -33   3   5    1.55    0.92
 -31  -3   5    0.94    0.91
  31  -3  -5    3.06    1.37
  31   3  -5   -0.04    1.34
 -31   3   5    0.96    0.85
  29  -3  -5    2.45    1.20
 -29  -3   5    0.12    0.77
 -29   3   5   -0.55    0.72
  29   3  -5    0.49    1.24
  27  -3  -5    1.12    1.09
 -27  -3   5    3.72    0.86
  27   3  -5    2.86    1.24
 -27   3   5    1.83    0.75
 -25  -3   5    4.14    0.82
  25  -3  -5    3.59    1.08
 -25   3   5    3.80    0.82
  25   3  -5    2.43    1.12
  23  -3  -5    0.29    0.74
  23  -3  -5    2.39    0.89
 -23  -3   5    0.74    0.69
  23   3  -5    1.78    1.00
 -23   3   5    1.26    0.64
 -21  -3   5    7.57    0.91
 -21  -3   5    7.94    0.90
  21  -3  -5    8.43    1.06
  21  -3  -5    7.69    0.94
  21   3  -5    7.09    1.16
 -21   3   5    7.55    0.89
 -19  -3   5    1.21    0.57
  19  -3  -5    0.51    0.64
 -19  -3   5   -1.22    0.54
  19  -3  -5    1.08    0.57
 -19   3   5    0.03    0.49
  19   3  -5    0.10    0.75
 -17  -3   5    1.05    0.52
  17  -3  -5    1.36    0.59
 -17  -3   5    2.53    0.57
  17  -3  -5    1.52    0.55
  17   3  -5    2.57    0.74
 -17   3   5    2.44    0.58
  17   3  -5    0.91    0.55
  15  -3  -5    9.47    0.82
 -15  -3   5    8.16    0.68
  15  -3  -5    8.96    0.72
  15   3  -5    8.56    0.67
  15   3  -5    8.61    0.94
  15   3  -5    8.40    0.82
 -15   3   5    7.46    0.74
  13  -3  -5   10.13    0.74
  13  -3  -5   11.51    0.97
 -13  -3   5   10.19    0.71
 -13   3   5   12.97    0.86
  13   3  -5   10.85    0.86
  13   3  -5   11.11    0.66
  13   3  -5   10.56    0.96
  11  -3  -5   16.78    1.08
  11  -3  -5   16.49    0.90
 -11  -3   5   16.09    0.81
  11   3  -5   18.18    1.22
 -11   3   5   17.30    0.97
  11   3  -5   15.15    0.97
  11   3  -5   18.00    0.81
  -9  -3   5   27.18    1.09
   9  -3  -5   26.35    1.32
   9  -3  -5   24.06    1.20
  -9   3   5   23.08    1.18
   9   3  -5   25.79    1.46
   9   3  -5   27.57    1.10
   9   3  -5   24.39    1.17
  -7  -3   5    0.31    0.21
   7  -3  -5   -0.29    0.33
   7  -3  -5   -0.61    0.31
  -7   3   5    0.29    0.27
   7   3  -5   -0.48    0.24
   7   3  -5    0.16    0.41
  -7   3   5   -0.03    0.30
   5  -3  -5   29.97    1.40
  -5  -3   5   30.48    1.27
   5  -3  -5   30.64    1.56
   5  -3  -5   29.89    1.47
  -5   3   5   30.71    1.33
   5   3  -5   32.94    1.58
  -5   3   5   29.20    1.36
   5   3  -5   30.63    1.19
  -3  -3   5    1.99    0.32
   3  -3  -5    2.30    0.45
   3  -3  -5    1.15    0.44
   3  -3  -5    1.58    0.38
  -3   3   5    1.19    0.36
   3   3  -5    3.47    0.53
  -1  -3   5   10.13    0.70
   1  -3  -5   11.44    0.81
   1  -3  -5   10.66    0.85
   1   3  -5    9.63    0.56
   1   3  -5   11.35    0.97
  -1   3   5    8.48    0.77
  -1  -3  -5   49.35    2.27
  -1  -3  -5   52.12    2.31
  -1  -3  -5   51.27    2.29
  -1   3  -5   52.65    2.02
   1   3   5   50.21    2.30
   1   3   5   50.56    2.29
  -1   3  -5   51.56    2.34
  -3  -3  -5    3.10    0.57
  -3  -3  -5    2.56    0.64
  -3  -3  -5    2.49    0.51
   3  -3   5    1.70    0.50
   3   3   5    2.26    0.56
  -3   3  -5    3.13    0.32
  -3   3  -5    2.25    0.53
   5  -3   5   22.09    1.37
  -5  -3  -5   18.78    1.33
  -5  -3  -5   22.59    1.28
   5   3   5   17.86    1.41
  -5   3  -5   19.42    1.30
   7  -3   5    6.99    0.82
  -7  -3  -5    9.11    1.03
  -7  -3  -5    6.51    0.77
  -7   3  -5    7.07    0.85
   7   3   5    6.65    0.89
  -9  -3  -5    1.12    0.53
  -9  -3  -5    0.11    0.66
   9  -3   5    0.36    0.55
  -9   3  -5    1.16    0.60
   9   3   5    0.91    0.68
 -11  -3  -5    3.26    0.86
  11   3   5    2.04    0.84
 -13  -3  -5   13.25    1.43
  13  -3   5   13.03    1.29
  13   3   5   12.08    1.40
  15  -3   5    2.93    0.95
 -15  -3  -5    2.86    0.97
  15   3   5    2.51    1.08
 -17  -3  -5    2.14    0.97
  17  -3   5   -0.67    0.87
  17   3   5    1.24    1.16
 -19  -3  -5    3.30    1.11
  19  -3   5    1.75    1.11
  19   3   5    2.05    1.31
 -21  -3  -5    2.20    1.12
  21  -3   5    0.32    1.17
  21   3   5   -0.28    1.36
  23  -3   5   -0.90    1.21
 -23  -3  -5    0.16    1.03
  23   3   5   -1.39    1.47
  25  -3   5   -0.97    1.29
 -25  -3  -5    1.70    1.13
  25   3   5    0.32    1.58
  27  -3   5   -0.32    1.42
  27   3   5   -3.91    1.50
  29  -3   5   -0.28    1.61
  29   3   5   -0.61    1.85
  36  -4  -5    4.52    1.71
 -36   4   5    2.50    1.04
  36   4  -5    3.11    1.74
  34  -4  -5   11.78    1.93
  34  -4  -5   14.91    1.76
  34   4  -5   12.26    2.12
 -34   4   5   13.50    1.49
  32  -4  -5   15.19    1.97
  32  -4  -5   12.82    1.65
 -32   4   5   13.19    1.45
  32   4  -5   14.62    2.10
 -30  -4   5    9.60    1.23
  30  -4  -5    7.32    1.50
  30   4  -5    6.30    1.61
 -30   4   5    9.59    1.20
 -28  -4   5   10.44    1.21
  28  -4  -5    9.79    1.48
  28   4  -5    7.34    1.55
 -28   4   5   10.20    1.16
 -26  -4   5    9.73    1.16
  26  -4  -5   14.09    1.49
  26   4  -5    7.81    1.48
 -26   4   5   10.52    1.13
 -24  -4   5   10.29    1.10
  24  -4  -5   11.52    1.32
  24   4  -5    9.57    1.43
 -24   4   5   10.36    1.07
 -22  -4   5   39.56    2.05
  22  -4  -5   42.34    2.37
 -22   4   5   42.41    2.05
  22   4  -5   40.32    2.54
  20  -4  -5   55.19    2.62
 -20  -4   5   52.69    2.42
  20   4  -5   48.74    2.84
 -20   4   5   53.78    2.34
  18  -4  -5   56.97    2.63
  18  -4  -5   55.83    2.52
 -18  -4   5   56.99    2.48
 -18   4   5   58.17    2.38
  18   4  -5   53.80    2.84
 -16  -4   5   25.28    1.31
  16  -4  -5   27.18    1.48
  16  -4  -5   26.19    1.38
  16   4  -5   23.34    1.45
  16   4  -5   22.41    1.69
 -16   4   5   25.74    1.34
 -14  -4   5    3.75    0.49
  14  -4  -5    2.87    0.53
  14  -4  -5    2.78    0.51
  14   4  -5    3.65    0.47
  14   4  -5    3.09    0.68
 -14   4   5    2.85    0.51
  14   4  -5    3.06    0.61
  12  -4  -5   48.78    2.24
  12  -4  -5   52.15    2.21
 -12  -4   5   51.92    2.11
  12   4  -5   52.49    2.48
 -12   4   5   51.92    2.08
  12   4  -5   49.17    2.11
  12   4  -5   55.00    2.11
  10  -4  -5  136.29    5.19
 -10  -4   5  132.69    5.06
  10  -4  -5  136.48    5.26
  10   4  -5  139.60    5.46
  10   4  -5  141.45    5.08
  10   4  -5  127.45    4.66
 -10   4   5  135.27    4.70
   8  -4  -5  125.14    4.82
   8  -4  -5  122.67    4.87
  -8  -4   5  127.56    4.70
  -8   4   5  124.26    4.36
   8   4  -5  123.80    5.06
   8   4  -5  126.54    4.29
   8   4  -5  128.13    4.72
   6  -4  -5  117.78    4.85
  -6  -4   5  124.37    4.52
   6  -4  -5  116.25    4.66
   6  -4  -5  117.59    4.62
  -6   4   5  123.75    4.19
   6   4  -5  122.95    4.84
   6   4  -5  116.74    4.03
   4  -4  -5   59.55    2.70
  -4  -4   5   59.04    2.43
   4  -4  -5   60.27    2.55
   4   4  -5   63.02    2.72
   4   4  -5   60.53    2.11
  -4   4   5   63.76    2.34
  -4   4   5   61.18    2.54
   2  -4  -5   51.16    2.16
  -2  -4   5   46.39    2.01
   2  -4  -5   46.55    2.11
   2  -4  -5   49.38    2.24
   2   4  -5   46.33    1.64
   2   4  -5   53.64    2.23
  -2   4   5   44.93    2.10
   0  -4  -5   27.65    1.46
   0  -4   5   29.58    1.37
   0  -4  -5   27.44    1.51
   0  -4  -5   25.51    1.47
   0   4  -5   30.69    1.52
   0   4   5   24.67    1.45
  -2  -4  -5   60.01    2.71
  -2  -4  -5   58.79    2.70
   2  -4   5   66.88    2.60
  -2  -4  -5   56.16    2.66
   2   4   5   55.49    2.71
  -2   4  -5   67.52    2.72
  -4  -4  -5   51.78    2.48
  -4  -4  -5   54.27    2.51
   4  -4   5   57.30    2.52
   4   4   5   50.61    2.55
  -4   4  -5   56.94    2.48
  -6  -4  -5   98.13    4.23
  -6  -4  -5  100.12    4.26
   6  -4   5  100.08    4.20
   6   4   5   98.50    4.38
  -6   4  -5  107.95    4.24
  -8  -4  -5   50.36    2.58
   8  -4   5   49.55    2.52
  -8  -4  -5   51.54    2.53
  -8   4  -5   57.09    2.57
   8   4   5   53.78    2.76
  10  -4   5   23.08    1.59
 -10  -4  -5   18.33    1.48
 -10  -4  -5   18.32    1.38
  10   4   5   21.95    1.86
 -10   4  -5   21.03    1.58
 -12  -4  -5   12.77    1.38
  12  -4   5   12.52    1.24
  12   4   5   15.37    1.55
 -14  -4  -5    2.26    0.94
  14  -4   5    1.82    0.84
  14   4   5    1.02    0.99
  16  -4   5   20.22    1.74
 -16  -4  -5   19.91    1.66
  16   4   5   19.29    2.00
 -18  -4  -5   35.64    2.40
  18  -4   5   38.20    2.60
  18   4   5   42.09    3.07
 -20  -4  -5   14.44    1.74
  20  -4   5    9.69    1.60
  20   4   5   15.94    2.16
 -22  -4  -5   12.64    1.71
  22  -4   5   10.85    1.71
  22   4   5   10.54    2.07
  24  -4   5    4.28    1.51
 -24  -4  -5    3.91    1.33
  24   4   5    3.94    1.84
  26  -4   5    0.29    1.42
  26   4   5    4.85    1.95
  28  -4   5    5.50    1.79
  28   4   5    0.97    1.94
  35  -5  -5    1.24    1.32
  35   5  -5    1.08    1.64
 -35   5   5   -0.57    0.84
  33  -5  -5    1.11    1.41
  33  -5  -5    1.23    1.18
 -33   5   5    0.86    0.90
  33   5  -5    2.86    1.62
  31  -5  -5    1.30    1.18
  31  -5  -5    0.78    1.30
 -31   5   5    2.22    0.91
  31   5  -5    1.28    1.49
  29  -5  -5   -0.06    1.02
  29  -5  -5   -0.28    1.05
 -29  -5   5    1.16    0.84
  29   5  -5    0.40    1.29
 -29   5   5   -0.25    0.72
  27  -5  -5    1.64    0.99
  27  -5  -5    1.33    1.03
 -27  -5   5    1.12    0.81
  27   5  -5   -0.65    1.12
 -27   5   5    0.87    0.72
  25  -5  -5    7.17    1.19
 -25  -5   5    7.43    1.01
 -25   5   5    6.75    0.96
  25   5  -5    6.40    1.37
 -23  -5   5    1.10    0.70
  23  -5  -5    1.55    0.83
  23   5  -5    0.12    0.98
 -23   5   5    1.72    0.67
 -21  -5   5    7.09    0.90
  21   5  -5    6.43    1.21
 -21   5   5    8.07    0.92
  19  -5  -5    1.17    0.62
 -19  -5   5    0.18    0.54
 -19   5   5    1.79    0.56
  19   5  -5   -0.18    0.73
 -17  -5   5    2.44    0.57
 -17   5   5    0.64    0.47
  17   5  -5    1.58    0.73
 -15  -5   5    0.92    0.49
 -15   5   5    1.71    0.50
  15   5  -5   -0.03    0.65
  15   5  -5    0.67    0.54
  13  -5  -5    0.04    0.15
  13  -5  -5   -0.02    0.38
 -13  -5   5    0.02    0.39
  13   5  -5    0.01    0.45
  13   5  -5   -1.30    0.52
 -13   5   5   -0.28    0.35
  11  -5  -5    4.70    0.53
 -11  -5   5    5.58    0.55
 -11   5   5    5.82    0.64
  11   5  -5    4.13    0.59
  11   5  -5    4.24    0.72
  -9  -5   5   24.40    1.19
   9  -5  -5   22.90    1.23
   9   5  -5   24.95    1.48
   9   5  -5   26.51    1.23
  -9   5   5   24.20    1.23
   7  -5  -5    3.58    0.56
   7  -5  -5    4.50    0.66
   7  -5  -5    4.17    0.47
  -7  -5   5    3.92    0.48
  -7   5   5    4.11    0.53
   7   5  -5    4.31    0.48
   7   5  -5    4.24    0.64
   5  -5  -5    6.96    0.71
   5  -5  -5    7.27    0.58
   5  -5  -5    6.34    0.76
  -5  -5   5    6.41    0.59
   5   5  -5    5.97    0.71
  -5   5   5    6.00    0.55
  -5   5   5    6.49    0.62
   5   5  -5    6.03    0.47
   3  -5  -5    5.52    0.71
   3  -5  -5    4.96    0.55
   3  -5  -5    5.93    0.69
  -3  -5   5    6.26    0.59
   3   5  -5    5.66    0.41
  -3   5   5    6.06    0.58
   3   5  -5    6.40    0.71
   1  -5  -5    1.89    0.53
   1  -5  -5    2.25    0.55
   1  -5  -5    2.65    0.48
  -1  -5   5    2.81    0.49
   1   5  -5    2.52    0.54
  -1   5   5    2.01    0.47
  -1  -5  -5    2.20    0.59
  -1  -5  -5    1.76    0.54
   1  -5   5    2.31    0.50
   1   5   5    0.43    0.52
   1   5   5    1.10    0.49
  -1   5  -5    1.55    0.53
  -3  -5  -5    5.77    0.78
   3  -5   5    6.11    0.74
  -3  -5  -5    6.01    0.84
   3  -5   5    5.30    0.71
  -3   5  -5    6.38    0.75
   3   5   5    5.94    0.80
   5  -5   5   -0.31    0.48
  -5  -5  -5    0.53    0.61
  -5  -5  -5    0.21    0.50
   5  -5   5   -0.32    0.47
  -5   5  -5   -0.86    0.48
   5   5   5   -0.28    0.20
  -7  -5  -5   -0.11    0.61
   7  -5   5   -0.21    0.55
  -7  -5  -5   -0.11    0.55
  -7   5  -5    0.38    0.58
   7   5   5   -1.10    0.64
   9  -5   5    1.61    0.67
  -9  -5  -5    1.93    0.68
  -9  -5  -5    2.56    0.81
   9   5   5    1.41    0.90
  -9   5  -5    1.33    0.67
 -11  -5  -5    0.66    0.62
 -11  -5  -5   -0.32    0.72
  11  -5   5    0.89    0.68
  11   5   5    0.93    0.87
 -11   5  -5    0.29    0.66
  13  -5   5    9.80    1.16
 -13  -5  -5    6.62    1.16
  13   5   5    8.75    1.45
 -15  -5  -5    3.53    1.04
  15  -5   5    1.62    0.91
  15   5   5    3.50    1.29
 -17  -5  -5    2.77    1.06
  17  -5   5    1.01    0.98
  17   5   5    2.13    1.33
 -19  -5  -5    1.39    1.09
  19  -5   5    0.73    1.10
  19   5   5   -1.09    1.44
 -21  -5  -5    2.06    1.15
  21  -5   5    1.99    1.31
  21   5   5    1.81    1.68
  23  -5   5    1.54    1.29
 -23  -5  -5    2.77    1.25
  23   5   5    0.90    1.75
  25  -5   5    1.48    1.43
  25   5   5   -1.14    1.72
  27  -5   5   -1.32    1.47
  27   5   5    1.75    2.02
  34  -6  -5    7.32    1.54
 -34   6   5    8.35    1.29
  34   6  -5    7.66    1.94
  32  -6  -5    5.53    1.42
  32   6  -5    4.15    1.68
 -32   6   5    5.29    1.11
  30  -6  -5    6.19    1.41
  30   6  -5    9.29    1.76
 -30   6   5    8.75    1.19
 -28  -6   5   10.18    1.26
  28  -6  -5    9.11    1.38
 -28   6   5   10.03    1.17
  28   6  -5    7.84    1.65
 -26  -6   5    8.85    1.17
  26  -6  -5    7.58    1.24
 -26   6   5    8.97    1.10
  26   6  -5    6.26    1.49
 -24  -6   5   21.65    1.50
  24  -6  -5   15.94    1.58
  24   6  -5   18.93    1.91
 -24   6   5   23.22    1.49
  22  -6  -5   29.99    1.88
 -22  -6   5   30.85    1.77
  22   6  -5   31.49    2.34
 -22   6   5   29.70    1.72
 -20  -6   5   24.16    1.50
  20  -6  -5   20.32    1.47
 -20   6   5   22.02    1.42
  20   6  -5   26.16    2.04
 -18  -6   5   33.65    1.69
  18  -6  -5   27.72    1.70
 -18   6   5   32.09    1.64
  18   6  -5   32.87    2.12
 -16  -6   5   42.26    1.97
  16  -6  -5   38.45    2.05
  16   6  -5   40.72    2.34
 -16   6   5   42.57    1.90
 -14  -6   5    9.90    0.85
  14  -6  -5    7.64    0.90
  14   6  -5   10.18    1.09
 -14   6   5    9.70    0.86
  12  -6  -5   39.28    2.14
 -12  -6   5   46.88    2.07
  12   6  -5   56.53    2.49
 -12   6   5   43.88    1.99
  12   6  -5   53.69    2.12
  10  -6  -5   64.41    2.79
 -10  -6   5   64.81    2.66
  10   6  -5   63.15    2.96
  10   6  -5   64.42    2.52
 -10   6   5   64.13    2.52
   8  -6  -5   57.63    2.76
   8  -6  -5   62.37    2.65
  -8  -6   5   58.07    2.47
   8   6  -5   60.38    2.28
   8   6  -5   59.86    2.75
  -8   6   5   56.25    2.34
  -6  -6   5  138.05    5.16
   6  -6  -5  135.42    5.28
   6  -6  -5  129.55    5.15
   6  -6  -5  136.85    5.51
  -6   6   5  129.13    5.15
   6   6  -5  134.90    4.54
  -6   6   5  130.98    4.69
   6   6  -5  139.14    5.42
   4  -6  -5   23.07    1.38
  -4  -6   5   23.48    1.26
   4  -6  -5   20.92    1.47
   4  -6  -5   20.94    1.26
  -4   6   5   24.49    1.26
   4   6  -5   25.02    1.09
   4   6  -5   24.24    1.02
   4   6  -5   25.17    1.52
  -4   6   5   20.49    1.22
   2  -6  -5   30.01    1.74
  -2  -6   5   33.02    1.57
   2  -6  -5   31.66    1.71
  -2   6   5   31.43    1.62
   2   6  -5   32.46    1.79
   0  -6  -5   90.38    4.07
   0  -6  -5   90.80    3.98
   0  -6   5  108.69    3.92
   0   6  -5   98.47    4.01
   0   6   5   91.57    3.96
  -2  -6  -5   37.94    2.07
  -2  -6  -5   37.71    2.04
   2  -6   5   42.03    1.97
  -2   6  -5   44.31    2.06
   2   6   5   41.92    2.13
   2   6   5   37.61    2.08
   4  -6   5   44.70    2.10
  -4  -6  -5   42.10    2.23
   4  -6   5   41.28    2.14
  -4  -6  -5   39.71    2.19
  -4   6  -5   45.84    2.20
   4   6   5   43.69    2.34
  -6  -6  -5  122.55    5.35
  -6  -6  -5  125.95    5.43
   6  -6   5  133.14    5.32
   6  -6   5  134.36    5.27
   6   6   5  129.19    5.54
  -6   6  -5  135.82    5.32
  -8  -6  -5   51.75    2.67
  -8  -6  -5   46.58    2.61
   8  -6   5   50.21    2.54
   8  -6   5   56.90    2.64
  -8   6  -5   57.12    2.60
 -10  -6  -5   30.86    1.89
  10  -6   5   29.97    1.87
  10  -6   5   28.09    1.82
 -10  -6  -5   26.31    1.84
  10   6   5   31.89    2.34
 -10   6  -5   31.28    1.87
 -12  -6  -5   30.62    2.05
  12  -6   5   31.00    2.02
  12   6   5   32.78    2.51
  14  -6   5   17.13    1.54
 -14  -6  -5   14.48    1.57
  14   6   5   13.19    1.78
 -16  -6  -5   29.21    2.11
  16  -6   5   25.78    2.16
  16   6   5   31.77    2.68
 -18  -6  -5   28.69    2.19
  18  -6   5   27.11    2.36
  18   6   5   29.79    2.83
 -20  -6  -5   11.91    1.71
  20  -6   5   13.38    1.74
  20   6   5   14.55    2.27
 -22  -6  -5   11.17    1.68
  22  -6   5   10.99    1.73
  22   6   5   12.65    2.30
  24  -6   5   12.04    1.90
  24   6   5   13.12    2.50
  26  -6   5    2.04    1.55
  26   6   5    2.13    2.04
  33  -7  -5    0.42    1.32
 -33   7   5    0.41    0.86
  33   7  -5   -1.78    1.52
  31  -7  -5    4.93    1.38
 -31   7   5    2.93    0.95
  31   7  -5    1.63    1.55
  29  -7  -5    0.97    1.06
  29   7  -5    1.29    1.36
 -29   7   5    0.35    0.77
  27  -7  -5    2.92    1.08
 -27   7   5    1.22    0.79
  27   7  -5    1.37    1.29
 -25  -7   5    7.14    1.08
  25  -7  -5    5.14    1.15
  25   7  -5    4.69    1.36
 -25   7   5    5.56    0.95
  23  -7  -5    5.39    1.10
 -23  -7   5    6.95    1.01
  23   7  -5    5.14    1.27
 -23   7   5    5.76    0.90
  21  -7  -5    5.43    1.02
 -21  -7   5    7.84    1.03
  21   7  -5    7.03    1.24
 -21   7   5    6.08    0.87
  19  -7  -5    0.62    0.73
 -19  -7   5    1.17    0.67
  19   7  -5    0.73    0.85
 -19   7   5    0.32    0.57
 -17  -7   5    6.52    0.87
  17  -7  -5    4.13    0.89
 -17   7   5    6.42    0.79
  17   7  -5    5.07    1.00
 -15  -7   5   10.94    0.99
  15  -7  -5    7.38    0.96
  15   7  -5   11.32    1.19
 -15   7   5    9.98    0.92
 -13  -7   5   10.11    0.91
  13  -7  -5    6.96    0.90
 -13   7   5    7.86    0.81
  13   7  -5    8.75    1.03
  11  -7  -5    3.42    0.73
  11  -7  -5    3.59    0.70
 -11  -7   5    3.31    0.62
 -11   7   5    2.74    0.58
  11   7  -5    2.47    0.73
  11   7  -5    2.77    0.61
   9  -7  -5   16.00    1.16
  -9  -7   5   12.28    0.92
   9  -7  -5   10.29    1.08
   9   7  -5   11.57    1.07
   9   7  -5   12.20    0.91
  -9   7   5   10.76    0.91
  -7  -7   5    5.13    0.67
   7  -7  -5    4.02    0.76
   7  -7  -5    5.39    0.81
   7   7  -5    5.67    0.60
  -7   7   5    4.97    0.65
   7   7  -5    4.66    0.57
   7   7  -5    5.34    0.76
   5  -7  -5   -0.34    0.52
   5  -7  -5    0.23    0.55
  -5  -7   5    0.48    0.47
   5   7  -5    2.07    0.62
  -5   7   5    0.70    0.35
   5   7  -5    0.85    0.33
   5   7  -5    0.62    0.37
  -5   7   5   -0.07    0.39
   3  -7  -5    4.57    0.77
   3  -7  -5    5.02    0.78
  -3  -7   5    5.18    0.67
   3   7  -5    4.47    0.42
   3   7  -5    5.08    0.74
  -3   7   5    6.25    0.63
   1  -7  -5   10.45    1.05
   1  -7  -5   10.76    1.05
  -1  -7   5   10.58    0.95
  -1   7   5   12.25    0.95
   1   7  -5   10.30    0.93
  -1  -7  -5    4.85    0.85
  -1  -7  -5    5.30    0.79
   1  -7   5    5.38    0.75
   1   7   5    6.42    0.78
   1   7   5    4.19    0.79
   3  -7   5    4.14    0.70
   3  -7   5    4.29    0.73
  -3  -7  -5    2.69    0.72
  -3  -7  -5    1.78    0.77
   3   7   5    5.25    0.84
  -5  -7  -5    4.04    0.85
  -5  -7  -5    4.53    0.85
   5  -7   5    5.62    0.82
   5  -7   5    4.14    0.76
   5   7   5    5.47    0.99
   7  -7   5    0.92    0.69
  -7  -7  -5    0.36    0.63
  -7  -7  -5   -0.81    0.71
   7  -7   5    0.40    0.63
   7   7   5    0.49    0.81
   9  -7   5    2.23    0.81
   9  -7   5    2.54    0.74
 -11  -7  -5    1.78    0.76
  11  -7   5   -0.48    0.75
 -11  -7  -5   -0.07    0.84
  11  -7   5    0.96    0.76
  13  -7   5    1.30    0.86
 -13  -7  -5    1.51    0.94
  13  -7   5    1.14    0.85
  13   7   5    2.11    1.20
  15  -7   5   -0.23    0.89
  15  -7   5    1.21    0.91
 -15  -7  -5    0.66    0.95
  15   7   5   -0.49    1.17
  17  -7   5   -0.43    0.94
 -17  -7  -5    0.76    1.02
  17  -7   5    0.61    1.00
  17   7   5    0.61    1.40
 -19  -7  -5    1.04    1.10
  19  -7   5   -0.12    1.07
  19   7   5    0.57    1.51
 -21  -7  -5    1.59    1.20
  21  -7   5    1.21    1.23
  21   7   5    1.23    1.75
  23  -7   5    0.59    1.34
  23   7   5   -0.56    1.82
  25  -7   5   -1.24    1.34
  25   7   5   -0.33    1.97
  32  -8  -5    6.80    1.61
 -32   8   5    6.92    1.19
  32   8  -5    7.55    1.91
  30  -8  -5   14.12    1.80
  30   8  -5   13.65    2.04
 -30   8   5   14.91    1.47
  28  -8  -5    6.88    1.40
  28   8  -5    6.04    1.60
 -28   8   5    6.73    1.08
  26  -8  -5   13.53    1.59
 -26   8   5   15.51    1.38
  26   8  -5   14.83    1.93
  24  -8  -5   32.45    2.15
 -24  -8   5   35.64    2.10
  24   8  -5   35.02    2.65
 -24   8   5   34.60    1.96
 -22  -8   5   39.75    2.19
  22  -8  -5   38.84    2.30
  22   8  -5   39.09    2.63
 -22   8   5   35.42    1.96
  20  -8  -5   45.24    2.55
 -20  -8   5   54.86    2.54
 -20   8   5   48.79    2.28
  20   8  -5   48.91    2.86
  18  -8  -5   58.71    2.80
 -18  -8   5   54.63    2.66
 -18   8   5   53.35    2.43
  18   8  -5   56.73    3.02
 -16  -8   5   32.34    1.80
  16  -8  -5   32.61    1.92
 -16   8   5   33.02    1.69
  16   8  -5   32.67    2.22
 -14  -8   5   42.34    2.08
  14  -8  -5   42.48    2.24
 -14   8   5   41.53    1.93
  14   8  -5   40.29    2.37
 -12  -8   5   73.30    3.13
  12  -8  -5   74.85    3.30
 -12   8   5   73.00    2.90
  12   8  -5   70.51    3.39
 -10  -8   5   74.11    3.17
  10  -8  -5   75.82    3.33
  10   8  -5   73.45    3.20
  10   8  -5   75.57    3.45
 -10   8   5   73.74    2.91
   8  -8  -5  106.44    4.47
  -8  -8   5  109.28    4.34
   8   8  -5  104.41    3.86
  -8   8   5  109.25    3.95
   8   8  -5  105.22    4.29
   6  -8  -5  110.04    4.54
  -6  -8   5  103.60    4.21
   6  -8  -5  103.85    4.35
  -6   8   5  104.39    3.84
   6   8  -5  100.81    4.09
   6   8  -5  100.36    3.67
  -4  -8   5   54.84    2.45
   4  -8  -5   51.17    2.53
   4  -8  -5   53.33    2.67
  -4   8   5   55.70    2.25
   4   8  -5   50.45    2.14
   4   8  -5   50.44    1.99
   2  -8  -5   79.17    3.53
  -2  -8   5   79.44    3.39
   2  -8  -5   83.34    3.67
   2   8  -5   78.37    2.75
   0  -8  -5   55.78    2.75
   0  -8   5   58.31    2.62
   0  -8  -5   58.62    2.86
  -2  -8  -5   60.86    3.01
   2  -8   5   66.78    2.87
  -2  -8  -5   61.38    2.96
   2   8   5   58.20    2.98
   4  -8   5   84.27    3.70
   4  -8   5   89.32    3.72
  -4  -8  -5   86.30    3.92
  -4  -8  -5   85.11    3.83
   4   8   5   81.44    3.92
   6  -8   5   57.79    2.71
  -6  -8  -5   53.35    2.84
   6  -8   5   57.46    2.74
   6   8   5   56.24    3.09
  -8  -8  -5   56.69    3.09
   8  -8   5   66.96    3.05
   8  -8   5   62.59    2.95
   8   8   5   60.39    3.38
  10  -8   5   51.05    2.76
  10  -8   5   57.88    2.75
 -10  -8  -5   53.11    2.89
  10   8   5   53.40    3.27
  12  -8   5   10.23    1.18
 -12  -8  -5   10.32    1.40
  12  -8   5    6.56    1.18
  14  -8   5   25.48    2.12
  14  -8   5   26.00    1.95
 -14  -8  -5   26.46    2.06
  16  -8   5   22.23    1.97
  16  -8   5   31.01    2.28
 -16  -8  -5   27.51    2.16
  16   8   5   26.48    2.59
  18  -8   5   13.54    1.76
  18  -8   5   15.43    1.73
 -18  -8  -5   19.01    1.99
  18   8   5   17.05    2.31
 -20  -8  -5   24.68    2.31
  20  -8   5   25.40    2.23
  20  -8   5   22.46    2.23
  20   8   5   28.84    2.92
  22  -8   5   19.62    2.10
  22   8   5   13.44    2.55
  24   8   5    4.21    2.10
  31   9  -5   -1.70    1.47
 -31   9   5   -0.18    0.84
  29  -9  -5   -0.48    1.19
 -29   9   5   -0.17    0.79
  29   9  -5    0.19    1.43
  27  -9  -5    1.02    1.17
  27   9  -5    0.00    1.28
 -27   9   5   -1.21    0.66
  25  -9  -5    2.49    1.10
 -25   9   5    0.95    0.76
  25   9  -5    0.44    1.22
 -23  -9   5    3.27    0.98
  23  -9  -5    1.09    1.01
 -23   9   5    3.70    0.86
  23   9  -5    2.92    1.22
  21  -9  -5    0.76    0.89
 -21  -9   5   -0.10    0.81
 -21   9   5    0.97    0.66
  21   9  -5    1.08    1.05
 -19  -9   5   -0.59    0.71
  19  -9  -5   -0.51    0.79
 -19   9   5   -0.46    0.57
  19   9  -5   -0.93    0.90
 -17  -9   5   -0.98    0.64
  17  -9  -5   -0.11    0.77
 -17   9   5    0.46    0.60
  17   9  -5   -0.33    0.82
  15  -9  -5   -0.22    0.73
 -15  -9   5    0.08    0.65
  15   9  -5   -0.15    0.79
 -15   9   5   -1.14    0.46
  13  -9  -5    0.71    0.79
 -13  -9   5    0.22    0.65
  13   9  -5   -0.40    0.74
 -13   9   5    0.71    0.59
 -11  -9   5   -0.44    0.60
  11  -9  -5   -0.39    0.69
 -11   9   5    0.78    0.54
  -9  -9   5    0.57    0.64
   9  -9  -5    0.83    0.76
  -9   9   5    2.38    0.62
   7  -9  -5    0.73    0.78
  -7  -9   5    0.79    0.58
   7   9  -5    0.86    0.45
  -7   9   5    0.70    0.53
  -5  -9   5   -0.23    0.54
   5  -9  -5    0.15    0.74
  -5   9   5   -0.20    0.49
   5   9  -5   -0.92    0.41
   5   9  -5   -0.64    0.60
   5   9  -5   -0.43    0.35
   3  -9  -5    1.61    0.74
  -3  -9   5    0.89    0.65
   3   9  -5    1.17    0.66
   3   9  -5    0.46    0.40
   3   9  -5    0.69    0.31
   1  -9  -5    5.05    0.96
  -1  -9   5    5.85    0.87
   1   9  -5    6.01    0.84
   1   9  -5    5.32    0.48
   1  -9   5    3.72    0.80
  -1  -9  -5    3.65    0.89
  -1   9  -5    3.12    0.73
   3  -9   5    1.61    0.68
   3  -9   5    2.06    0.73
  -3  -9  -5    1.38    0.84
  -3   9  -5    2.25    0.71
   5  -9   5    1.35    0.68
  -5  -9  -5    1.25    0.87
   5  -9   5    0.55    0.73
  -5   9  -5    1.77    0.72
  -7  -9  -5   -0.76    0.77
   7  -9   5    0.38    0.74
   7  -9   5    0.21    0.68
  -7   9  -5   -0.67    0.66
   9  -9   5    1.73    0.76
  -9  -9  -5    0.55    0.90
   9  -9   5   -0.26    0.77
  -9   9  -5    0.27    0.73
 -11  -9  -5    3.05    1.12
  11  -9   5    3.63    1.04
  11  -9   5    8.40    1.11
  11   9   5    4.24    1.29
  13  -9   5    1.00    0.98
  13  -9   5    1.72    0.95
 -13  -9  -5    1.18    1.06
  13   9   5    1.86    1.25
 -15  -9  -5   -1.45    0.96
  15  -9   5   -0.32    0.97
 -17  -9  -5    0.06    0.97
  17  -9   5    0.94    1.17
  19   9   5    2.66    1.69
  21   9   5    0.63    1.81
 -28  10   5    0.26    0.82
  28  10  -5    0.09    1.38
  26 -10  -5    3.40    1.27
  26  10  -5    0.04    1.28
 -26  10   5    1.49    0.83
  24 -10  -5    1.95    1.11
 -24  10   5    0.52    0.71
  24  10  -5    1.91    1.22
 -22 -10   5   -0.71    0.85
  22 -10  -5   -0.57    0.95
  22  10  -5    0.56    1.11
 -22  10   5   -0.30    0.67
  20 -10  -5    3.12    1.06
 -20 -10   5    3.02    0.99
 -20  10   5    2.43    0.76
  20  10  -5    2.20    1.10
  18 -10  -5    1.57    1.03
 -18 -10   5   -0.31    0.79
 -18  10   5    0.58    0.64
  18  10  -5    1.21    0.95
 -16 -10   5   -0.28    0.69
  16 -10  -5    0.70    0.89
 -16  10   5   -0.56    0.57
  16  10  -5   -0.32    0.87
 -14 -10   5    0.05    0.71
  14 -10  -5    2.37    0.93
 -14  10   5    0.53    0.59
 -12 -10   5   -0.33    0.67
  12 -10  -5    0.04    0.77
 -12  10   5   -0.27    0.54
 -10 -10   5    1.68    0.69
  10 -10  -5    1.22    0.85
 -10  10   5    1.45    0.60
   8 -10  -5    6.59    1.09
  -8 -10   5    6.90    0.97
   8  10  -5    5.73    0.94
  -8  10   5    5.49    0.80
  -6 -10   5    4.35    0.86
   6 -10  -5    3.59    0.98
   6  10  -5    4.60    0.86
  -6  10   5    3.91    0.74
   4 -10  -5    0.03    0.79
  -4 -10   5    0.41    0.64
  -4  10   5    0.13    0.56
   4  10  -5    1.01    0.39
   4  10  -5    0.82    0.69
   2 -10  -5   18.16    1.54
  -2 -10   5   18.94    1.38
   2  10  -5   19.13    1.48
   2  10  -5   17.05    0.97
   0 -10   5    0.36    0.71
   0 -10  -5   -0.12    0.77
   0  10  -5    0.31    0.65
   2 -10   5    4.69    0.91
  -2 -10  -5    5.21    1.07
   2 -10   5    5.99    0.85
  -2  10  -5    5.73    0.85
  -4 -10  -5   -0.45    0.85
   4 -10   5    1.39    0.80
   6 -10   5    1.53    0.82
  -6 -10  -5    1.21    0.93
   8 -10   5    7.67    1.20
  -8 -10  -5    9.40    1.39
 -10 -10  -5    4.56    1.13
  10 -10   5    3.10    1.08
  12 -10   5    0.84    0.98
 -12 -10  -5   -0.77    1.00
  14 -10   5    1.47    1.10
 -14 -10  -5    0.16    1.11
  16 -10   5    1.28    1.10
 -25  11   5    2.82    0.89
  25  11  -5    2.27    1.37
  23 -11  -5    9.97    1.50
  23  11  -5    7.97    1.56
 -23  11   5    8.83    1.12
  21 -11  -5    0.84    1.12
 -21  11   5    2.23    0.79
  21  11  -5    2.59    1.19
 -19 -11   5    0.67    0.94
  19 -11  -5    0.93    1.11
 -19  11   5    0.78    0.68
  19  11  -5    0.90    1.04
  17 -11  -5    0.17    0.97
 -17 -11   5    0.97    0.90
 -17  11   5    0.94    0.69
 -15 -11   5   -0.82    0.80
  15 -11  -5    1.16    0.99
 -15  11   5    1.43    0.67
  13 -11  -5    6.52    1.22
 -13 -11   5    5.87    1.08
 -13  11   5    6.26    0.89
  13  11  -5   11.25    1.27
 -11 -11   5    8.83    1.14
  11 -11  -5    8.11    1.26
 -11  11   5    7.39    0.94
  11  11  -5    8.40    1.13
  -9 -11   5    7.10    1.08
   9 -11  -5    7.81    1.22
  -9  11   5    8.13    0.94
   9  11  -5    7.27    1.05
  -7 -11   5   -0.02    0.71
   7 -11  -5    1.98    0.95
  -7  11   5    1.80    0.67
   5 -11  -5   -1.10    0.78
  -5 -11   5   -0.86    0.71
  -5  11   5    0.32    0.58
   3 -11  -5    0.09    0.86
  -3 -11   5    1.46    0.77
  -3  11   5    0.65    0.61
  -1 -11   5    0.68    0.76
   1 -11  -5   -0.46    0.85
   1 -11   5    1.45    0.81
  -1 -11  -5    1.16    0.91
   3 -11   5    2.31    0.86
  -3 -11  -5    1.26    0.97
  -5 -11  -5    2.10    1.03
   5 -11   5    1.43    0.86
  -7 -11  -5    1.10    0.91
   7 -11   5    0.14    0.85
  -9 -11  -5    1.79    1.12
   9 -11   5    0.33    0.89
 -11 -11  -5   -1.51    1.01
  11 -11   5    0.10    1.00
  13 -11   5    0.52    0.99
 -22  12   5   12.89    1.28
  20 -12  -5   10.05    1.58
 -20  12   5    9.12    1.13
  18 -12  -5    8.72    1.54
 -18 -12   5    9.05    1.37
 -18  12   5   10.81    1.16
 -16 -12   5   14.43    1.50
  16 -12  -5   12.05    1.58
 -16  12   5   11.99    1.21
 -14 -12   5   15.68    1.58
  14 -12  -5   15.93    1.72
 -14  12   5   16.50    1.34
  12 -12  -5   20.34    1.91
 -12 -12   5   21.35    1.68
 -12  12   5   22.81    1.50
  10 -12  -5   40.90    2.60
 -10 -12   5   42.54    2.41
 -10  12   5   40.24    2.08
   8 -12  -5   17.88    1.84
  -8 -12   5   22.24    1.68
  -8  12   5   22.93    1.52
  -6 -12   5   21.78    1.68
   6 -12  -5   19.60    1.88
  -6  12   5   22.47    1.50
   4 -12  -5   38.34    2.41
  -4 -12   5   37.36    2.23
  -4  12   5   37.44    1.97
   2 -12  -5   16.96    1.75
  -2 -12   5   17.19    1.61
  -2  12   5   15.44    1.31
   0 -12  -5   15.55    1.66
   0 -12   5   16.95    1.59
   0  12  -5   14.54    0.77
  -2 -12  -5   33.31    2.31
   2 -12   5   32.71    2.10
  -4 -12  -5   23.46    1.97
   4 -12   5   18.68    1.75
  -6 -12  -5   15.48    1.77
   6 -12   5   15.22    1.59
  -8 -12  -5   15.76    1.80
   8 -12   5   12.60    1.55
  10 -12   5   10.62    1.51
 -19  13   5   -0.96    0.70
 -17  13   5   -0.36    0.70
 -15 -13   5    0.87    1.02
 -15  13   5    0.57    0.73
 -13 -13   5    0.55    0.90
  13 -13  -5    0.25    1.09
 -13  13   5    1.91    0.78
 -11 -13   5   -0.49    0.85
  11 -13  -5   -0.02    1.08
 -11  13   5    0.28    0.67
   9 -13  -5    0.28    1.05
  -9 -13   5    0.62    0.95
  -9  13   5   -0.01    0.65
  -7 -13   5    1.26    0.94
   7 -13  -5    2.11    1.13
  -7  13   5    1.76    0.76
   5 -13  -5   -0.40    1.01
  -5 -13   5   -0.21    0.92
  -5  13   5   -0.30    0.64
  -3 -13   5    2.75    1.07
   3 -13  -5    0.18    1.04
  -3  13   5    1.71    0.77
   1 -13  -5    0.23    1.06
  -1 -13   5    0.14    0.90
  -1  13   5    0.79    0.70
   1  13  -5   -0.65    0.35
   1 -13   5    0.48    0.91
  -1 -13  -5    0.35    1.06
   3 -13   5    0.85    0.97
   5 -13   5   -0.58    0.91
 -12 -14   5    2.47    1.15
 -12  14   5    0.74    0.76
 -10 -14   5    1.49    1.10
 -10  14   5    1.60    0.79
  -8 -14   5    0.81    1.00
  -8  14   5    0.36    0.72
  -6 -14   5    1.19    1.06
  -6  14   5    1.31    0.77
  -4 -14   5   -0.53    0.95
  -4  14   5    0.35    0.73
  -2 -14   5    1.38    1.09
   2  14  -5    0.98    0.46
  -2  14   5    1.53    0.80
   0  14   5    1.64    0.81
  38   0  -6   -0.78    1.56
  36   0  -6    1.45    1.56
  34   0  -6    0.87    1.43
  32   0  -6    3.94    1.48
  30   0  -6    0.02    1.20
  28   0  -6    1.35    1.07
  26   0  -6    1.13    1.01
  24   0  -6    6.06    1.14
 -24   0   6    5.51    0.89
 -22   0   6   -0.42    0.52
  22   0  -6    0.58    0.78
 -20   0   6    5.42    0.81
  20   0  -6    6.19    0.93
 -18   0   6    0.48    0.46
  18   0  -6   -0.84    0.41
  18   0  -6   -0.36    0.56
  16   0  -6    9.86    0.61
 -16   0   6   12.69    0.95
  16   0  -6    8.48    0.68
  16   0  -6   10.28    0.98
  14   0  -6    2.72    0.34
  14   0  -6    3.58    0.64
  14   0  -6    3.28    0.53
  14   0  -6    3.58    0.29
 -14   0   6    3.16    0.53
  12   0  -6    0.11    0.50
  12   0  -6    0.89    0.40
 -12   0   6   -0.18    0.34
  10   0  -6   10.63    0.90
  10   0  -6   11.23    0.82
   8   0  -6   14.13    1.10
   8   0  -6   12.11    0.80
   6   0  -6    0.97    0.29
   4   0  -6    0.29    0.39
   4   0  -6   -0.36    0.30
  -4   0   6   -0.08    0.22
  -2   0   6   -0.36    0.29
   2   0  -6    0.00    0.37
   2   0  -6   -0.30    0.36
   2   0  -6   -0.06    0.30
   0   0  -6    5.02    0.66
   0   0   6    4.05    0.61
   0   0  -6    4.79    0.65
   0   0  -6    5.19    0.55
   2   0   6   17.09    1.26
  -2   0  -6   19.52    1.05
  -2   0  -6   17.08    1.19
  -2   0  -6   17.60    1.26
  -4   0  -6   40.88    2.05
  -4   0  -6   38.72    1.83
   4   0   6   38.38    2.04
   6   0   6    3.49    0.69
  -6   0  -6    3.85    0.71
  -6   0  -6    3.18    0.74
  -6   0  -6    2.81    0.52
  -8   0  -6   16.28    1.33
   8   0   6   17.62    1.47
  -8   0  -6   15.61    1.31
  -8   0  -6   16.97    1.12
 -10   0  -6    3.55    0.85
  10   0   6    3.74    0.83
 -12   0  -6    0.48    0.74
  12   0   6    2.14    0.83
  14   0   6   21.80    1.84
 -14   0  -6   23.21    1.79
 -16   0  -6   13.30    1.55
  16   0   6   12.44    1.57
 -18   0  -6    0.67    0.99
  18   0   6    0.06    1.03
  20   0   6   10.42    1.71
 -20   0  -6   12.37    1.63
  22   0   6    3.54    1.44
 -22   0  -6    2.99    1.18
 -24   0  -6   -0.85    1.03
  24   0   6   -1.62    1.26
  26   0   6    1.25    1.53
  28   0   6    1.42    1.78
  37  -1  -6    8.39    1.96
  37   1  -6   13.17    2.13
  35  -1  -6   10.05    1.92
  35   1  -6   11.21    1.97
  33  -1  -6   10.94    1.80
  33   1  -6    8.55    1.83
  31  -1  -6   17.16    1.95
  31   1  -6   16.21    1.95
  29  -1  -6   12.68    1.67
  29   1  -6   15.22    1.78
  27  -1  -6   21.89    1.92
 -27   1   6   23.53    1.68
  27   1  -6   17.56    1.86
  25  -1  -6   38.22    2.46
  25   1  -6   36.40    2.52
 -25   1   6   34.80    1.97
  23  -1  -6   62.26    3.16
  23   1  -6   60.76    3.22
 -23   1   6   62.35    2.72
 -21  -1   6   85.79    3.43
  21  -1  -6   82.01    3.86
  21   1  -6   86.65    3.95
 -21   1   6   87.62    3.41
  19  -1  -6   79.05    3.60
  19  -1  -6   81.27    3.23
 -19  -1   6   80.01    3.21
  19   1  -6   77.68    3.22
 -19   1   6   84.63    3.20
  19   1  -6   81.69    3.64
  17  -1  -6   95.02    3.68
  17  -1  -6   95.17    3.80
 -17  -1   6  100.19    3.64
  17  -1  -6   94.89    4.07
  17   1  -6  104.14    3.65
 -17   1   6   91.96    3.56
  17   1  -6   97.40    4.15
  17   1  -6   90.73    3.65
  15  -1  -6   96.62    3.81
 -15  -1   6  103.22    3.75
  15  -1  -6   98.83    4.22
  15  -1  -6  101.18    3.91
 -15   1   6   99.10    3.71
  15   1  -6  104.89    3.73
  15   1  -6  103.78    3.76
  15   1  -6  105.72    4.28
  13  -1  -6   52.69    2.52
  13  -1  -6   52.76    2.13
  13  -1  -6   55.58    2.19
  13   1  -6   60.49    2.24
 -13   1   6   55.57    2.20
  13   1  -6   56.53    2.57
  11  -1  -6  256.04    8.60
  11  -1  -6  263.97    9.42
  11  -1  -6  253.97    9.93
 -11   1   6  253.75    8.61
  11   1  -6  265.68    8.59
  11   1  -6  266.14    9.99
   9  -1  -6  300.18   11.04
   9  -1  -6  312.05   10.01
   9  -1  -6  296.68   11.57
   9   1  -6  321.38    9.98
  -9   1   6  306.02   10.01
  -9   1   6  295.50   11.01
   9   1  -6  305.13   11.60
   7  -1  -6  170.29    6.77
   7  -1  -6  174.51    5.83
   7  -1  -6  168.11    6.39
   7   1  -6  173.39    5.79
   7   1  -6  179.34    6.82
  -7   1   6  178.54    5.85
  -7   1   6  174.29    6.35
   5  -1  -6  179.37    7.00
  -5  -1   6  184.33    6.58
   5  -1  -6  172.96    6.69
  -5   1   6  186.26    6.04
   5   1  -6  180.80    5.95
  -5   1   6  183.72    6.61
   5   1  -6  174.38    7.00
  -3  -1   6  123.03    4.28
   3  -1  -6  105.06    4.31
   3  -1  -6  109.34    4.50
   3  -1  -6  107.24    4.52
  -3   1   6  111.92    4.24
   3   1  -6  118.19    4.59
   1  -1  -6   99.50    3.99
   1  -1  -6   97.91    3.91
   1  -1  -6   93.98    4.02
   1   1  -6  100.16    4.05
   1   1  -6   99.58    3.89
  -1  -1  -6  119.79    4.83
  -1  -1  -6  119.59    4.80
  -1  -1  -6  123.66    4.92
   1  -1   6  117.83    4.88
  -1   1  -6  119.21    4.74
  -1   1  -6  120.98    4.91
   1   1   6  123.51    4.92
  -1   1  -6  123.94    4.74
  -3  -1  -6  138.62    5.72
   3  -1   6  144.28    5.75
  -3  -1  -6  143.37    5.65
  -3   1  -6  145.38    5.74
   3   1   6  141.46    5.74
  -3   1  -6  141.73    5.61
  -3   1  -6  145.11    5.56
  -5  -1  -6  178.04    6.72
  -5  -1  -6  174.32    6.74
  -5  -1  -6  171.33    6.78
   5  -1   6  173.26    6.80
   5   1   6  168.38    6.78
  -5   1  -6  168.83    6.77
  -5   1  -6  161.73    6.66
  -5   1  -6  169.84    6.61
  -7  -1  -6   98.98    4.13
  -7  -1  -6  103.58    4.29
  -7  -1  -6  102.14    4.28
   7  -1   6   94.34    4.21
  -7   1  -6   98.46    4.23
   7   1   6  102.86    4.31
  -7   1  -6   96.87    4.22
  -7   1  -6   97.81    4.03
   9  -1   6   68.16    3.18
  -9  -1  -6   69.75    3.21
  -9  -1  -6   66.72    3.01
  -9   1  -6   65.32    3.16
   9   1   6   67.96    3.21
  -9   1  -6   67.04    3.22
  11  -1   6   31.69    2.03
 -11  -1  -6   28.84    1.90
  11   1   6   29.83    1.98
 -11   1  -6   30.77    1.91
 -13  -1  -6   51.55    2.68
  13  -1   6   41.74    2.60
  13   1   6   50.67    2.75
 -13   1  -6   46.09    2.57
  15  -1   6   40.89    2.62
 -15  -1  -6   44.71    2.57
  15   1   6   48.71    2.83
 -15   1  -6   39.94    2.49
  17  -1   6   43.79    2.90
 -17  -1  -6   47.54    2.73
 -17   1  -6   45.92    2.70
  17   1   6   46.28    2.92
  19  -1   6   47.89    2.97
 -19  -1  -6   38.03    2.61
  19   1   6   42.58    3.05
  21  -1   6   26.58    2.42
 -21  -1  -6   29.25    2.25
  21   1   6   21.87    2.35
 -23  -1  -6   14.12    1.83
  23  -1   6   11.42    1.92
  23   1   6   11.08    1.93
  25  -1   6    4.00    1.62
  25   1   6    5.79    1.79
  27  -1   6    6.72    1.90
  27   1   6    9.92    2.11
  38  -2  -6    1.90    1.69
  38   2  -6   -0.17    1.65
  36  -2  -6    1.54    1.57
  36   2  -6    0.32    1.55
  34  -2  -6    1.50    1.49
  34   2  -6    0.50    1.44
  32  -2  -6   -1.75    1.23
  32   2  -6    2.10    1.39
  30  -2  -6    0.14    1.18
  30   2  -6   -1.51    1.15
  28  -2  -6   -0.76    1.00
 -28   2   6   -0.14    0.69
  28   2  -6   -0.72    1.04
  26  -2  -6   -1.86    0.85
  26   2  -6   -0.32    0.98
 -26   2   6   -0.54    0.59
 -24  -2   6    3.32    0.69
  24  -2  -6    3.13    1.00
  24  -2  -6    3.23    0.77
 -24   2   6    4.85    0.83
  24   2  -6    1.87    0.99
 -22  -2   6    5.50    0.72
  22  -2  -6    5.86    1.01
  22  -2  -6    4.08    0.75
  22   2  -6    5.39    1.05
 -22   2   6    6.59    0.87
 -20  -2   6    3.59    0.73
  20  -2  -6    4.65    0.66
 -20  -2   6    3.31    0.59
  20  -2  -6    3.25    0.78
 -20   2   6    3.40    0.68
  20   2  -6    2.92    0.85
 -18  -2   6    4.30    0.71
  18  -2  -6    4.42    0.57
  18  -2  -6    4.45    0.79
 -18  -2   6    4.08    0.52
  18   2  -6    4.80    0.87
 -18   2   6    4.98    0.70
  18   2  -6    3.89    0.51
  16  -2  -6    2.48    0.43
 -16  -2   6    1.68    0.37
  16  -2  -6    1.11    0.59
  16   2  -6    1.60    0.34
 -16   2   6    2.34    0.53
  16   2  -6    0.38    0.62
  16   2  -6    2.04    0.52
  14  -2  -6    2.23    0.37
  14  -2  -6    1.13    0.52
 -14   2   6    1.33    0.43
  14   2  -6    1.66    0.23
  14   2  -6    1.04    0.57
  14   2  -6    2.18    0.49
  12  -2  -6   16.78    0.85
  12  -2  -6   15.88    1.21
  12   2  -6   16.56    1.24
 -12   2   6   16.14    0.97
  12   2  -6   17.03    0.99
  10  -2  -6   17.88    1.23
  10  -2  -6   19.23    0.94
 -10   2   6   17.18    1.05
  10   2  -6   23.38    1.37
 -10   2   6   19.83    0.92
   8  -2  -6    3.76    0.42
   8  -2  -6    3.46    0.54
   8  -2  -6    2.32    0.44
  -8   2   6    3.26    0.48
   8   2  -6    3.80    0.44
   8   2  -6    3.34    0.60
  -8   2   6    3.40    0.35
  -6  -2   6    1.06    0.30
   6  -2  -6    1.04    0.36
   6  -2  -6    1.18    0.44
   6   2  -6    1.41    0.31
  -6   2   6    1.55    0.29
   6   2  -6    1.93    0.52
  -6   2   6    1.02    0.36
   4  -2  -6   -0.06    0.40
   4  -2  -6    0.82    0.41
   4  -2  -6    1.31    0.43
  -4  -2   6    0.12    0.31
  -4   2   6    0.28    0.32
   4   2  -6    1.25    0.46
   4   2  -6    0.49    0.25
  -2  -2   6    6.99    0.67
   2  -2  -6    7.76    0.72
   2  -2  -6    7.67    0.72
   2  -2  -6    7.77    0.73
   2   2  -6    7.74    0.78
  -2   2   6    7.62    0.62
   2   2  -6    6.92    0.58
   0  -2  -6    2.80    0.60
   0  -2  -6    1.72    0.51
   0  -2  -6    2.59    0.50
   0   2  -6    1.96    0.54
   0   2   6    2.00    0.52
   0   2  -6    1.83    0.35
  -2  -2  -6    3.82    0.58
  -2  -2  -6    4.05    0.66
   2  -2   6    4.07    0.66
  -2   2  -6    3.51    0.64
   2   2   6    4.58    0.68
  -2   2  -6    4.51    0.46
  -4  -2  -6   -0.12    0.60
  -4  -2  -6   -0.19    0.50
   4  -2   6    0.11    0.51
  -4  -2  -6    0.10    0.43
  -4   2  -6   -0.89    0.49
  -4   2  -6   -0.24    0.31
   4   2   6   -0.43    0.50
  -6  -2  -6    0.91    0.51
   6  -2   6    1.17    0.57
  -6  -2  -6    0.53    0.58
  -6  -2  -6    0.71    0.64
   6   2   6    0.19    0.57
  -6   2  -6    0.97    0.59
  -8  -2  -6    1.63    0.60
   8  -2   6    2.18    0.68
  -8  -2  -6    0.86    0.74
   8   2   6    2.56    0.75
  -8   2  -6    3.70    0.76
 -10  -2  -6    0.17    0.67
  10  -2   6   -0.15    0.60
 -10  -2  -6    0.04    0.52
  10   2   6    0.60    0.72
 -10   2  -6    0.04    0.61
 -12  -2  -6    0.31    0.75
  12  -2   6    0.91    0.74
  12   2   6   -0.15    0.78
 -14  -2  -6    0.41    0.86
  14  -2   6    0.30    0.83
  14   2   6   -0.75    0.89
 -16  -2  -6    9.63    1.39
  16  -2   6    9.40    1.35
  16   2   6    6.05    1.38
 -18  -2  -6   -0.42    0.98
  18  -2   6    0.49    1.10
  18   2   6    0.56    1.22
 -20  -2  -6    0.69    1.04
  20  -2   6    1.79    1.20
  20   2   6    4.00    1.49
  22  -2   6   -1.52    1.19
 -22  -2  -6   -0.14    1.00
  22   2   6    0.67    1.41
  24  -2   6   -0.02    1.30
 -24  -2  -6   -0.43    1.07
  24   2   6   -0.37    1.41
  26  -2   6    1.32    1.52
  26   2   6   -0.14    1.59
  37  -3  -6    1.27    1.56
  37   3  -6   -1.17    1.53
  35  -3  -6    1.46    1.47
  35   3  -6    2.13    1.62
  33  -3  -6   -0.48    1.30
  33   3  -6    0.13    1.42
  31  -3  -6    1.98    1.28
  31   3  -6    1.65    1.37
 -31   3   6    3.73    0.97
  29  -3  -6    0.90    1.08
  29   3  -6    2.07    1.27
 -29   3   6    2.08    0.83
  27  -3  -6    1.69    1.02
 -27   3   6    0.76    0.69
  27   3  -6    0.07    1.03
  25  -3  -6    5.81    1.12
 -25  -3   6    5.69    0.87
  25  -3  -6    4.47    0.93
  25   3  -6    4.15    1.18
 -25   3   6    7.17    0.97
  23  -3  -6   12.31    1.14
  23  -3  -6   10.23    1.25
 -23  -3   6   14.29    1.12
 -23   3   6   12.49    1.17
  23   3  -6   10.97    1.40
 -21  -3   6   13.34    1.03
  21  -3  -6   11.96    1.03
  21  -3  -6   13.59    1.22
 -21   3   6   14.49    1.16
  21   3  -6   12.25    1.33
 -19  -3   6   36.12    1.69
  19  -3  -6   36.60    1.97
  19  -3  -6   36.21    1.73
  19   3  -6   33.54    2.09
 -19   3   6   33.20    1.75
  17  -3  -6   11.14    0.86
  17  -3  -6   11.27    1.01
 -17  -3   6   11.76    0.83
 -17   3   6   11.82    0.97
  17   3  -6   12.11    1.17
  17   3  -6   12.22    0.79
  15  -3  -6    5.71    0.60
  15  -3  -6    4.90    0.71
 -15  -3   6    6.55    0.55
 -15   3   6    4.83    0.65
  15   3  -6    7.14    0.53
  15   3  -6    4.14    0.78
  15   3  -6    4.99    0.65
  13  -3  -6   60.03    2.75
 -13  -3   6   65.21    2.43
  13  -3  -6   59.95    2.53
  13   3  -6   63.21    2.38
  13   3  -6   64.52    2.88
  13   3  -6   62.39    2.45
 -13   3   6   62.94    2.46
  11  -3  -6   91.73    3.66
 -11  -3   6   93.90    3.51
  11  -3  -6   91.63    3.86
  11   3  -6  100.53    4.05
 -11   3   6   94.38    3.43
  11   3  -6   96.20    3.51
  11   3  -6   95.42    3.39
  -9  -3   6   53.50    2.03
   9  -3  -6   55.27    2.22
   9  -3  -6   50.17    2.38
   9   3  -6   56.32    2.54
   9   3  -6   54.27    2.04
  -9   3   6   50.82    2.11
   7  -3  -6   43.62    1.93
   7  -3  -6   40.77    2.09
  -7  -3   6   46.25    1.78
   7   3  -6   46.44    1.72
   7   3  -6   50.74    2.24
  -7   3   6   44.32    1.84
   5  -3  -6   28.14    1.43
  -5  -3   6   28.63    1.33
   5  -3  -6   28.32    1.55
   5  -3  -6   29.23    1.58
  -5  -3   6   28.90    1.25
   5   3  -6   29.71    1.19
  -5   3   6   29.44    1.36
   5   3  -6   30.89    1.70
   3  -3  -6   34.28    1.61
  -3  -3   6   33.04    1.43
   3  -3  -6   30.27    1.62
   3  -3  -6   31.47    1.69
   3   3  -6   33.36    1.74
  -3   3   6   32.62    1.44
   3   3  -6   31.96    1.22
  -3   3   6   31.14    1.61
   1  -3  -6   37.11    1.89
   1  -3  -6   38.04    1.90
   1  -3  -6   39.21    1.86
  -1   3   6   38.34    1.90
   1   3  -6   40.22    1.96
   1   3  -6   40.58    1.64
  -1  -3  -6   27.94    1.60
  -1  -3  -6   28.53    1.56
  -1   3  -6   29.23    1.63
   1   3   6   28.50    1.62
  -1   3  -6   29.44    1.26
  -3  -3  -6   21.93    1.47
  -3  -3  -6   22.06    1.33
  -3  -3  -6   22.61    1.41
   3  -3   6   20.57    1.41
  -3   3  -6   22.80    1.45
   3   3   6   23.95    1.51
  -3   3  -6   20.90    1.04
  -5  -3  -6   15.48    1.13
  -5  -3  -6   16.13    1.25
  -5  -3  -6   15.91    1.27
   5  -3   6   14.34    1.18
   5   3   6   15.26    1.25
  -5   3  -6   13.82    1.16
  -7  -3  -6   17.17    1.25
  -7  -3  -6   16.90    1.39
   7  -3   6   17.55    1.48
   7   3   6   18.75    1.60
  -7   3  -6   20.35    1.44
  -9  -3  -6   14.72    1.23
  -9  -3  -6   16.56    1.37
   9  -3   6   13.58    1.26
  -9   3  -6   17.20    1.47
   9   3   6   13.59    1.36
  11  -3   6    4.19    0.90
 -11  -3  -6    4.65    0.99
 -11  -3  -6    5.12    0.83
  11   3   6    4.93    1.04
 -11   3  -6    2.39    0.82
  13  -3   6    0.06    0.80
 -13  -3  -6    0.31    0.83
  13   3   6    1.29    0.95
  15  -3   6    4.48    1.14
 -15  -3  -6    7.08    1.29
  15   3   6    5.89    1.35
 -17  -3  -6   21.63    2.02
  17  -3   6   19.37    1.91
  17   3   6   24.52    2.30
 -19  -3  -6    2.71    1.15
  19  -3   6    3.87    1.32
  19   3   6    0.72    1.37
  21  -3   6    2.14    1.28
 -21  -3  -6    3.71    1.27
  21   3   6    3.57    1.56
  23  -3   6    2.52    1.42
 -23  -3  -6    2.27    1.21
  23   3   6    3.43    1.70
  25  -3   6    1.43    1.49
  25   3   6   -0.04    1.69
  27  -3   6    1.04    1.64
  27   3   6    3.58    2.05
  36  -4  -6    1.91    1.51
  36   4  -6   -0.56    1.55
  34  -4  -6    1.59    1.45
  34   4  -6    0.09    1.48
  32  -4  -6    1.22    1.28
 -32   4   6   -1.30    0.77
  32   4  -6   -1.21    1.34
  30  -4  -6    1.15    1.15
 -30   4   6   -1.27    0.69
  30   4  -6   -0.82    1.23
 -28   4   6    3.18    0.85
  28   4  -6   -0.08    1.14
  26  -4  -6    1.72    0.97
  26   4  -6    0.73    1.07
 -26   4   6    0.40    0.68
  24  -4  -6    2.89    0.83
  24  -4  -6    2.61    0.93
 -24  -4   6    2.79    0.76
 -24   4   6    2.39    0.75
  24   4  -6    1.88    1.02
 -22  -4   6    0.33    0.56
  22  -4  -6    1.09    0.70
  22  -4  -6   -1.22    0.58
 -22   4   6   -0.68    0.53
  22   4  -6    0.75    0.88
 -20  -4   6    0.11    0.52
  20  -4  -6   -0.84    0.58
  20  -4  -6   -0.04    0.53
  20   4  -6    0.31    0.74
 -20   4   6   -0.04    0.51
 -18  -4   6    0.36    0.45
  18  -4  -6   -0.14    0.47
  18  -4  -6    0.19    0.55
  18   4  -6   -0.68    0.62
 -18   4   6   -0.62    0.44
  16  -4  -6    1.58    0.55
 -16  -4   6    1.44    0.47
  16  -4  -6    1.42    0.50
  16   4  -6    0.70    0.69
  16   4  -6    0.81    0.40
 -16   4   6    1.52    0.53
 -14  -4   6    7.99    0.62
  14  -4  -6    7.16    0.70
  14  -4  -6    9.15    0.81
  14   4  -6    6.82    0.91
 -14   4   6    6.42    0.72
  14   4  -6    8.67    0.63
  14   4  -6    7.55    0.78
 -12  -4   6    2.92    0.40
  12  -4  -6    2.66    0.53
  12  -4  -6    2.67    0.54
 -12   4   6    2.57    0.50
  12   4  -6    3.12    0.39
  12   4  -6    2.75    0.50
  12   4  -6    3.85    0.71
  10  -4  -6    4.95    0.59
  10  -4  -6    4.86    0.60
 -10  -4   6    5.01    0.45
  10   4  -6    4.65    0.44
  10   4  -6    4.91    0.74
 -10   4   6    4.97    0.61
  10   4  -6    2.68    0.48
   8  -4  -6    3.69    0.56
  -8  -4   6    2.29    0.35
   8  -4  -6    3.52    0.52
  -8   4   6    1.81    0.45
   8   4  -6    2.34    0.40
   8   4  -6    3.20    0.62
   6  -4  -6    3.79    0.54
   6  -4  -6    4.01    0.65
   6  -4  -6    3.22    0.55
  -6  -4   6    4.02    0.43
   6   4  -6    4.57    0.68
  -6   4   6    3.71    0.54
   6   4  -6    3.91    0.40
   4  -4  -6    0.02    0.36
  -4  -4   6    0.16    0.30
   4  -4  -6    0.78    0.45
   4  -4  -6   -0.48    0.41
   4   4  -6    0.19    0.46
  -4   4   6   -0.31    0.33
   4   4  -6    0.29    0.23
  -4   4   6   -0.05    0.33
   2  -4  -6   15.93    1.11
   2  -4  -6   16.67    1.12
  -2  -4   6   15.15    0.91
   2   4  -6   18.57    1.27
  -2   4   6   15.33    0.93
  -2   4   6   14.21    1.06
   2   4  -6   15.07    0.75
   0  -4  -6    5.50    0.73
   0  -4   6    3.86    0.56
   0  -4  -6    4.84    0.74
   0  -4  -6    4.70    0.66
   0   4  -6    3.65    0.68
   0   4  -6    4.54    0.36
  -2  -4  -6    5.25    0.82
   2  -4   6    6.51    0.77
  -2  -4  -6    5.98    0.76
  -2  -4  -6    5.95    0.78
   2   4   6    5.57    0.76
  -2   4  -6    6.28    0.79
  -4  -4  -6    1.64    0.67
  -4  -4  -6    1.20    0.56
   4  -4   6    0.78    0.56
  -4   4  -6    1.03    0.63
   4   4   6    0.32    0.61
   6  -4   6   12.55    1.13
  -6  -4  -6   12.04    1.12
  -6  -4  -6   13.79    1.30
  -6   4  -6   12.29    1.11
   6   4   6   12.77    1.24
   8  -4   6    2.63    0.73
  -8  -4  -6    2.50    0.69
  -8  -4  -6    3.22    0.85
   8   4   6    3.07    0.86
  -8   4  -6    3.68    0.78
 -10  -4  -6    4.42    0.96
 -10  -4  -6    3.02    0.74
  10  -4   6    3.49    0.80
 -10   4  -6    2.41    0.79
  10   4   6    4.32    1.00
 -12  -4  -6   16.67    1.62
  12  -4   6   14.17    1.42
  12   4   6   16.75    1.66
  14  -4   6    1.77    0.93
 -14  -4  -6    2.04    1.01
  14   4   6    2.32    1.18
 -16  -4  -6    1.53    1.02
  16  -4   6    0.69    0.97
  16   4   6   -0.96    1.18
 -18  -4  -6   10.93    1.60
  18  -4   6   11.56    1.58
  18   4   6   11.99    1.97
  20  -4   6    6.95    1.44
 -20  -4  -6    3.95    1.28
  20   4   6    3.89    1.70
  22  -4   6    2.22    1.39
 -22  -4  -6    4.54    1.35
  22   4   6    1.31    1.62
  24  -4   6    3.35    1.54
  24   4   6    2.84    1.84
  26  -4   6   -1.59    1.42
  26   4   6    1.64    1.85
  35   5  -6    8.98    1.99
 -33   5   6   17.51    1.66
  33   5  -6   15.51    2.13
  31  -5  -6   18.77    1.89
  31   5  -6   17.00    2.11
 -31   5   6   19.81    1.67
  29  -5  -6   15.14    1.64
 -29   5   6   14.29    1.43
  29   5  -6    9.70    1.75
  27  -5  -6   40.05    2.52
 -27   5   6   38.10    2.15
  27   5  -6   37.40    2.78
  25  -5  -6   50.38    2.66
 -25   5   6   47.74    2.34
  25   5  -6   42.45    2.92
 -23  -5   6   72.06    3.18
  23  -5  -6   77.14    3.42
  23   5  -6   67.51    3.67
 -23   5   6   69.43    3.03
 -21  -5   6  103.25    4.15
  21  -5  -6   99.01    4.20
  21  -5  -6  100.82    4.30
  21   5  -6   96.91    4.57
 -21   5   6  106.81    3.93
  19  -5  -6   65.80    3.02
  19  -5  -6   72.08    3.12
 -19  -5   6   72.34    2.97
 -19   5   6   67.02    2.84
  19   5  -6   72.36    3.46
 -17  -5   6   35.96    1.69
  17  -5  -6   36.76    1.79
  17  -5  -6   34.56    1.83
  17   5  -6   33.10    2.08
 -17   5   6   34.45    1.73
 -15  -5   6  111.50    4.42
  15  -5  -6  111.23    4.54
  15   5  -6  120.13    4.91
 -15   5   6  117.31    4.20
 -13  -5   6  109.81    4.28
  13  -5  -6  113.15    4.46
  13  -5  -6  109.72    4.42
 -13   5   6  112.13    4.05
  13   5  -6  109.98    4.04
  13   5  -6  114.59    4.74
 -11  -5   6  125.74    4.89
  11  -5  -6  128.24    5.05
  11  -5  -6  126.46    5.07
  11   5  -6  138.15    5.38
  11   5  -6  126.22    4.53
 -11   5   6  133.62    4.62
  -9  -5   6  220.67    8.10
   9  -5  -6  216.29    8.26
   9  -5  -6  218.08    8.36
   9   5  -6  221.08    8.58
  -9   5   6  217.15    7.42
   9   5  -6  222.39    7.28
   7  -5  -6   89.26    4.01
   7  -5  -6  102.97    4.33
   7  -5  -6  101.31    4.08
  -7  -5   6  108.21    3.93
   7   5  -6  102.91    3.49
  -7   5   6  105.36    3.72
   7   5  -6   99.83    4.31
   5  -5  -6  148.77    6.15
   5  -5  -6  150.90    5.93
  -5  -5   6  152.77    5.75
  -5   5   6  153.46    5.29
  -5   5   6  151.24    5.93
   5   5  -6  158.56    6.13
   5   5  -6  150.49    5.02
   3  -5  -6  161.61    6.68
   3  -5  -6  161.66    6.49
   3  -5  -6  171.79    6.47
  -3  -5   6  167.63    6.31
  -3   5   6  165.54    6.50
   3   5  -6  169.79    5.42
   3   5  -6  174.81    6.65
  -3   5   6  163.25    5.74
  -1  -5   6   52.01    2.21
   1  -5  -6   48.76    2.33
   1  -5  -6   46.62    2.41
   1  -5  -6   48.28    2.32
  -1   5   6   51.30    2.33
   1   5  -6   52.68    2.46
   1  -5   6  149.95    5.76
  -1  -5  -6  147.98    5.93
  -1  -5  -6  145.18    6.05
  -1  -5  -6  153.50    5.94
  -1   5  -6  153.81    6.01
   1   5   6  143.97    5.96
   3  -5   6  163.48    6.37
  -3  -5  -6  155.17    6.31
  -3  -5  -6  147.41    6.42
   3  -5   6  162.91    6.18
  -3   5  -6  164.62    6.36
  -5  -5  -6  147.55    5.91
  -5  -5  -6  136.25    5.91
   5  -5   6  146.19    5.87
   5   5   6  142.62    6.00
  -5   5  -6  149.15    5.87
  -7  -5  -6  135.75    5.79
   7  -5   6  136.72    5.73
  -7  -5  -6  137.68    5.78
   7   5   6  136.41    5.89
  -7   5  -6  152.10    5.77
  -9  -5  -6   70.59    3.45
   9  -5   6   75.23    3.45
  -9  -5  -6   73.68    3.53
   9   5   6   74.37    3.72
  -9   5  -6   78.72    3.45
 -11  -5  -6   50.49    2.80
 -11  -5  -6   52.58    2.73
  11  -5   6   52.78    2.79
  11   5   6   52.64    3.09
 -11   5  -6   55.23    2.74
  13  -5   6   75.46    3.63
 -13  -5  -6   71.56    3.62
  13   5   6   75.06    3.99
  15  -5   6   33.35    2.41
 -15  -5  -6   32.87    2.32
  15   5   6   38.02    2.86
  17  -5   6   56.07    3.26
 -17  -5  -6   54.47    3.19
  17   5   6   60.01    3.76
  19  -5   6   47.38    3.08
 -19  -5  -6   46.36    2.92
  19   5   6   49.33    3.65
 -21  -5  -6   22.35    2.18
  21  -5   6   17.18    2.05
  21   5   6   22.27    2.71
  23  -5   6   17.13    2.11
  23   5   6   17.74    2.58
  25  -5   6    5.57    1.77
  25   5   6    8.77    2.34
 -34   6   6    1.11    0.94
  34   6  -6    0.45    1.54
  32   6  -6   -0.39    1.43
 -32   6   6    0.84    0.85
  30   6  -6   -0.07    1.35
 -30   6   6   -0.98    0.72
 -28   6   6   -0.45    0.72
  28   6  -6   -0.10    1.24
 -26   6   6    2.61    0.83
  26   6  -6    2.01    1.23
  24   6  -6    5.04    1.25
 -24   6   6    8.50    1.03
 -22  -6   6    9.06    0.99
 -22   6   6    5.90    0.91
  22   6  -6    6.98    1.24
 -20  -6   6    0.47    0.61
 -20   6   6    0.32    0.58
  20   6  -6    0.27    0.85
 -18  -6   6    0.99    0.57
  18   6  -6    0.57    0.80
 -18   6   6   -1.13    0.47
 -16  -6   6    0.82    0.51
 -16   6   6    0.27    0.50
  16   6  -6   -0.05    0.71
 -14  -6   6    1.21    0.47
 -14   6   6    0.86    0.50
  14   6  -6    1.19    0.71
 -12  -6   6    7.45    0.72
  12   6  -6    8.65    1.01
 -12   6   6    8.12    0.82
  12   6  -6    8.44    0.82
  10  -6  -6   10.70    1.05
 -10  -6   6    9.63    0.79
  10   6  -6    9.11    1.02
 -10   6   6   11.07    0.93
  10   6  -6    9.97    0.80
   8  -6  -6    3.95    0.75
  -8  -6   6    4.47    0.57
  -8   6   6    4.06    0.51
   8   6  -6    3.81    0.77
   8   6  -6    4.06    0.51
  -8   6   6    4.05    0.64
  -6  -6   6    1.09    0.45
   6  -6  -6    0.15    0.55
   6  -6  -6    0.79    0.60
   6   6  -6   -0.40    0.57
   6   6  -6    0.41    0.31
  -6   6   6    1.58    0.43
  -6   6   6    1.16    0.45
   4  -6  -6    0.66    0.60
  -4  -6   6    1.80    0.49
   4  -6  -6    0.88    0.57
   4   6  -6    0.94    0.62
   4   6  -6    1.16    0.27
   2  -6  -6    1.04    0.61
  -2  -6   6    1.56    0.52
   2  -6  -6    0.30    0.59
   2  -6  -6   -0.06    0.49
  -2   6   6    1.48    0.51
   2   6  -6    0.72    0.62
   0  -6  -6    4.76    0.86
   0  -6  -6    5.43    0.84
   0  -6   6    5.44    0.71
   0   6   6    6.12    0.79
  -2  -6  -6   10.75    1.16
  -2  -6  -6   11.84    1.13
   2  -6   6   12.03    1.05
   2   6   6   11.67    1.12
  -2   6  -6   15.67    1.33
   4  -6   6    8.39    0.95
   4  -6   6    8.28    0.91
  -4  -6  -6    6.23    1.00
  -4  -6  -6    5.73    0.89
  -4   6  -6   11.04    1.02
   4   6   6    4.80    0.93
  -6  -6  -6    0.01    0.75
   6  -6   6   -0.19    0.59
   6  -6   6    1.33    0.65
  -6  -6  -6    0.49    0.65
  -6   6  -6    0.72    0.66
  -8  -6  -6    0.23    0.76
   8  -6   6    0.44    0.66
  -8  -6  -6    1.06    0.70
   8  -6   6   -0.64    0.62
  -8   6  -6   -1.24    0.62
 -10  -6  -6   -0.29    0.78
  10  -6   6    0.29    0.72
 -10  -6  -6    0.08    0.63
  10   6   6   -1.29    0.84
 -10   6  -6    0.47    0.74
  12  -6   6   -0.42    0.78
 -12  -6  -6    1.64    0.76
 -12  -6  -6    0.43    0.86
  12   6   6   -0.25    1.03
 -14  -6  -6    0.28    0.92
  14  -6   6   -1.17    0.84
  14   6   6    0.49    1.17
 -16  -6  -6    6.53    1.34
  16  -6   6    1.93    1.10
  16   6   6    5.21    1.57
 -18  -6  -6    3.48    1.27
  18  -6   6   -0.35    1.09
  18   6   6    1.96    1.57
  20  -6   6    0.43    1.19
 -20  -6  -6   -0.70    1.04
  20   6   6    3.77    1.78
  22  -6   6    1.42    1.37
  22   6   6   -0.06    1.82
  24  -6   6    2.10    1.48
  24   6   6   -0.58    1.87
  33   7  -6    1.58    1.62
 -33   7   6    0.54    0.86
  31  -7  -6    3.17    1.26
  31   7  -6    1.27    1.48
 -31   7   6    1.71    0.90
  29  -7  -6    3.70    1.21
 -29   7   6    2.84    0.94
  29   7  -6    0.70    1.37
  27  -7  -6   -0.53    0.95
 -27   7   6    0.29    0.72
  27   7  -6   -0.15    1.18
  25  -7  -6    1.42    0.91
 -25   7   6    0.50    0.72
  25   7  -6    0.91    1.10
  23   7  -6    3.54    1.16
 -23   7   6    1.90    0.73
 -21  -7   6   -0.22    0.66
  21   7  -6    0.58    0.90
 -21   7   6    0.65    0.61
 -19  -7   6    0.41    0.63
  19   7  -6    0.81    0.87
 -19   7   6    0.78    0.60
 -17  -7   6    1.50    0.64
  17   7  -6    2.18    0.89
 -17   7   6    2.14    0.64
 -15  -7   6    0.77    0.55
 -15   7   6    0.84    0.54
  15   7  -6   -0.29    0.73
  13  -7  -6    0.10    0.62
 -13  -7   6    0.51    0.49
  13   7  -6    1.36    0.77
 -13   7   6    1.12    0.55
 -11  -7   6    0.47    0.47
  11  -7  -6    0.09    0.63
  11  -7  -6   -0.23    0.62
  11   7  -6    0.48    0.67
 -11   7   6    0.17    0.48
  11   7  -6   -0.40    0.50
   9  -7  -6    0.06    0.58
  -9  -7   6    0.06    0.44
   9  -7  -6    0.77    0.63
   9   7  -6   -0.36    0.60
  -9   7   6    0.64    0.47
   9   7  -6   -0.34    0.44
   7  -7  -6    8.31    1.02
  -7  -7   6    8.93    0.81
   7  -7  -6    7.58    0.93
  -7   7   6    7.83    0.83
   7   7  -6    9.04    0.99
   7   7  -6    9.18    0.69
   5  -7  -6    0.42    0.58
   5  -7  -6    0.31    0.62
  -5  -7   6   -0.24    0.47
   5   7  -6    0.24    0.31
   5   7  -6    0.38    0.58
  -5   7   6    0.26    0.41
  -5   7   6    0.66    0.47
   5   7  -6   -0.05    0.29
  -3  -7   6    2.15    0.57
   3  -7  -6    1.04    0.66
   3  -7  -6    1.49    0.65
   3   7  -6    1.67    0.68
  -3   7   6    1.79    0.54
  -3   7   6    1.87    0.53
   1  -7  -6   10.53    1.11
  -1  -7   6    8.94    0.92
   1  -7  -6    9.58    1.08
   1   7  -6    8.91    0.97
  -1   7   6    9.89    0.94
  -1  -7  -6    0.18    0.61
  -1  -7  -6    0.26    0.71
   1  -7   6    0.09    0.50
   1   7   6   -0.12    0.60
  -1   7  -6   -0.14    0.60
   3  -7   6    0.44    0.62
  -3  -7  -6    0.31    0.75
  -3  -7  -6    0.52    0.66
   3  -7   6    1.27    0.67
   3   7   6    0.76    0.71
  -3   7  -6   -0.26    0.62
  -5  -7  -6   10.39    1.20
   5  -7   6   14.25    1.20
   5  -7   6   13.46    1.22
  -5  -7  -6   12.52    1.34
   5   7   6    9.28    1.22
  -5   7  -6   11.00    1.12
   7  -7   6    1.37    0.79
  -7  -7  -6    1.47    0.87
  -7  -7  -6    1.12    0.73
   7  -7   6    1.70    0.74
   7   7   6    1.65    0.95
  -7   7  -6    2.42    0.77
  -9  -7  -6    2.95    1.01
  -9  -7  -6    2.56    0.84
   9  -7   6    1.40    0.79
   9  -7   6    3.03    0.88
  -9   7  -6    1.98    0.82
 -11  -7  -6    4.56    1.11
 -11  -7  -6    3.71    0.94
  11  -7   6    3.90    1.00
  11  -7   6    4.35    0.99
 -11   7  -6    4.64    0.98
 -13  -7  -6   -0.76    0.92
  13  -7   6   -1.54    0.82
  13  -7   6   -0.15    0.82
  13   7   6   -1.07    1.15
 -15  -7  -6    0.18    1.03
  15  -7   6   -0.60    0.98
  15  -7   6   -0.31    0.93
  15   7   6   -0.47    1.30
 -17  -7  -6    3.01    1.25
  17  -7   6    5.40    1.32
  17   7   6    4.01    1.71
 -19  -7  -6   -0.20    1.11
  19  -7   6    0.81    1.19
  19   7   6    2.86    1.78
  21  -7   6    3.37    1.41
  21   7   6    0.15    1.83
  23  -7   6   -0.50    1.36
  23   7   6   -1.80    1.83
  32  -8  -6    1.29    1.19
 -32   8   6   -0.50    0.82
  32   8  -6   -1.47    1.46
  30  -8  -6    1.72    1.21
 -30   8   6   -0.24    0.82
  30   8  -6   -0.11    1.39
  28  -8  -6    3.36    1.15
  28   8  -6    4.17    1.45
 -28   8   6    3.94    0.96
  26  -8  -6    4.61    1.13
 -26   8   6    5.63    0.98
  26   8  -6    2.65    1.29
  24  -8  -6    2.83    1.07
 -24   8   6    4.28    0.87
  24   8  -6    2.75    1.24
  22  -8  -6    1.64    0.91
 -22   8   6    0.79    0.69
  22   8  -6    1.45    1.06
  20  -8  -6    1.25    0.80
 -20   8   6    0.88    0.64
  20   8  -6    0.65    0.93
 -18  -8   6   -0.44    0.63
  18  -8  -6    0.54    0.80
 -18   8   6   -0.03    0.56
  18   8  -6    0.71    0.87
 -16  -8   6    0.24    0.60
  16  -8  -6   -1.17    0.70
 -16   8   6   -0.31    0.53
  16   8  -6    0.62    0.85
  14  -8  -6   -0.58    0.70
 -14  -8   6    0.49    0.55
  14   8  -6   -0.43    0.77
 -14   8   6    0.92    0.55
  12  -8  -6   11.19    1.18
 -12  -8   6   13.68    1.09
  12   8  -6   11.48    1.22
 -12   8   6   10.77    1.03
 -10  -8   6   21.53    1.38
  10  -8  -6   23.78    1.57
 -10   8   6   22.58    1.37
  10   8  -6   22.04    1.72
  -8  -8   6   -0.56    0.53
   8  -8  -6    1.22    0.71
  -8   8   6    0.41    0.49
   8   8  -6    0.59    0.70
   8   8  -6    0.14    0.42
   8   8  -6   -0.41    0.46
   6  -8  -6    2.25    0.78
  -6  -8   6    2.03    0.63
   6   8  -6    2.64    0.43
  -6   8   6    2.23    0.62
   6   8  -6    3.29    0.48
   6   8  -6    3.41    0.80
  -4  -8   6    5.72    0.78
   4  -8  -6    4.30    0.87
   4   8  -6    5.23    0.46
  -4   8   6    5.37    0.74
  -2  -8   6   -0.18    0.53
   2  -8  -6    0.99    0.72
   0  -8  -6    5.66    0.96
   0  -8  -6    7.06    1.05
   0  -8   6    6.28    0.86
   2  -8   6    2.72    0.72
  -2  -8  -6   -0.28    0.68
  -2  -8  -6    0.38    0.77
   2  -8   6    2.51    0.68
   2   8   6    0.00    0.73
  -4  -8  -6    0.03    0.79
   4  -8   6    0.63    0.71
   4  -8   6    0.99    0.70
   4   8   6    0.85    0.87
   6  -8   6    7.01    1.01
  -6  -8  -6    5.62    1.13
   6  -8   6    6.74    0.98
   6   8   6    6.72    1.21
   8  -8   6    9.42    1.14
  -8  -8  -6   11.57    1.41
   8  -8   6   10.01    1.24
   8   8   6    9.83    1.44
  10  -8   6    5.00    1.05
 -10  -8  -6    4.58    1.13
  10  -8   6    6.02    1.01
  10   8   6    5.48    1.30
  12  -8   6   -0.07    0.86
 -12  -8  -6    0.92    0.99
  12  -8   6   -1.07    0.83
 -14  -8  -6   -1.18    0.94
  14  -8   6   -0.23    0.93
  14  -8   6    0.11    0.93
  16  -8   6    0.41    1.08
 -16  -8  -6    0.01    1.11
  16  -8   6   -0.33    0.97
  16   8   6    0.40    1.49
  18  -8   6    3.68    1.32
 -18  -8  -6    3.67    1.35
  18  -8   6    4.22    1.32
  18   8   6    3.04    1.79
  20  -8   6    5.50    1.48
  20   8   6    8.87    2.19
  22  -8   6    0.25    1.38
  31  -9  -6    7.32    1.55
 -31   9   6    5.96    1.17
  29  -9  -6   11.20    1.65
 -29   9   6   10.05    1.30
  29   9  -6   10.38    1.84
  27  -9  -6   11.32    1.59
 -27   9   6   11.85    1.32
  27   9  -6   13.37    1.87
  25  -9  -6   15.86    1.68
  25   9  -6   17.14    1.98
 -25   9   6   18.59    1.51
  23  -9  -6   24.88    1.98
  23   9  -6   27.18    2.37
 -23   9   6   29.83    1.78
  21  -9  -6   15.87    1.53
  21   9  -6   14.74    1.71
 -21   9   6   16.06    1.35
  19  -9  -6   26.47    1.87
  19   9  -6   29.40    2.25
 -19   9   6   31.05    1.74
 -17  -9   6   19.06    1.44
  17  -9  -6   13.94    1.48
 -17   9   6   19.16    1.37
  17   9  -6   18.51    1.67
 -15  -9   6   18.50    1.36
  15  -9  -6   18.07    1.56
 -15   9   6   17.54    1.29
  15   9  -6   20.69    1.70
  13  -9  -6   45.49    2.51
 -13  -9   6   49.34    2.37
 -13   9   6   51.03    2.26
  13   9  -6   50.38    2.68
 -11  -9   6   26.82    1.58
  11  -9  -6   26.26    1.75
  11   9  -6   27.55    1.93
 -11   9   6   25.48    1.52
   9  -9  -6   29.38    1.92
  -9  -9   6   32.75    1.81
  -9   9   6   33.69    1.73
   7  -9  -6   65.32    3.05
  -7  -9   6   63.94    2.87
   7   9  -6   61.35    2.62
   7   9  -6   62.47    2.44
  -7   9   6   63.09    2.69
  -5  -9   6   40.72    2.05
   5  -9  -6   40.19    2.21
  -5   9   6   42.25    1.95
   5   9  -6   38.08    1.66
   5   9  -6   36.94    1.60
   3  -9  -6   20.20    1.56
  -3  -9   6   20.94    1.42
  -3   9   6   17.63    1.31
  -1  -9   6   32.55    1.83
   1  -9  -6   31.12    1.98
  -1  -9  -6   43.05    2.51
   1  -9   6   48.45    2.34
  -3  -9  -6   55.07    2.92
   3  -9   6   58.41    2.79
   3  -9   6   56.44    2.81
   5  -9   6   71.83    3.29
   5  -9   6   72.91    3.30
  -5  -9  -6   65.32    3.43
   7  -9   6   19.93    1.74
   7  -9   6   23.39    1.72
  -7  -9  -6   19.03    1.83
   9  -9   6   14.82    1.39
  -9  -9  -6   13.60    1.62
   9  -9   6   13.37    1.49
  11  -9   6   21.57    1.87
  11  -9   6   19.33    1.81
 -11  -9  -6   18.39    1.93
  13  -9   6   17.35    1.84
  13  -9   6   18.57    1.69
 -13  -9  -6   17.34    1.92
  15  -9   6   16.93    1.88
  15  -9   6   22.16    1.94
 -15  -9  -6   20.87    2.13
  17  -9   6   14.15    1.84
  19   9   6    8.92    2.20
  28 -10  -6   -1.03    1.17
  28  10  -6   -0.25    1.35
 -28  10   6   -0.31    0.80
  26 -10  -6   -0.32    1.03
 -26  10   6   -0.56    0.74
  26  10  -6    0.66    1.29
  24 -10  -6    0.33    1.00
 -24  10   6    0.59    0.74
  24  10  -6    1.06    1.23
  22 -10  -6   -0.08    0.97
  22  10  -6    1.37    1.17
 -22  10   6    0.78    0.74
  20 -10  -6    0.68    0.96
  20  10  -6    1.32    1.08
 -20  10   6   -0.83    0.66
  18 -10  -6   -0.22    0.91
  18  10  -6    0.04    0.94
 -18  10   6   -0.88    0.60
  16 -10  -6   -0.74    0.82
 -16 -10   6   -0.19    0.71
  16  10  -6    0.41    0.92
 -16  10   6   -0.28    0.60
 -14 -10   6   -0.06    0.72
  14 -10  -6    0.48    0.86
  14  10  -6    0.44    0.88
 -14  10   6   -0.35    0.59
  12 -10  -6    1.64    0.89
 -12 -10   6    0.53    0.69
 -12  10   6    1.47    0.67
  10 -10  -6    3.61    0.98
 -10 -10   6    3.55    0.83
 -10  10   6    3.17    0.74
   8 -10  -6    3.34    1.01
  -8 -10   6    2.94    0.81
  -8  10   6    3.63    0.76
  -6 -10   6   -0.43    0.61
   6 -10  -6    0.08    0.77
  -6  10   6   -0.28    0.56
   4 -10  -6   -0.64    0.85
  -4 -10   6    1.78    0.75
   4  10  -6    1.61    0.44
  -4  10   6    2.07    0.68
   4  10  -6    0.63    0.75
  -2 -10   6    1.84    0.76
   2 -10  -6    2.23    0.93
   2  10  -6    2.11    0.80
   0 -10   6   -0.04    0.65
   0 -10  -6    1.25    0.89
   0  10  -6   -0.26    0.68
   2 -10   6    1.19    0.79
  -2 -10  -6   -0.92    0.91
   2 -10   6   -0.11    0.69
  -2  10  -6    2.16    0.77
   4 -10   6    4.49    0.95
   4 -10   6    4.75    0.90
  -4 -10  -6    5.23    1.16
  -4  10  -6    5.38    0.95
  -6 -10  -6    0.15    0.98
   6 -10   6    0.67    0.87
  -8 -10  -6   -0.98    1.00
   8 -10   6    1.09    0.88
  10 -10   6   -0.17    0.92
 -10 -10  -6    0.64    1.08
  12 -10   6    0.08    0.95
 -12 -10  -6    0.61    1.12
  14 -10   6    0.81    1.11
  25 -11  -6    6.22    1.44
  25  11  -6    7.02    1.60
 -25  11   6    7.79    1.15
  23 -11  -6    3.13    1.22
 -23  11   6    2.79    0.90
  23  11  -6    4.78    1.40
  21 -11  -6    8.58    1.39
 -21  11   6    6.44    1.04
  21  11  -6    7.60    1.42
  19 -11  -6    5.48    1.28
  19  11  -6    6.03    1.31
 -19  11   6    6.79    1.01
  17 -11  -6    6.02    1.30
 -17  11   6    7.02    1.03
  17  11  -6    7.66    1.30
  15 -11  -6   17.83    1.74
 -15  11   6   17.64    1.40
  13 -11  -6   10.39    1.41
 -13 -11   6    9.02    1.18
 -13  11   6    9.40    1.07
 -11 -11   6    8.22    1.13
  11 -11  -6    9.27    1.32
 -11  11   6    9.92    1.07
   9 -11  -6   13.39    1.49
  -9 -11   6   14.01    1.36
  -9  11   6   12.05    1.18
   9  11  -6   13.40    1.39
  -7 -11   6   10.14    1.22
   7 -11  -6   11.71    1.44
   7  11  -6   12.75    1.31
  -7  11   6   10.16    1.09
   5 -11  -6    6.92    1.24
  -5 -11   6    7.40    1.10
  -5  11   6    8.95    1.03
   3 -11  -6   15.69    1.61
  -3 -11   6   12.26    1.34
  -3  11   6   16.02    1.32
  -1 -11   6    7.06    1.09
   1 -11  -6    7.14    1.23
   1 -11   6   17.72    1.56
  -1 -11  -6   16.57    1.72
   3 -11   6    5.25    1.08
  -3 -11  -6    7.98    1.36
   5 -11   6    0.43    0.91
  -5 -11  -6    0.49    0.98
   7 -11   6   14.28    1.51
  -7 -11  -6   12.56    1.66
   9 -11   6    8.41    1.36
  -9 -11  -6    8.61    1.50
  11 -11   6    6.25    1.29
  22  12  -6    2.03    1.24
 -22  12   6    0.88    0.81
  20 -12  -6    0.32    1.19
 -20  12   6   -0.09    0.74
  18 -12  -6   -1.41    1.06
 -18  12   6    0.03    0.73
  16 -12  -6    2.41    1.15
 -16  12   6    2.18    0.79
  14 -12  -6   -0.44    1.10
 -14  12   6    0.72    0.70
  12 -12  -6    3.05    1.23
 -12  12   6    5.68    0.93
 -10 -12   6    5.30    1.03
  10 -12  -6    6.24    1.29
 -10  12   6    4.21    0.86
   8 -12  -6    1.08    1.10
  -8 -12   6    0.71    0.88
  -8  12   6    1.05    0.73
  -6 -12   6   -0.37    0.78
   6 -12  -6    1.32    1.01
  -6  12   6    0.23    0.67
  -4 -12   6    0.21    0.87
   4 -12  -6    0.53    1.02
  -4  12   6   -0.93    0.62
  -2 -12   6    0.42    0.82
   2 -12  -6   -0.60    0.96
  -2  12   6   -0.31    0.66
   0 -12   6    4.25    1.05
   0 -12  -6    4.65    1.24
  -2 -12  -6    1.20    1.09
   2 -12   6   -0.30    0.82
   4 -12   6    1.01    0.89
  -4 -12  -6    0.25    1.08
   6 -12   6   -0.17    0.88
   8 -12   6    2.61    1.08
 -17  13   6    0.51    0.79
 -15  13   6    4.63    0.97
 -13  13   6    2.66    0.87
 -11  13   6    6.82    1.04
  -9 -13   6    7.13    1.20
   9 -13  -6    4.57    1.33
  -9  13   6    4.97    0.94
  -7 -13   6    1.76    1.03
   7 -13  -6    0.31    1.10
  -7  13   6    2.88    0.86
   5 -13  -6    1.23    1.12
  -5 -13   6    0.43    0.89
  -5  13   6    2.03    0.82
  -3 -13   6    1.27    0.92
  -3  13   6    2.07    0.84
  -1 -13   6    4.93    1.16
  -1  13   6    4.20    0.96
   1 -13   6    5.39    1.25
   3 -13   6    1.56    1.03
  -8  14   6    0.75    0.77
  -6  14   6    0.03    0.73
  -4 -14   6   -0.63    1.00
  -4  14   6   -0.70    0.72
   4  14  -6   -0.08    0.39
  38   0  -7    0.94    1.62
  36   0  -7    0.98    1.53
  34   0  -7   -0.48    1.35
  32   0  -7   -1.63    1.18
  30   0  -7   -0.29    1.15
  28   0  -7   -1.36    0.99
  26   0  -7   -0.18    0.92
  24   0  -7   -1.10    0.78
  22   0  -7    0.00    0.74
 -20   0   7   -0.05    0.53
  20   0  -7    0.19    0.70
  20   0  -7   -0.17    0.35
  18   0  -7    0.43    0.28
  18   0  -7   -0.96    0.60
 -18   0   7   -0.63    0.44
 -16   0   7   -0.36    0.38
  16   0  -7   -0.46    0.55
 -14   0   7    0.17    0.42
  14   0  -7    0.01    0.40
  14   0  -7    0.59    0.57
  12   0  -7    0.38    0.37
  12   0  -7    0.84    0.53
  10   0  -7    0.29    0.48
  10   0  -7   -0.06    0.33
   8   0  -7    0.28    0.32
   8   0  -7   -0.13    0.45
   6   0  -7    0.39    0.45
   6   0  -7   -0.02    0.30
  -6   0   7    0.37    0.20
  -4   0   7   -0.24    0.26
   4   0  -7   -0.25    0.33
   4   0  -7    0.07    0.45
   4   0  -7   -0.22    0.33
   2   0  -7   -0.22    0.46
   2   0  -7   -0.23    0.42
   2   0  -7   -0.13    0.34
   0   0  -7   -0.13    0.48
   0   0  -7    0.14    0.37
   0   0  -7   -0.63    0.48
   0   0   7   -0.86    0.45
  -2   0  -7    0.40    0.39
  -2   0  -7    1.29    0.57
  -2   0  -7    0.38    0.54
   2   0   7    1.44    0.58
   4   0   7   -0.12    0.53
  -4   0  -7    0.27    0.59
  -4   0  -7   -0.34    0.41
  -6   0  -7   -0.87    0.41
   6   0   7    0.52    0.60
  -6   0  -7    0.00    0.60
  -8   0  -7   -0.24    0.47
   8   0   7    0.00    0.62
  -8   0  -7   -0.50    0.65
  -8   0  -7   -0.65    0.63
  10   0   7    1.71    0.83
 -10   0  -7    1.91    0.81
 -12   0  -7   -0.39    0.83
  12   0   7    0.23    0.84
 -14   0  -7    0.36    0.92
  14   0   7   -0.80    0.88
 -16   0  -7   -0.72    0.90
  16   0   7    0.61    1.07
 -18   0  -7    3.11    1.16
  18   0   7    5.62    1.39
  20   0   7   -0.35    1.20
 -20   0  -7   -2.00    0.96
 -22   0  -7   -1.19    1.00
  22   0   7   -0.69    1.27
  24   0   7    0.87    1.48
  37  -1  -7    0.06    1.51
  37   1  -7    1.19    1.59
  35  -1  -7    2.24    1.52
  35   1  -7    3.23    1.59
  33  -1  -7    2.11    1.34
  33   1  -7   -1.26    1.31
  31  -1  -7    0.54    1.26
  31   1  -7    2.97    1.34
  29  -1  -7    0.63    1.11
  29   1  -7    0.05    1.10
  27  -1  -7    1.41    1.05
  27   1  -7    1.14    1.05
  25  -1  -7    6.16    1.13
  25   1  -7    5.45    1.16
  23  -1  -7    6.21    1.07
  23  -1  -7    6.07    0.75
  23   1  -7    5.32    1.06
  21  -1  -7    0.14    0.75
  21  -1  -7    0.67    0.48
  21   1  -7    0.69    0.75
 -21   1   7    0.40    0.53
  19  -1  -7    4.11    0.50
 -19  -1   7    4.43    0.74
  19  -1  -7    3.66    0.82
 -19   1   7    4.90    0.74
  19   1  -7    4.09    0.85
  17  -1  -7   -1.91    0.45
  17  -1  -7   -0.41    0.30
  17  -1  -7    0.49    0.64
 -17  -1   7    0.78    0.51
 -17   1   7    0.94    0.53
  17   1  -7    0.71    0.66
  15  -1  -7   -0.34    0.53
  15  -1  -7    0.28    0.26
  15  -1  -7   -0.13    0.34
 -15   1   7    0.18    0.40
  15   1  -7   -0.01    0.56
  15   1  -7    0.19    0.41
  13  -1  -7   22.07    1.49
  13  -1  -7   24.08    1.27
  13   1  -7   22.69    1.20
 -13   1   7   19.98    1.20
  13   1  -7   22.37    1.49
  11  -1  -7    5.27    0.61
  11  -1  -7    5.79    0.77
 -11   1   7    6.70    0.66
  11   1  -7    6.55    0.81
  11   1  -7    7.66    0.68
   9  -1  -7    8.48    0.86
   9  -1  -7    8.36    0.56
   9  -1  -7    8.19    0.68
   9   1  -7   10.85    0.79
   9   1  -7    9.65    0.92
  -9   1   7    7.67    0.49
   7  -1  -7   47.79    2.03
   7  -1  -7   49.18    2.37
   7   1  -7   52.85    2.42
  -7   1   7   51.05    1.96
   7   1  -7   51.77    1.94
   5  -1  -7    0.58    0.38
   5  -1  -7    1.02    0.43
   5  -1  -7    0.31    0.47
  -5  -1   7    0.68    0.28
   5   1  -7    0.58    0.50
   3  -1  -7    2.21    0.50
   3  -1  -7    2.56    0.58
   3  -1  -7    2.15    0.48
   3   1  -7    2.78    0.60
   3   1  -7    2.36    0.43
   1  -1  -7   25.19    1.34
   1  -1  -7   24.62    1.31
   1  -1  -7   19.87    1.46
   1   1  -7   21.58    1.50
  -1   1   7   22.07    1.46
   1   1  -7   23.23    1.20
  -1  -1  -7    4.64    0.73
   1  -1   7    3.68    0.65
  -1  -1  -7    3.53    0.57
  -1  -1  -7    3.74    0.69
  -1   1  -7    5.41    0.72
  -1   1  -7    1.59    0.60
   1   1   7    3.39    0.68
  -1   1  -7    2.74    0.47
  -3  -1  -7   43.89    2.20
  -3  -1  -7   44.97    2.11
  -3  -1  -7   40.79    2.23
   3  -1   7   42.15    2.28
   3   1   7   45.29    2.26
  -3   1  -7   46.24    2.31
  -3   1  -7   44.68    2.15
  -3   1  -7   42.37    1.98
   5  -1   7   23.33    1.72
  -5  -1  -7   24.64    1.79
  -5  -1  -7   25.66    1.47
   5   1   7   29.32    1.79
  -5   1  -7   23.21    1.75
  -5   1  -7   25.12    1.37
   7  -1   7    2.53    0.71
  -7  -1  -7    1.24    0.56
  -7  -1  -7    0.61    0.68
  -7  -1  -7    3.35    0.81
  -7   1  -7    2.04    0.77
   7   1   7    2.22    0.74
  -7   1  -7    1.65    0.50
  -7   1  -7    1.73    0.69
   9  -1   7    5.60    0.95
  -9  -1  -7    4.06    0.72
  -9  -1  -7    5.18    0.98
  -9   1  -7    4.18    0.89
  -9   1  -7    5.28    0.94
   9   1   7    5.18    0.95
  11  -1   7    6.99    1.08
 -11  -1  -7    4.30    1.00
  11   1   7    6.24    1.13
 -11   1  -7    5.43    1.03
 -13  -1  -7    0.67    0.85
  13  -1   7   -0.02    0.85
 -13   1  -7   -0.17    0.79
  13   1   7   -0.09    0.91
  15  -1   7   16.54    1.75
 -15  -1  -7   17.63    1.76
 -15   1  -7   16.52    1.69
  15   1   7   16.77    1.82
  17  -1   7   15.53    1.84
 -17  -1  -7   20.63    1.96
  17   1   7   15.76    1.89
 -19  -1  -7    3.10    1.21
  19  -1   7    3.92    1.35
  19   1   7    2.82    1.38
  21  -1   7    3.80    1.44
 -21  -1  -7    4.67    1.36
  21   1   7    3.31    1.53
  23  -1   7   -0.83    1.34
  23   1   7   -0.02    1.48
  25  -1   7    1.35    1.56
  25   1   7   -0.97    1.54
  38  -2  -7   11.18    2.09
  38   2  -7    8.88    2.01
  36  -2  -7   12.85    1.99
  36   2  -7   11.08    2.01
  34  -2  -7   23.51    2.28
  34   2  -7   20.22    2.28
  32   2  -7   17.38    2.06
  30  -2  -7   17.80    1.85
  30   2  -7   15.84    1.89
  28  -2  -7   36.81    2.51
  28   2  -7   31.49    2.49
  26  -2  -7   38.41    2.52
  26   2  -7   36.92    2.50
  24  -2  -7   81.34    3.77
  24  -2  -7   78.75    3.33
 -24   2   7   81.17    3.32
  24   2  -7   73.34    3.78
  22  -2  -7  101.63    4.00
  22  -2  -7  102.04    4.43
  22   2  -7   97.14    4.51
 -22   2   7  100.03    3.92
  20  -2  -7   43.24    1.98
  20  -2  -7   45.96    2.41
 -20   2   7   45.74    2.10
  20   2  -7   46.52    2.55
  18  -2  -7   46.36    2.06
  18  -2  -7   47.97    2.48
  18   2  -7   54.69    2.65
 -18   2   7   52.63    2.22
  16  -2  -7   64.07    2.55
  16  -2  -7   66.04    2.98
 -16   2   7   63.42    2.59
  16   2  -7   63.76    3.05
  14  -2  -7   90.87    3.84
  14  -2  -7   87.03    3.42
  14   2  -7   88.24    3.90
 -14   2   7   90.48    3.36
  14   2  -7   92.08    3.33
  12  -2  -7  183.01    6.81
  12  -2  -7  182.09    7.24
  12   2  -7  193.71    6.27
  12   2  -7  185.51    7.32
 -12   2   7  179.64    6.30
  10  -2  -7  115.73    4.91
  10  -2  -7  115.98    4.54
  10   2  -7  127.85    4.22
 -10   2   7  116.50    4.27
  10   2  -7  133.86    5.05
 -10   2   7  116.68    4.51
   8  -2  -7  203.75    7.53
   8  -2  -7  197.80    7.89
   8   2  -7  209.51    7.97
  -8   2   7  196.51    6.84
   8   2  -7  207.18    6.74
  -6  -2   7  168.30    6.05
   6  -2  -7  156.45    6.53
   6  -2  -7  160.43    6.24
   6  -2  -7  158.16    6.51
  -6  -2   7  168.16    6.10
   6   2  -7  173.28    6.61
   6   2  -7  170.78    5.53
  -6   2   7  168.72    5.67
   4  -2  -7   60.02    2.61
  -4  -2   7   65.84    2.54
   4  -2  -7   61.39    2.79
   4  -2  -7   58.70    2.79
   4   2  -7   65.36    2.91
   2  -2  -7   50.50    2.28
   2  -2  -7   50.74    2.34
   2  -2  -7   49.75    2.39
  -2   2   7   50.39    2.39
   2   2  -7   50.38    2.15
   2   2  -7   51.51    2.45
   0  -2  -7  130.84    5.15
   0  -2  -7  131.27    5.24
   0  -2  -7  126.44    5.26
   0   2   7  127.79    5.25
   0   2  -7  130.53    5.05
   0   2  -7  130.05    5.31
  -2  -2  -7  137.65    5.44
  -2  -2  -7  131.37    5.48
   2  -2   7  131.39    5.49
  -2   2  -7  134.32    5.23
   2   2   7  135.20    5.50
  -2   2  -7  135.38    5.51
  -4  -2  -7  139.63    5.43
   4  -2   7  131.72    5.48
  -4  -2  -7  128.79    5.48
  -4   2  -7  132.19    5.49
  -4   2  -7  129.08    5.20
   4   2   7  136.15    5.50
  -6  -2  -7   94.18    4.21
  -6  -2  -7   94.93    4.16
   6  -2   7   99.02    4.21
  -6  -2  -7   95.86    4.07
  -6   2  -7   93.10    3.87
  -6   2  -7   95.96    4.18
   6   2   7   96.10    4.19
  -8  -2  -7   17.01    1.31
  -8  -2  -7   18.66    1.49
   8  -2   7   19.66    1.61
  -8   2  -7   18.99    1.51
   8   2   7   22.86    1.65
  10  -2   7   31.11    2.11
 -10   2  -7   31.56    2.09
  12  -2   7   40.32    2.50
 -12  -2  -7   39.83    2.42
  12   2   7   41.63    2.58
  14  -2   7   34.23    2.41
 -14  -2  -7   33.08    2.24
  14   2   7   33.67    2.55
 -16  -2  -7   50.76    2.92
  16  -2   7   47.05    2.95
  16   2   7   47.98    3.11
  18  -2   7   24.25    2.22
 -18  -2  -7   27.75    2.17
  18   2   7   24.93    2.41
 -20  -2  -7   21.05    2.12
  20  -2   7   22.16    2.21
  20   2   7   17.95    2.26
 -22  -2  -7    8.67    1.58
  22  -2   7    7.37    1.71
  22   2   7    7.93    1.85
  24  -2   7    8.58    1.86
  24   2   7    5.70    1.86
  37  -3  -7    0.14    1.50
  37   3  -7    1.32    1.61
  35  -3  -7    1.21    1.42
  35   3  -7   -0.94    1.40
  33  -3  -7    1.25    1.34
  33   3  -7    0.78    1.37
  31  -3  -7   -0.41    1.13
  31   3  -7   -0.89    1.18
  29  -3  -7   -1.38    1.00
  29   3  -7    0.53    1.13
  27  -3  -7    9.13    1.30
  27   3  -7    9.36    1.47
 -27   3   7   10.04    1.19
  25  -3  -7    8.85    1.24
  25  -3  -7    9.57    1.04
  25   3  -7    9.45    1.37
 -25   3   7    8.72    1.10
  23  -3  -7    4.88    0.80
  23  -3  -7    7.30    1.06
  23   3  -7    5.71    1.16
 -23   3   7    6.86    0.94
  21  -3  -7   24.06    1.77
  21  -3  -7   21.88    1.30
 -21   3   7   23.26    1.50
  21   3  -7   18.22    1.66
  19  -3  -7    4.03    0.79
  19  -3  -7    5.14    0.63
  19   3  -7    3.35    0.87
 -19   3   7    5.36    0.77
 -17  -3   7    4.92    0.46
  17  -3  -7    4.83    0.78
  17  -3  -7    4.03    0.56
 -17   3   7    3.54    0.65
  17   3  -7    4.68    0.85
  15  -3  -7   17.25    1.39
  15  -3  -7   19.21    1.05
  15   3  -7   19.07    1.57
 -15   3   7   17.55    1.16
  13  -3  -7    9.68    0.74
  13  -3  -7    9.69    0.92
  13   3  -7    9.13    0.78
 -13   3   7    9.73    0.86
  13   3  -7    9.41    1.03
  11  -3  -7   38.35    2.00
  11  -3  -7   39.63    1.75
  11   3  -7   40.59    2.13
  11   3  -7   42.44    1.72
 -11   3   7   38.24    1.77
   9  -3  -7   54.20    2.20
   9  -3  -7   48.53    2.42
  -9   3   7   46.89    2.10
   9   3  -7   54.86    2.02
   9   3  -7   53.33    2.55
  -7  -3   7    9.39    0.54
  -7  -3   7    8.08    0.66
   7  -3  -7    8.31    0.82
   7  -3  -7    8.80    0.78
   7  -3  -7    8.19    0.87
   7   3  -7    9.72    0.68
  -7   3   7    8.08    0.77
   7   3  -7    7.92    0.94
   5  -3  -7   31.92    1.61
  -5  -3   7   35.33    1.41
  -5  -3   7   30.97    1.50
   5  -3  -7   30.36    1.73
   5  -3  -7   31.82    1.72
  -5   3   7   33.00    1.52
   5   3  -7   31.42    1.83
   5   3  -7   33.94    1.32
   3  -3  -7   10.57    0.90
   3  -3  -7   10.24    0.96
   3  -3  -7    9.62    0.91
  -3  -3   7   10.27    0.73
  -3   3   7   11.07    0.84
   3   3  -7    9.97    0.99
  -3   3   7    9.13    0.88
   3   3  -7    9.48    0.70
   1  -3  -7    5.37    0.76
   1  -3  -7    4.84    0.71
   1  -3  -7    3.80    0.66
  -1   3   7    3.89    0.68
  -1   3   7    5.15    0.59
   1   3  -7    5.41    0.80
   1   3  -7    4.79    0.47
  -1  -3  -7   44.81    2.19
   1  -3   7   46.30    2.26
  -1  -3  -7   45.08    2.28
  -1   3  -7   46.43    2.29
  -1   3  -7   43.88    1.89
   1   3   7   41.83    2.26
  -3  -3  -7   34.04    1.96
   3  -3   7   33.69    1.96
  -3  -3  -7   31.53    1.79
  -3   3  -7   33.38    1.95
  -3   3  -7   32.00    1.48
   3   3   7   30.34    1.91
  -5  -3  -7    9.85    1.12
  -5  -3  -7   10.33    1.18
  -5  -3  -7   11.33    1.04
   5  -3   7   11.18    1.09
   5   3   7   12.48    1.21
  -5   3  -7    9.40    1.07
  -7  -3  -7   50.95    2.62
  -7  -3  -7   50.82    2.45
   7  -3   7   48.87    2.54
  -7   3  -7   47.66    2.52
   7   3   7   46.43    2.58
  -9  -3  -7    4.05    0.80
  -9  -3  -7    3.64    1.00
   9  -3   7    6.57    0.99
  -9   3  -7    5.09    0.94
   9   3   7    3.79    0.98
 -11  -3  -7    4.42    1.05
  11  -3   7    4.86    1.02
 -11  -3  -7    4.62    0.87
  11   3   7    3.24    1.06
 -11   3  -7    5.76    1.04
 -13  -3  -7   21.70    1.80
  13  -3   7   20.56    1.80
  13   3   7   18.80    1.93
  15  -3   7    8.93    1.43
 -15  -3  -7    8.92    1.40
  15   3   7    9.44    1.58
 -17  -3  -7   23.63    2.14
  17  -3   7   22.86    2.11
  17   3   7   19.84    2.20
 -19  -3  -7   13.61    1.79
  19  -3   7   17.38    1.94
  19   3   7   14.80    2.09
  21  -3   7   -0.26    1.20
 -21  -3  -7    0.10    1.11
  21   3   7   -0.32    1.45
  23  -3   7    1.30    1.42
  23   3   7    0.96    1.70
  25  -3   7    1.88    1.65
  25   3   7    3.22    1.91
  36  -4  -7    1.98    1.51
  36   4  -7    0.98    1.56
  34  -4  -7    2.16    1.41
  34   4  -7    0.81    1.46
  32  -4  -7    2.98    1.34
  32   4  -7    3.17    1.48
  30  -4  -7    2.60    1.18
  30   4  -7    4.26    1.41
  28  -4  -7   -0.03    0.96
 -28   4   7    0.74    0.76
  28   4  -7    0.38    1.15
  26  -4  -7   10.26    1.28
  26   4  -7    8.09    1.38
 -26   4   7    9.70    1.13
  24  -4  -7   15.88    1.29
  24  -4  -7   15.98    1.42
 -24   4   7   16.75    1.37
  24   4  -7   15.55    1.66
  22  -4  -7   10.29    1.14
  22  -4  -7   10.57    1.01
 -22   4   7   11.93    1.15
  22   4  -7   11.29    1.35
  20  -4  -7   42.00    2.04
  20  -4  -7   43.21    2.32
 -20   4   7   43.24    2.08
  20   4  -7   45.35    2.51
  18  -4  -7   15.68    1.38
  18  -4  -7   17.63    1.10
 -18   4   7   17.46    1.20
  18   4  -7   15.48    1.43
  16  -4  -7    3.53    0.61
 -16  -4   7    3.92    0.49
  16  -4  -7    4.22    0.73
 -16   4   7    4.76    0.68
  16   4  -7    3.24    0.82
 -14  -4   7   26.41    1.17
  14  -4  -7   23.88    1.35
  14  -4  -7   26.48    1.61
  14   4  -7   28.12    1.77
 -14   4   7   25.10    1.39
 -12  -4   7   21.95    0.98
  12  -4  -7   20.29    1.21
  12  -4  -7   20.77    1.40
 -12   4   7   20.07    1.21
  12   4  -7   23.78    1.65
  12   4  -7   19.74    1.18
 -10  -4   7   40.21    1.62
  10  -4  -7   41.28    1.86
  10  -4  -7   35.47    1.98
  10   4  -7   42.85    1.69
 -10   4   7   37.12    1.78
  10   4  -7   44.13    2.25
  -8  -4   7   92.62    3.48
   8  -4  -7   92.02    3.69
   8  -4  -7   88.30    3.94
   8  -4  -7   89.09    3.80
   8   4  -7   93.95    3.22
  -8   4   7   90.36    3.41
   8   4  -7   95.87    4.00
   6  -4  -7   16.48    1.27
   6  -4  -7   15.68    1.08
   6  -4  -7   14.30    1.21
  -6  -4   7   16.85    0.97
  -6  -4   7   16.34    0.90
  -6   4   7   15.49    1.04
   6   4  -7   16.73    1.42
   6   4  -7   16.84    0.85
  -4  -4   7   16.97    0.96
   4  -4  -7   18.14    1.18
   4  -4  -7   16.83    1.26
   4  -4  -7   15.37    1.26
   4   4  -7   18.00    0.80
   4   4  -7   16.79    1.43
  -4   4   7   14.96    1.03
  -2  -4   7   29.55    1.43
   2  -4  -7   27.84    1.70
   2  -4  -7   30.27    1.69
   2  -4  -7   30.38    1.65
   2   4  -7   29.29    1.80
   2   4  -7   28.23    1.28
  -2   4   7   28.75    1.42
   0  -4  -7   15.40    1.24
   0  -4  -7   16.25    1.25
   0  -4   7   16.96    1.10
   0   4  -7   17.58    1.45
   0   4   7   15.72    1.26
  -2  -4  -7   51.53    2.55
  -2  -4  -7   49.48    2.58
  -2  -4  -7   53.19    2.59
   2  -4   7   53.55    2.62
   2   4   7   48.96    2.59
  -2   4  -7   54.99    2.14
  -2   4  -7   57.28    2.65
   4  -4   7   37.18    2.17
  -4  -4  -7   38.30    2.07
  -4  -4  -7   37.55    2.19
  -4  -4  -7   39.41    2.15
   4   4   7   38.73    2.23
  -4   4  -7   42.73    2.20
  -6  -4  -7   15.57    1.44
  -6  -4  -7   13.29    1.25
   6  -4   7   18.03    1.50
  -6   4  -7   15.18    1.32
   6   4   7   14.11    1.38
  -8  -4  -7   52.21    2.71
   8  -4   7   51.14    2.71
  -8  -4  -7   52.30    2.61
  -8   4  -7   49.72    2.67
   8   4   7   49.96    2.88
 -10  -4  -7    7.51    1.21
 -10  -4  -7    6.88    1.01
  10  -4   7    6.86    1.06
  10   4   7    7.79    1.26
 -10   4  -7    8.34    1.14
 -12  -4  -7    3.71    1.07
  12  -4   7    1.19    0.88
  12   4   7    1.42    1.05
 -14  -4  -7   21.99    1.89
  14  -4   7   22.95    1.97
  14   4   7   23.40    2.21
  16  -4   7   21.59    2.01
 -16  -4  -7   21.88    2.10
  16   4   7   18.70    2.19
  18  -4   7   13.61    1.73
 -18  -4  -7   11.06    1.67
  18   4   7    7.36    1.83
 -20  -4  -7   10.43    1.68
  20  -4   7   10.55    1.73
  20   4   7   11.58    2.06
  22  -4   7    0.68    1.34
  22   4   7    2.93    1.73
  24  -4   7    1.30    1.52
  24   4   7    0.70    1.85
  35   5  -7    0.68    1.57
  33   5  -7    0.48    1.44
  31   5  -7   -0.30    1.29
  29  -5  -7    0.64    1.04
  29   5  -7    0.97    1.22
 -29   5   7    1.72    0.86
  27  -5  -7    1.46    0.95
  27   5  -7    2.40    1.19
 -27   5   7    0.47    0.74
  25  -5  -7    1.06    0.86
 -25   5   7    0.72    0.70
  25   5  -7    2.39    1.13
  23  -5  -7    0.14    0.72
  23   5  -7   -0.08    0.90
 -23   5   7   -0.76    0.59
  21  -5  -7    1.02    0.68
  21  -5  -7    0.15    0.65
  21   5  -7    0.99    0.87
 -21   5   7    0.74    0.61
  19  -5  -7    4.05    0.73
  19  -5  -7    4.71    0.83
  19   5  -7    3.54    0.97
 -19   5   7    4.93    0.79
  17  -5  -7    1.49    0.57
  17  -5  -7    0.65    0.59
 -17   5   7    0.52    0.55
  17   5  -7    0.00    0.75
  15  -5  -7    1.46    0.56
 -15  -5   7    0.96    0.42
  15  -5  -7    1.16    0.58
  15   5  -7    1.35    0.76
 -15   5   7    0.98    0.52
 -13  -5   7   16.24    0.93
  13  -5  -7   18.71    1.28
  13  -5  -7   18.26    1.14
 -13   5   7   16.26    1.14
  13   5  -7   17.17    1.46
  11  -5  -7    0.20    0.52
 -11  -5   7   -0.18    0.34
  11  -5  -7    0.51    0.47
  11   5  -7    0.70    0.40
  11   5  -7    0.55    0.64
 -11   5   7    0.34    0.45
   9  -5  -7    1.60    0.52
   9  -5  -7    0.62    0.61
  -9  -5   7    1.36    0.39
   9  -5  -7    1.53    0.54
  -9   5   7    1.07    0.50
   9   5  -7    1.32    0.42
   9   5  -7    0.56    0.67
   7  -5  -7    1.99    0.58
   7  -5  -7    2.18    0.67
  -7  -5   7    2.12    0.43
   7  -5  -7    1.56    0.52
   7   5  -7    1.87    0.38
   7   5  -7    1.34    0.67
  -7   5   7    1.59    0.51
  -5  -5   7    3.63    0.51
   5  -5  -7    3.08    0.61
   5  -5  -7    3.90    0.68
   5  -5  -7    2.50    0.67
  -5   5   7    2.30    0.56
   5   5  -7    3.05    0.75
   5   5  -7    3.40    0.38
  -5   5   7    2.46    0.54
  -3  -5   7    1.51    0.46
   3  -5  -7    1.55    0.64
   3  -5  -7    1.77    0.56
   3   5  -7    1.94    0.29
  -3   5   7    1.79    0.57
  -3   5   7    1.43    0.50
   3   5  -7    1.53    0.66
  -1  -5   7    5.69    0.69
   1  -5  -7    4.46    0.73
   1  -5  -7    3.85    0.75
   1   5  -7    3.69    0.78
  -1   5   7    5.15    0.75
   1  -5   7    0.64    0.54
  -1  -5  -7    1.38    0.64
  -1  -5  -7    1.28    0.62
  -1  -5  -7    0.79    0.66
  -1   5  -7    1.75    0.65
   3  -5   7   -0.48    0.58
  -3  -5  -7   -0.53    0.64
   3  -5   7   -0.45    0.52
  -3  -5  -7    0.02    0.58
  -3   5  -7   -0.08    0.59
  -5  -5  -7    1.45    0.82
   5  -5   7    1.36    0.70
  -5  -5  -7    0.91    0.67
  -5   5  -7    0.93    0.70
   5   5   7    0.81    0.81
   7  -5   7    8.52    1.10
  -7  -5  -7    8.59    1.22
  -7  -5  -7    7.24    1.02
   7   5   7    9.82    1.26
  -7   5  -7    8.96    1.10
   9  -5   7    1.90    0.81
  -9  -5  -7    1.44    0.75
  -9  -5  -7    2.43    0.93
  -9   5  -7    1.30    0.81
   9   5   7    2.19    0.97
 -11  -5  -7    1.32    0.75
  11  -5   7    0.30    0.83
 -11  -5  -7    0.36    0.87
  11   5   7   -0.53    0.95
 -11   5  -7    0.18    0.79
 -13  -5  -7    0.22    0.95
  13  -5   7   -0.09    0.87
  13   5   7    1.12    1.17
 -15  -5  -7    0.06    1.05
  15  -5   7    1.13    1.07
  15   5   7    0.62    1.31
  17  -5   7    2.43    1.21
 -17  -5  -7    2.91    1.23
  17   5   7    3.54    1.60
  19  -5   7    0.72    1.22
 -19  -5  -7    1.56    1.19
  19   5   7   -0.03    1.59
  21  -5   7    0.77    1.36
  21   5   7    0.20    1.68
  23  -5   7   -0.34    1.42
  23   5   7    0.77    1.86
  34   6  -7    3.14    1.66
  32   6  -7    6.71    1.72
  30   6  -7    5.28    1.55
 -30   6   7    7.82    1.18
 -28   6   7   11.03    1.29
  28   6  -7    9.45    1.63
  26   6  -7   22.77    2.16
 -26   6   7   31.49    1.88
  24   6  -7   16.82    1.75
 -24   6   7   17.99    1.45
 -22   6   7   21.98    1.52
  22   6  -7   20.41    1.86
  20   6  -7   21.09    1.79
 -20   6   7   22.40    1.47
  18  -6  -7   10.64    1.05
 -18   6   7   11.12    1.07
  18   6  -7    9.65    1.25
  16  -6  -7   43.12    2.19
  16   6  -7   49.47    2.62
 -16   6   7   45.11    2.10
  14  -6  -7   37.21    1.96
 -14  -6   7   39.38    1.77
  14   6  -7   39.69    2.34
 -14   6   7   39.89    1.88
 -12  -6   7   34.02    1.57
  12  -6  -7   31.66    1.76
 -12   6   7   31.49    1.68
  12   6  -7   36.02    2.11
  10  -6  -7   53.82    2.47
  10  -6  -7   51.75    2.68
 -10  -6   7   53.86    2.25
 -10   6   7   52.50    2.29
  10   6  -7   54.13    2.74
  10   6  -7   53.59    2.11
  -8  -6   7   50.97    2.15
   8  -6  -7   50.70    2.56
  -8   6   7   50.51    2.17
   8   6  -7   51.34    2.59
   8   6  -7   47.19    1.89
  -8   6   7   47.02    2.25
   6  -6  -7   18.48    1.50
  -6  -6   7   19.57    1.15
   6   6  -7   18.79    0.90
   6   6  -7   18.58    1.56
  -6   6   7   18.69    1.27
  -6   6   7   17.00    1.21
   4  -6  -7   32.96    1.91
   4  -6  -7   31.35    1.78
  -4  -6   7   32.30    1.60
   4   6  -7   33.97    2.00
  -4   6   7   31.56    1.61
  -4   6   7   33.17    1.79
   4   6  -7   31.85    1.21
   2  -6  -7   51.26    2.53
   2  -6  -7   56.93    2.72
  -2  -6   7   52.02    2.37
   2  -6  -7   54.75    2.62
  -2   6   7   54.97    2.57
  -2   6   7   55.32    2.28
   2   6  -7   55.49    2.71
   0  -6   7   35.76    1.71
   0  -6  -7   28.81    1.89
   0  -6  -7   29.80    1.89
   0   6  -7   32.07    1.97
   0   6   7   30.32    1.89
   2  -6   7   57.83    2.74
  -2  -6  -7   54.86    2.73
  -2  -6  -7   46.52    2.67
   2  -6   7   58.22    2.54
  -2   6  -7   57.63    2.73
   2   6   7   48.15    2.74
   4  -6   7   44.52    2.37
  -4  -6  -7   39.87    2.29
   4  -6   7   42.95    2.14
  -4  -6  -7   42.80    2.37
  -4   6  -7   41.05    2.31
   6  -6   7    4.76    0.90
  -6  -6  -7    6.48    1.12
   6  -6   7    6.88    0.99
  -6  -6  -7    6.81    1.01
  -6   6  -7    6.79    0.98
   8  -6   7   11.91    1.31
  -8  -6  -7   14.72    1.41
   8  -6   7   11.24    1.28
  -8  -6  -7   15.35    1.55
  -8   6  -7   15.46    1.40
   8   6   7   14.89    1.57
  10  -6   7   15.56    1.48
 -10  -6  -7   14.55    1.61
 -10  -6  -7   16.06    1.50
  10   6   7   12.91    1.64
 -10   6  -7   14.77    1.46
  12  -6   7    9.55    1.30
 -12  -6  -7    8.09    1.21
 -12  -6  -7    7.52    1.37
  12   6   7    7.64    1.53
  14  -6   7   17.69    1.78
 -14  -6  -7   17.40    1.90
  14   6   7   17.82    2.11
  16  -6   7    5.87    1.40
 -16  -6  -7    7.39    1.48
  16   6   7    8.62    1.85
 -18  -6  -7    5.62    1.42
  18  -6   7    5.21    1.43
  18   6   7    5.46    1.82
  20  -6   7    5.16    1.52
  20   6   7    8.96    2.16
  22  -6   7    1.00    1.41
  22   6   7    0.17    1.81
  33   7  -7    1.61    1.55
  31   7  -7   -0.09    1.34
 -31   7   7   -0.72    0.79
 -29   7   7    0.21    0.81
  29   7  -7    0.98    1.32
  27   7  -7   -0.15    1.20
 -27   7   7   -0.37    0.74
  25   7  -7   -0.07    1.12
 -25   7   7    1.71    0.80
 -23   7   7    1.43    0.76
  23   7  -7    2.73    1.16
  21   7  -7    2.98    1.05
 -21   7   7    2.64    0.78
 -19   7   7    6.67    0.93
  19   7  -7    7.37    1.19
 -17   7   7    3.28    0.73
  17   7  -7    0.47    0.85
 -15   7   7    2.48    0.67
  15   7  -7    2.28    0.88
 -13  -7   7    1.17    0.52
 -13   7   7    2.85    0.67
  13   7  -7    2.46    0.87
  11  -7  -7   17.74    1.54
 -11  -7   7   17.68    1.13
  11   7  -7   17.48    1.47
 -11   7   7   16.83    1.24
   9  -7  -7   45.27    2.41
  -9  -7   7   42.76    1.98
  -9   7   7   41.64    1.99
   9   7  -7   43.25    1.77
   9   7  -7   42.46    2.41
  -7  -7   7   12.41    0.97
   7  -7  -7   12.56    1.28
   7  -7  -7   12.43    1.17
   7   7  -7   10.14    1.17
   7   7  -7   11.12    0.76
  -7   7   7   14.26    1.09
   5  -7  -7    6.29    0.95
  -5  -7   7    6.13    0.73
   5  -7  -7    5.65    0.94
   5   7  -7    6.07    0.46
   5   7  -7    6.21    1.00
  -5   7   7    5.73    0.75
  -5   7   7    4.92    0.74
   3  -7  -7    4.56    0.90
   3  -7  -7    3.97    0.86
  -3  -7   7    5.33    0.74
  -3   7   7    3.94    0.69
  -3   7   7    5.22    0.74
   3   7  -7    2.69    0.85
  -1  -7   7   13.20    1.06
   1  -7  -7   12.63    1.27
   1  -7  -7   12.63    1.27
   1   7  -7   11.49    1.20
  -1   7   7   13.24    1.15
  -1  -7  -7   13.44    1.38
   1  -7   7   12.66    1.16
  -1  -7  -7   14.35    1.35
  -1   7  -7   14.86    1.30
   1   7   7   16.38    1.34
  -3  -7  -7   18.24    1.67
  -3  -7  -7   20.21    1.61
   3  -7   7   22.02    1.70
   3  -7   7   19.81    1.43
   3   7   7   20.06    1.77
  -3   7  -7   21.58    1.64
   5  -7   7   17.75    1.35
  -5  -7  -7   13.37    1.40
   5  -7   7   17.56    1.45
  -5  -7  -7   13.98    1.49
   5   7   7   18.58    1.63
  -5   7  -7   17.62    1.51
  -7  -7  -7    7.66    1.24
  -7  -7  -7    9.14    1.17
   7  -7   7    6.82    1.06
   7  -7   7    6.94    1.09
  -7   7  -7    8.95    1.14
   9  -7   7    2.24    0.89
  -9  -7  -7    1.53    0.85
  -9  -7  -7    1.69    1.05
   9  -7   7    1.34    0.83
  -9   7  -7    2.67    0.91
  11  -7   7    0.50    0.90
 -11  -7  -7    0.45    1.02
 -11  -7  -7    2.73    0.97
  11  -7   7    0.75    0.92
  11   7   7    3.25    1.26
 -11   7  -7    2.40    0.96
  13  -7   7    2.92    1.11
  13  -7   7    2.81    1.10
 -13  -7  -7    4.20    1.26
  13   7   7    4.87    1.50
 -15  -7  -7    9.30    1.61
  15  -7   7    9.20    1.46
  15  -7   7   11.18    1.56
  15   7   7    9.00    1.85
 -17  -7  -7    7.17    1.53
  17  -7   7    4.80    1.34
  17   7   7    6.03    1.96
  19  -7   7    6.97    1.59
  19   7   7    7.48    2.06
  21  -7   7    4.95    1.56
  21   7   7    6.54    2.10
 -32   8   7    2.29    1.03
  32   8  -7    3.07    1.66
  30   8  -7    5.50    1.62
 -30   8   7    6.47    1.17
 -28   8   7   11.74    1.36
  28   8  -7   11.01    1.75
 -26   8   7    6.25    1.09
  26   8  -7    6.22    1.47
 -24   8   7   19.56    1.53
  24   8  -7   16.42    1.88
 -22   8   7   28.44    1.72
  22   8  -7   20.68    1.98
 -20   8   7    9.49    1.08
  20   8  -7   10.45    1.43
  18   8  -7   38.42    2.45
 -18   8   7   37.47    1.98
  16   8  -7   32.34    2.21
 -16   8   7   33.30    1.80
  14   8  -7    6.07    1.11
 -14   8   7    8.36    0.94
  12  -8  -7   91.12    3.95
 -12  -8   7   91.15    3.74
 -12   8   7   90.39    3.58
  12   8  -7   90.66    4.14
  10  -8  -7   65.47    3.11
 -10  -8   7   69.74    2.94
  10   8  -7   66.10    3.31
 -10   8   7   68.10    2.82
   8  -8  -7   14.18    1.34
  -8  -8   7   16.57    1.18
   8   8  -7   13.20    0.96
   8   8  -7   13.75    0.93
  -8   8   7   14.64    1.20
   8   8  -7   14.97    1.41
   6  -8  -7   52.42    2.66
  -6  -8   7   55.41    2.44
   6   8  -7   51.48    2.16
   6   8  -7   52.50    1.95
   6   8  -7   53.73    2.79
  -6   8   7   54.35    2.37
   4  -8  -7   22.78    1.62
  -4  -8   7   23.27    1.43
   4   8  -7   22.88    1.76
  -4   8   7   24.20    1.45
  -2  -8   7   22.02    1.38
   2  -8  -7   18.61    1.54
  -2   8   7   18.25    1.31
   2   8  -7   21.45    1.74
   0  -8  -7   67.24    3.35
   0  -8   7   71.10    3.14
   0   8  -7   71.86    3.35
  -2  -8  -7   22.84    1.81
   2  -8   7   26.47    1.88
   2  -8   7   26.18    1.65
  -2   8  -7   28.92    1.90
  -4  -8  -7   36.45    2.32
   4  -8   7   36.42    2.29
   4  -8   7   40.03    2.12
   4   8   7   37.54    2.54
  -4   8  -7   40.41    2.26
  -6  -8  -7   43.60    2.62
   6  -8   7   45.24    2.52
   6  -8   7   44.53    2.40
   6   8   7   40.49    2.78
  -6   8  -7   44.34    2.43
   8  -8   7   20.41    1.71
  -8  -8  -7   21.60    1.95
   8  -8   7   20.72    1.72
  -8   8  -7   21.04    1.70
   8   8   7   22.07    2.03
  10  -8   7   29.64    2.12
  10  -8   7   26.51    1.91
 -10  -8  -7   24.59    2.09
 -10   8  -7   29.13    2.01
  12  -8   7   20.02    1.86
 -12  -8  -7   20.61    2.05
  12  -8   7   22.35    1.88
  14  -8   7    8.12    1.39
  14  -8   7   11.03    1.56
 -14  -8  -7   11.22    1.69
  14   8   7   12.75    2.05
  16  -8   7   20.86    2.02
  16  -8   7   17.28    1.88
  16   8   7   20.86    2.58
  18  -8   7   11.59    1.79
  18   8   7   16.45    2.51
  29   9  -7    4.21    1.58
 -29   9   7    2.74    0.98
  27  -9  -7    3.74    1.16
 -27   9   7    3.19    0.98
  27   9  -7    1.85    1.38
  25  -9  -7    4.12    1.16
  25   9  -7    4.45    1.40
 -25   9   7    5.11    1.02
  23  -9  -7    4.03    1.15
  23   9  -7    3.79    1.31
 -23   9   7    4.10    0.91
  21  -9  -7    1.47    0.98
  21   9  -7    0.54    1.08
 -21   9   7    2.15    0.80
  19  -9  -7    1.15    0.97
 -19   9   7    0.71    0.70
  19   9  -7    1.37    1.06
  17  -9  -7    0.97    0.91
  17   9  -7    1.16    1.00
 -17   9   7    0.82    0.68
  15  -9  -7    3.99    0.99
  15   9  -7    4.26    1.09
 -15   9   7    5.84    0.89
  13  -9  -7    7.55    1.17
 -13   9   7   10.00    1.06
  13   9  -7   11.49    1.31
 -11  -9   7   -0.04    0.59
  11  -9  -7    0.66    0.83
  11   9  -7   -0.82    0.79
 -11   9   7   -0.15    0.58
   9  -9  -7    2.48    0.85
  -9  -9   7    1.12    0.67
  -9   9   7    0.42    0.60
   9   9  -7    3.02    0.90
  -7  -9   7    1.91    0.73
   7  -9  -7    2.35    0.89
  -7   9   7    1.26    0.64
   7   9  -7    2.02    0.40
   7   9  -7    2.18    0.86
   5  -9  -7   -0.27    0.74
  -5  -9   7    0.36    0.63
  -5   9   7   -0.26    0.55
   5   9  -7    0.29    0.31
   5   9  -7    0.23    0.76
   3  -9  -7    0.73    0.82
  -3  -9   7    1.80    0.69
  -3   9   7    1.04    0.65
   1  -9  -7    3.23    1.03
  -1  -9   7    2.74    0.77
  -1  -9  -7    0.68    0.95
   1  -9   7    1.39    0.81
   1  -9   7    3.14    0.83
   3  -9   7    3.32    0.92
   3  -9   7    6.16    1.01
  -3  -9  -7    3.32    1.08
   5  -9   7    2.87    0.88
  -5  -9  -7    2.03    1.08
   5  -9   7    1.80    0.84
   7  -9   7    0.13    0.81
   7  -9   7   -0.09    0.83
  -7  -9  -7   -0.21    0.97
  -9  -9  -7    0.26    1.06
   9  -9   7    0.44    0.91
   9  -9   7    1.06    0.89
  11  -9   7   -0.16    0.97
  11  -9   7    1.54    1.04
 -11  -9  -7    0.72    1.13
  13  -9   7    1.78    1.09
  13  -9   7    1.71    1.06
 -13  -9  -7    0.17    1.23
  15  -9   7    2.44    1.25
  15  -9   7    0.75    1.10
 -28  10   7    1.00    0.90
  26 -10  -7    2.03    1.14
 -26  10   7    1.44    0.90
  26  10  -7    1.05    1.35
  24 -10  -7    3.10    1.20
 -24  10   7    2.93    0.90
  24  10  -7    2.60    1.34
  22 -10  -7    0.61    1.05
 -22  10   7    2.00    0.82
  22  10  -7    0.42    1.14
  20 -10  -7    0.66    0.97
 -20  10   7   -0.64    0.66
  20  10  -7    0.21    1.06
  18 -10  -7   -1.45    0.87
  18  10  -7   -0.63    0.99
 -18  10   7    0.71    0.71
  16 -10  -7    6.03    1.19
  16  10  -7    4.09    1.14
 -16  10   7    4.78    0.90
  14 -10  -7    5.96    1.18
  14  10  -7    5.16    1.18
 -14  10   7    6.27    0.95
  12 -10  -7    8.69    1.28
 -12  10   7    9.34    1.07
  12  10  -7    9.98    1.34
  10 -10  -7    2.95    0.98
  10  10  -7    1.56    0.94
 -10  10   7    2.11    0.71
   8 -10  -7    0.75    0.86
  -8 -10   7    0.95    0.71
  -8  10   7   -0.33    0.59
  -6 -10   7    1.63    0.76
   6 -10  -7   -0.42    0.88
  -6  10   7    0.39    0.64
   4 -10  -7   -0.80    0.81
  -4 -10   7   -0.63    0.67
  -4  10   7    0.23    0.63
  -2 -10   7    2.55    0.84
   2 -10  -7    2.29    1.01
  -2  10   7    1.72    0.73
   0 -10   7   10.99    1.21
   0 -10   7    8.84    1.14
   0 -10  -7    9.47    1.37
  -2 -10  -7    1.22    1.02
   2 -10   7    0.53    0.80
   2 -10   7    0.58    0.80
   4 -10   7    0.00    0.78
   4 -10   7    0.10    0.78
  -4 -10  -7   -1.46    0.99
  -6 -10  -7    1.42    1.09
   6 -10   7    0.36    0.88
   6 -10   7    0.74    0.86
   8 -10   7   -0.93    0.81
  -8 -10  -7   -0.66    1.00
  10 -10   7    2.54    1.09
 -10 -10  -7    1.86    1.18
  12 -10   7    1.72    1.13
  25 -11  -7   -1.76    1.11
  25  11  -7   -0.44    1.25
 -25  11   7   -1.41    0.73
  23 -11  -7   -0.43    1.11
 -23  11   7   -0.09    0.76
  23  11  -7   -0.63    1.19
  21 -11  -7    0.73    1.05
 -21  11   7   -1.12    0.71
  21  11  -7   -0.99    1.11
  19 -11  -7    2.20    1.15
  19  11  -7    1.74    1.14
 -19  11   7    1.46    0.82
  17 -11  -7   -0.84    0.96
  17  11  -7   -0.65    0.97
 -17  11   7    0.09    0.71
  15 -11  -7   -0.37    0.95
  15  11  -7    0.82    1.01
 -15  11   7    0.95    0.72
  13 -11  -7    1.96    1.08
 -13  11   7    1.12    0.74
  11 -11  -7    0.60    0.93
 -11  11   7    1.61    0.75
   9 -11  -7   -0.13    0.92
  -9  11   7    0.33    0.68
   7 -11  -7    3.66    1.09
  -7  11   7    3.31    0.84
  -5 -11   7    1.86    0.85
   5 -11  -7   -0.33    1.00
   5  11  -7    1.18    0.89
  -5  11   7   -0.31    0.64
  -3 -11   7   -0.44    0.75
   3 -11  -7   -0.73    0.91
  -3  11   7    0.16    0.69
  -1 -11   7    1.09    0.85
   1 -11  -7    1.00    1.04
   1 -11   7    1.01    0.86
  -1 -11  -7   -0.11    1.03
   3 -11   7    2.51    0.96
  -3 -11  -7    2.73    1.19
   5 -11   7    3.44    1.05
  -5 -11  -7    4.02    1.29
  -7 -11  -7    3.93    1.32
   7 -11   7    3.32    1.07
   9 -11   7    3.03    1.09
  20  12  -7   11.36    1.63
 -20  12   7   11.99    1.33
  18 -12  -7    7.53    1.45
 -18  12   7    7.70    1.15
  16 -12  -7    9.00    1.53
 -16  12   7    8.82    1.15
  14 -12  -7   17.78    1.90
 -14  12   7   23.50    1.62
  12 -12  -7    9.54    1.53
 -12  12   7   10.39    1.20
  10 -12  -7    9.06    1.41
 -10  12   7    8.67    1.12
   8 -12  -7   11.48    1.54
  -8  12   7   12.05    1.27
   6 -12  -7    5.94    1.33
  -6  12   7    6.79    1.05
   4 -12  -7   16.59    1.78
  -4  12   7   21.66    1.58
   2 -12  -7   16.94    1.84
  -2 -12   7   19.01    1.68
   0 -12   7   12.13    1.41
   0 -12  -7   11.87    1.65
   2 -12   7   17.35    1.65
  -2 -12  -7   15.32    1.83
   4 -12   7   11.93    1.49
   6 -12   7    4.92    1.21
 -15  13   7    2.81    0.91
 -13  13   7    4.63    0.98
 -11  13   7    2.35    0.88
  -9  13   7    0.54    0.77
  -7  13   7   -0.17    0.75
  -5  13   7    1.52    0.83
   1 -13   7    5.33    1.19
  38   0  -8    4.08    1.76
  36   0  -8    4.72    1.67
  34   0  -8    1.87    1.40
  32   0  -8    0.99    1.28
  30   0  -8    4.30    1.30
  28   0  -8   26.05    2.28
  26   0  -8   17.95    1.69
  24   0  -8   22.48    1.86
  22   0  -8    9.30    1.19
  20   0  -8    6.23    1.00
  18   0  -8   56.07    2.84
  16   0  -8    9.12    1.05
  14   0  -8   52.78    2.66
  12   0  -8  178.43    7.15
  10   0  -8   65.51    3.07
  10   0  -8   64.05    2.51
   8   0  -8   38.89    1.65
   8   0  -8   36.07    2.02
  -6   0   8   30.43    1.27
   6   0  -8   28.84    1.35
   6   0  -8   29.64    1.81
   4   0  -8    0.81    0.50
   4   0  -8    1.13    0.63
   4   0  -8    1.58    0.51
   2   0  -8   67.71    2.95
   2   0  -8   70.42    2.94
   2   0  -8   66.75    3.12
   0   0  -8  122.66    5.34
   0   0   8  135.13    5.41
   0   0  -8  129.38    5.20
   0   0  -8  133.03    5.23
   2   0   8   13.70    1.21
  -2   0  -8   14.32    1.18
  -2   0  -8   12.74    1.19
  -2   0  -8   13.39    1.04
  -4   0  -8   95.32    4.16
   4   0   8   93.26    4.14
  -4   0  -8   92.13    4.04
  -4   0  -8   91.34    3.90
  -6   0  -8   35.11    1.90
  -6   0  -8   38.08    2.21
   6   0   8   39.43    2.20
  -8   0  -8    0.90    0.79
  -8   0  -8    0.72    0.54
  -8   0  -8    0.29    0.80
   8   0   8    0.53    0.78
 -10   0  -8   59.10    3.11
  10   0   8   63.13    3.24
 -12   0  -8   31.73    2.13
  12   0   8   29.74    2.30
  14   0   8   21.04    2.04
 -14   0  -8   23.80    1.99
 -16   0  -8   31.64    2.30
  16   0   8   32.02    2.56
 -18   0  -8    7.21    1.45
  18   0   8    8.88    1.65
  20   0   8    3.74    1.49
 -20   0  -8    2.81    1.29
  22   0   8    7.90    1.85
  37  -1  -8    3.36    1.61
  37   1  -8    2.71    1.66
  35  -1  -8    5.04    1.56
  35   1  -8    4.68    1.61
  33  -1  -8   10.58    1.67
  33   1  -8    8.47    1.67
  31  -1  -8    5.32    1.39
  31   1  -8    6.45    1.46
  29  -1  -8    8.50    1.43
  29   1  -8    9.08    1.48
  27  -1  -8   25.07    2.11
  27   1  -8   19.19    1.87
  25  -1  -8   15.57    1.56
  25   1  -8   16.98    1.63
  23  -1  -8   18.84    1.57
  23   1  -8   15.59    1.55
  21  -1  -8   39.10    2.39
  21   1  -8   44.06    2.47
  19  -1  -8   20.51    1.68
  19   1  -8   21.75    1.74
  17  -1  -8   17.73    1.43
  17   1  -8   19.23    1.52
  15  -1  -8   29.35    1.85
 -15   1   8   28.50    1.52
  15   1  -8   30.09    1.91
  13  -1  -8   26.79    1.79
  13   1  -8   27.98    1.76
 -13   1   8   26.82    1.44
  11  -1  -8   63.98    2.97
 -11   1   8   57.65    2.47
  11   1  -8   63.89    3.00
  11   1  -8   64.48    2.46
   9  -1  -8   44.90    2.36
   9  -1  -8   42.59    1.85
   9   1  -8   48.04    2.36
  -9   1   8   46.27    1.78
   9   1  -8   47.97    1.89
  -9   1   8   45.04    1.94
   7  -1  -8   25.44    1.69
   7  -1  -8   25.06    1.22
  -7   1   8   25.28    1.12
   7   1  -8   24.40    1.19
   7   1  -8   22.60    1.68
   5  -1  -8   41.51    2.08
   5  -1  -8   41.89    2.22
   5  -1  -8   41.74    1.91
  -5  -1   8   44.86    1.76
   5   1  -8   43.99    2.22
   5   1  -8   38.95    1.96
   3  -1  -8   25.82    1.53
   3  -1  -8   25.93    1.48
   3  -1  -8   27.80    1.70
   3   1  -8   26.99    1.77
   3   1  -8   28.44    1.44
   1  -1  -8   62.04    2.70
   1  -1  -8   59.22    2.69
   1  -1  -8   58.06    2.86
   1   1  -8   62.64    2.88
  -1   1   8   53.77    2.77
   1   1  -8   61.54    2.60
   1  -1   8   54.14    2.66
  -1  -1  -8   53.18    2.62
  -1  -1  -8   53.25    2.52
  -1  -1  -8   53.86    2.48
  -1   1  -8   52.96    2.36
  -1   1  -8   51.61    2.65
   1   1   8   51.88    2.61
  -3  -1  -8   47.89    2.55
  -3  -1  -8   45.60    2.28
   3  -1   8   50.05    2.51
  -3  -1  -8   48.56    2.43
  -3   1  -8   47.60    2.47
   3   1   8   46.79    2.51
  -3   1  -8   47.45    2.19
   5  -1   8   23.79    1.83
  -5  -1  -8   25.40    1.82
  -5  -1  -8   27.75    1.59
  -5   1  -8   28.85    1.82
  -5   1  -8   26.21    1.46
   5   1   8   26.94    1.84
  -7  -1  -8   32.96    2.11
   7  -1   8   32.92    2.07
  -7  -1  -8   34.03    1.84
  -7  -1  -8   32.01    2.05
  -7   1  -8   31.37    1.71
  -7   1  -8   35.51    2.09
   7   1   8   31.73    2.14
  -9  -1  -8   38.23    2.01
  -9  -1  -8   35.29    2.23
   9  -1   8   36.39    2.24
   9   1   8   36.77    2.36
  -9   1  -8   34.94    2.22
  -9   1  -8   32.60    2.14
  11  -1   8   14.61    1.57
 -11  -1  -8   15.45    1.61
  11   1   8   14.51    1.61
  13  -1   8   15.56    1.69
 -13  -1  -8   14.00    1.62
  13   1   8   12.24    1.63
  15  -1   8   16.91    1.84
 -15  -1  -8   14.45    1.76
  15   1   8   17.07    1.91
  17  -1   8   12.13    1.74
 -17  -1  -8   14.18    1.77
  17   1   8   13.53    1.88
  19  -1   8    7.51    1.58
 -19  -1  -8    6.11    1.44
  19   1   8    8.06    1.69
 -21  -1  -8    2.29    1.24
  21  -1   8    2.93    1.48
  21   1   8    2.41    1.51
  23  -1   8    2.99    1.60
  23   1   8    2.30    1.71
  36  -2  -8   -0.23    1.39
  36   2  -8   -0.81    1.43
  34  -2  -8    0.22    1.28
  34   2  -8    1.49    1.43
  32  -2  -8    1.41    1.26
  32   2  -8    2.67    1.36
  30  -2  -8   -0.89    1.05
  30   2  -8    0.19    1.14
  28  -2  -8    0.96    1.01
  28   2  -8    1.13    1.11
  26  -2  -8    8.17    1.26
  26   2  -8    7.67    1.30
  24  -2  -8    3.11    0.98
  24   2  -8    4.57    1.09
  22  -2  -8    1.69    0.84
  22   2  -8    2.84    0.92
  20  -2  -8    1.29    0.79
  20   2  -8    1.05    0.83
  18  -2  -8    0.35    0.69
  18   2  -8   -0.41    0.69
  16  -2  -8    3.13    0.76
  16  -2  -8    3.34    0.44
 -16   2   8    3.38    0.65
  16   2  -8    3.68    0.85
  14  -2  -8    4.97    0.48
  14  -2  -8    4.41    0.81
 -14   2   8    3.42    0.65
  14   2  -8    4.42    0.84
  12  -2  -8   -0.08    0.61
  12  -2  -8    0.67    0.37
  12   2  -8    1.68    0.70
  12   2  -8    0.91    0.43
 -12   2   8    0.20    0.45
  10  -2  -8   13.97    1.16
  10  -2  -8   13.45    0.85
 -10   2   8   13.30    1.00
  10   2  -8   13.80    1.22
  10   2  -8   14.75    0.95
   8  -2  -8    3.93    0.75
   8  -2  -8    5.77    0.60
   8   2  -8    3.62    0.80
   8   2  -8    4.62    0.53
  -8   2   8    5.33    0.66
   6  -2  -8   -0.32    0.55
  -6  -2   8    0.21    0.26
   6  -2  -8   -0.47    0.53
   6  -2  -8   -0.51    0.46
  -6   2   8   -0.45    0.38
   4  -2  -8    8.52    0.91
   4  -2  -8    9.48    0.91
   4  -2  -8   10.90    1.01
   4   2  -8    9.97    0.83
   4   2  -8   10.08    1.05
   2  -2  -8   10.53    0.99
   2  -2  -8    9.60    0.98
   2  -2  -8    8.74    0.89
   2   2  -8    8.47    0.74
   2   2  -8    8.88    1.01
  -2   2   8    8.36    0.95
   0  -2   8    3.85    0.75
   0  -2  -8    4.64    0.79
   0  -2  -8    4.04    0.69
   0  -2  -8    4.35    0.79
   0   2  -8    3.67    0.77
   0   2   8    3.51    0.74
   0   2  -8    3.32    0.52
  -2  -2  -8   25.36    1.70
  -2  -2  -8   25.39    1.62
   2  -2   8   23.28    1.74
  -2  -2  -8   22.95    1.49
  -2   2  -8   24.48    1.73
  -2   2  -8   25.09    1.31
   2   2   8   25.51    1.75
  -4  -2  -8    8.22    1.04
   4  -2   8    8.00    1.01
  -4  -2  -8    8.12    0.93
  -4   2  -8    6.04    0.97
   4   2   8    8.63    1.05
  -4   2  -8    6.83    0.71
  -6  -2  -8    0.90    0.61
  -6  -2  -8    0.27    0.77
  -6  -2  -8    0.98    0.75
   6  -2   8    0.97    0.72
  -6   2  -8    0.36    0.74
  -6   2  -8    0.16    0.46
   6   2   8    0.64    0.74
   8  -2   8   -0.07    0.71
  -8  -2  -8    0.27    0.77
  -8  -2  -8    0.15    0.59
   8   2   8   -0.04    0.78
  -8   2  -8   -0.06    0.75
  10  -2   8    0.65    0.82
 -10  -2  -8    1.52    0.67
 -10  -2  -8    1.25    0.90
 -10   2  -8    1.24    0.87
  10   2   8    0.59    0.91
  12  -2   8    2.45    1.01
 -12  -2  -8    1.76    1.00
  12   2   8    3.36    1.17
 -14  -2  -8    5.94    1.30
  14  -2   8    7.60    1.39
  14   2   8    5.27    1.39
 -16  -2  -8    0.93    1.06
  16  -2   8    2.38    1.20
  16   2   8    1.53    1.29
 -18  -2  -8    0.03    1.11
  18  -2   8    1.52    1.25
  18   2   8   -0.40    1.26
 -20  -2  -8    0.29    1.12
  20  -2   8    0.25    1.28
  20   2   8   -0.75    1.37
  22  -2   8   -0.04    1.39
  22   2   8   -0.54    1.49
  37  -3  -8   -0.40    1.44
  37   3  -8    1.12    1.57
  35  -3  -8   -1.46    1.27
  35   3  -8    0.98    1.45
  33  -3  -8    1.69    1.31
  33   3  -8    1.64    1.37
  31  -3  -8    1.28    1.17
  31   3  -8    0.00    1.20
  29  -3  -8    5.54    1.22
  29   3  -8    3.82    1.33
  27  -3  -8    5.04    1.14
  27   3  -8    3.57    1.24
  25  -3  -8   11.31    1.33
  25   3  -8    8.60    1.35
  23  -3  -8    6.96    1.11
  23   3  -8    7.90    1.24
  21  -3  -8    1.22    0.78
  21   3  -8   -0.64    0.79
  19  -3  -8    3.78    0.86
  19   3  -8    3.16    0.93
  17  -3  -8    9.85    1.05
  17  -3  -8   10.71    0.81
  17   3  -8   10.38    1.19
  15  -3  -8    3.16    0.77
  15  -3  -8    3.34    0.52
  15   3  -8    2.64    0.80
 -15   3   8    2.38    0.59
  13  -3  -8    3.91    0.54
  13  -3  -8    3.12    0.73
  13   3  -8    3.46    0.79
 -13   3   8    3.66    0.62
  11  -3  -8   13.44    0.90
  11  -3  -8   11.64    1.05
 -11   3   8   12.86    1.01
  11   3  -8   13.11    0.93
  11   3  -8   11.84    1.18
   9  -3  -8    2.09    0.63
   9  -3  -8    2.17    0.54
   9   3  -8    1.12    0.68
  -9   3   8    1.60    0.51
   9   3  -8    1.91    0.44
  -7  -3   8    0.99    0.28
   7  -3  -8    1.64    0.59
   7  -3  -8    0.74    0.52
   7  -3  -8    0.88    0.57
  -7   3   8    1.39    0.48
   7   3  -8    1.12    0.66
   7   3  -8    0.58    0.34
   5  -3  -8   15.22    1.09
   5  -3  -8   13.26    1.14
   5  -3  -8   14.47    1.20
  -5  -3   8   18.19    0.90
   5   3  -8   13.77    1.25
  -5   3   8   16.33    1.06
   3  -3  -8    3.40    0.72
   3  -3  -8    3.24    0.72
   3  -3  -8    3.65    0.71
  -3  -3   8    3.70    0.53
   3   3  -8    4.12    0.79
   3   3  -8    3.73    0.48
  -3   3   8    2.24    0.65
   1  -3  -8   21.98    1.44
   1  -3  -8   20.82    1.45
   1  -3  -8   21.91    1.58
  -1   3   8   23.72    1.60
   1   3  -8   19.91    1.11
   1   3  -8   22.25    1.66
  -1  -3  -8   26.02    1.65
   1  -3   8   29.53    1.81
  -1  -3  -8   29.58    1.75
  -1  -3  -8   27.54    1.84
  -1   3  -8   28.69    1.37
  -1   3  -8   27.24    1.83
   1   3   8   28.37    1.84
   3  -3   8    1.56    0.72
  -3  -3  -8    1.74    0.76
  -3  -3  -8    1.97    0.67
  -3   3  -8    1.43    0.73
   3   3   8    1.23    0.70
  -3   3  -8    1.54    0.43
  -5  -3  -8    6.08    0.90
  -5  -3  -8    6.02    1.02
  -5  -3  -8    7.47    1.13
   5  -3   8    7.48    1.01
  -5   3  -8    6.49    1.00
   5   3   8    6.54    1.03
  -7  -3  -8   24.02    1.60
   7  -3   8   22.57    1.76
  -7  -3  -8   24.54    1.75
   7   3   8   21.88    1.90
  -7   3  -8   22.90    1.75
  -9  -3  -8    3.96    1.06
  -9  -3  -8    4.34    0.87
   9  -3   8    4.29    1.01
   9   3   8    3.92    1.07
  -9   3  -8    4.15    1.00
 -11  -3  -8    4.09    0.89
 -11  -3  -8    3.38    1.09
  11  -3   8    2.86    1.01
  11   3   8    2.58    1.12
 -11   3  -8    3.80    1.02
 -13  -3  -8    9.07    1.44
  13  -3   8   11.48    1.48
  13   3   8   11.35    1.66
 -15  -3  -8    2.41    1.17
  15  -3   8    2.08    1.16
  15   3   8    1.68    1.30
 -17  -3  -8    3.74    1.31
  17  -3   8    3.95    1.37
  17   3   8    4.80    1.53
 -19  -3  -8    0.23    1.18
  19  -3   8    0.28    1.23
  19   3   8    1.77    1.50
  21  -3   8    0.04    1.33
  21   3   8    0.95    1.59
  36  -4  -8    1.58    1.44
  36   4  -8    1.45    1.53
  34  -4  -8    2.35    1.36
  34   4  -8    1.26    1.43
  32  -4  -8    2.70    1.24
  32   4  -8   -0.57    1.25
  30  -4  -8   -0.47    1.00
  30   4  -8   -0.06    1.23
  28  -4  -8    4.67    1.17
  28   4  -8    7.83    1.46
  26  -4  -8    8.69    1.23
  26   4  -8    7.74    1.39
  24  -4  -8    4.34    0.98
  24   4  -8    2.89    1.10
  22  -4  -8   22.91    1.81
  22   4  -8   24.63    1.92
 -22   4   8   23.25    1.59
  20  -4  -8   10.49    1.10
  20   4  -8    8.04    1.18
 -20   4   8    9.30    1.04
  18  -4  -8    0.63    0.68
  18  -4  -8    0.71    0.50
 -18   4   8    0.72    0.58
  18   4  -8    1.63    0.84
  16  -4  -8    5.40    0.84
  16  -4  -8    5.48    0.69
 -16   4   8    5.60    0.77
  16   4  -8    4.32    0.98
  14  -4  -8   16.89    1.30
  14  -4  -8   17.32    1.10
 -14   4   8   16.94    1.19
  14   4  -8   15.98    1.42
  12  -4  -8   22.32    1.61
  12  -4  -8   24.36    1.33
  12   4  -8   24.92    1.71
 -12   4   8   22.07    1.35
  10  -4  -8   50.25    2.52
  10  -4  -8   50.30    2.32
  10   4  -8   56.45    2.10
  10   4  -8   56.50    2.73
 -10   4   8   50.81    2.24
   8  -4  -8   26.06    1.40
  -8  -4   8   24.01    1.10
   8  -4  -8   23.80    1.59
   8  -4  -8   22.12    1.56
   8   4  -8   24.10    1.15
   8   4  -8   22.36    1.73
  -8   4   8   23.10    1.33
   6  -4  -8    8.38    0.91
  -6  -4   8    8.41    0.68
   6  -4  -8    6.91    0.94
   6  -4  -8   10.17    0.93
  -6   4   8   10.50    0.90
   6   4  -8    8.32    1.04
   6   4  -8    9.80    0.68
   4  -4  -8   30.47    1.67
   4  -4  -8   30.72    1.77
   4  -4  -8   31.17    1.77
  -4  -4   8   30.04    1.44
   4   4  -8   30.87    1.88
  -4   4   8   29.87    1.54
   4   4  -8   29.52    1.40
   2  -4  -8   23.30    1.65
   2  -4  -8   26.14    1.58
   2  -4  -8   24.48    1.57
  -2  -4   8   22.59    1.29
   2   4  -8   22.32    1.72
   2   4  -8   22.78    1.14
  -2   4   8   22.46    1.60
   0  -4  -8   40.55    2.19
   0  -4  -8   43.69    2.28
   0  -4   8   40.81    1.98
   0   4  -8   43.04    2.33
   0   4   8   42.75    2.27
   0   4  -8   39.76    1.76
   2  -4   8   62.03    2.96
  -2  -4  -8   61.10    2.92
  -2  -4  -8   59.17    3.03
   2   4   8   61.41    3.03
  -2   4  -8   60.52    2.48
  -2   4  -8   61.78    2.95
  -4  -4  -8   17.73    1.56
   4  -4   8   18.20    1.54
  -4  -4  -8   17.04    1.50
  -4  -4  -8   16.82    1.39
  -4   4  -8   17.70    1.48
   4   4   8   18.03    1.55
   6  -4   8   16.07    1.48
  -6  -4  -8   15.40    1.54
  -6  -4  -8   15.18    1.33
   6   4   8   16.21    1.51
  -6   4  -8   15.98    1.46
  -8  -4  -8   14.42    1.56
   8  -4   8   14.29    1.44
  -8  -4  -8   14.81    1.37
   8   4   8   14.26    1.59
  -8   4  -8   12.11    1.34
 -10  -4  -8    2.16    0.81
 -10  -4  -8    0.17    0.91
  10  -4   8    1.03    0.87
 -10   4  -8    1.22    0.87
  10   4   8    2.77    1.11
 -12  -4  -8    8.66    1.44
  12  -4   8    8.56    1.37
  12   4   8   10.23    1.62
  14  -4   8   32.65    2.49
 -14  -4  -8   32.03    2.43
  14   4   8   31.19    2.76
  16  -4   8   10.33    1.62
 -16  -4  -8   10.52    1.66
  16   4   8   10.97    1.90
  18  -4   8   14.31    1.88
 -18  -4  -8   17.07    1.96
  18   4   8   13.81    2.16
  20  -4   8    6.67    1.64
  20   4   8   10.02    2.09
  22  -4   8    0.50    1.46
  22   4   8    2.08    1.79
  35   5  -8    8.49    1.88
  33   5  -8    3.43    1.55
  31   5  -8   10.63    1.76
  29   5  -8   11.85    1.72
  27  -5  -8   13.33    1.42
  27   5  -8   12.13    1.69
  25  -5  -8   32.75    2.22
  25   5  -8   31.68    2.45
  23  -5  -8   23.79    1.83
 -23   5   8   20.28    1.57
  23   5  -8   19.16    1.81
  21  -5  -8   16.19    1.35
 -21   5   8   18.15    1.40
  21   5  -8   15.04    1.57
  19  -5  -8   48.54    2.41
  19  -5  -8   43.53    2.15
 -19   5   8   44.78    2.19
  19   5  -8   45.14    2.64
  17  -5  -8   28.04    1.78
  17  -5  -8   29.68    1.58
 -17   5   8   27.22    1.62
  17   5  -8   27.99    2.06
  15  -5  -8   51.43    2.32
  15  -5  -8   47.77    2.50
 -15   5   8   50.93    2.28
  15   5  -8   52.46    2.70
  13  -5  -8   88.96    3.59
  13  -5  -8   85.65    3.75
 -13   5   8   85.37    3.38
  13   5  -8   88.18    3.95
  11  -5  -8   26.31    1.85
  11  -5  -8   28.11    1.59
  11  -5  -8   27.87    1.75
  11   5  -8   31.81    2.04
 -11   5   8   29.20    1.56
   9  -5  -8   61.30    2.77
   9  -5  -8   59.38    2.97
   9  -5  -8   60.20    2.68
   9   5  -8   61.81    2.27
   9   5  -8   60.60    3.03
  -9   5   8   55.07    2.49
  -7  -5   8   62.33    2.44
   7  -5  -8   56.04    2.90
   7  -5  -8   54.41    2.71
   7  -5  -8   59.73    2.69
   7   5  -8   62.90    2.94
  -7   5   8   54.75    2.71
   7   5  -8   62.65    2.19
   5  -5  -8   29.37    1.85
   5  -5  -8   30.45    1.73
  -5  -5   8   30.35    1.47
   5  -5  -8   31.15    1.84
  -5   5   8   29.63    1.79
   5   5  -8   30.45    2.00
   5   5  -8   30.12    1.23
  -3  -5   8   62.59    2.57
   3  -5  -8   54.95    2.87
   3  -5  -8   61.46    2.83
   3  -5  -8   57.78    2.84
   3   5  -8   64.71    2.95
   3   5  -8   58.48    2.39
   1  -5  -8   51.49    2.65
   1  -5  -8   49.36    2.60
  -1  -5   8   55.32    2.41
   1   5  -8   55.66    2.77
  -1  -5  -8   28.62    1.91
   1  -5   8   25.93    1.81
   1  -5   8   26.43    1.57
  -1  -5  -8   25.73    1.74
  -1   5  -8   31.25    1.94
  -3  -5  -8   56.09    2.84
   3  -5   8   54.68    2.61
  -3  -5  -8   52.32    2.78
   3  -5   8   59.56    2.91
   3   5   8   58.51    2.96
  -3   5  -8   57.43    2.86
  -5  -5  -8   31.95    2.06
   5  -5   8   36.01    2.13
  -5  -5  -8   32.06    1.99
   5   5   8   29.91    2.25
  -5   5  -8   33.38    2.08
   7  -5   8   19.43    1.63
  -7  -5  -8   19.31    1.75
  -7  -5  -8   18.56    1.52
   7   5   8   17.69    1.69
  -7   5  -8   17.60    1.56
  -9  -5  -8   19.11    1.80
  -9  -5  -8   18.59    1.58
   9  -5   8   16.81    1.63
  -9   5  -8   17.94    1.62
   9   5   8   20.60    1.87
 -11  -5  -8   15.43    1.73
 -11  -5  -8   13.73    1.44
  11  -5   8   13.00    1.55
  11   5   8   13.21    1.77
 -11   5  -8   15.87    1.57
  13  -5   8   18.40    1.85
 -13  -5  -8   21.55    2.07
  13   5   8   18.09    2.13
 -15  -5  -8   27.22    2.28
  15  -5   8   22.01    2.10
  15   5   8   23.90    2.47
 -17  -5  -8    8.14    1.56
  17  -5   8    7.90    1.55
  17   5   8    7.74    1.91
  19  -5   8    9.69    1.72
  19   5   8    8.58    2.04
  21  -5   8    7.10    1.73
  21   5   8    9.48    2.22
  34   6  -8    1.70    1.60
  32   6  -8    0.74    1.40
  30   6  -8    2.33    1.35
  28   6  -8    4.00    1.40
  26   6  -8    7.53    1.46
  24   6  -8   17.33    1.80
 -24   6   8   17.51    1.48
 -22   6   8   14.65    1.30
  22   6  -8   13.03    1.56
  20   6  -8    0.61    0.89
 -20   6   8    0.31    0.63
 -18   6   8    4.97    0.84
  18   6  -8    3.90    1.07
  16  -6  -8   30.11    1.71
  16   6  -8   32.70    2.17
 -16   6   8   30.21    1.72
  14  -6  -8   35.35    1.83
 -14   6   8   32.85    1.79
  14   6  -8   34.61    2.24
  12  -6  -8   45.17    2.25
  12  -6  -8   48.29    2.56
  12   6  -8   47.78    2.58
 -12   6   8   46.57    2.16
  10  -6  -8   16.28    1.24
  10  -6  -8   13.77    1.38
 -10   6   8   17.25    1.23
  10   6  -8   15.01    1.42
   8  -6  -8    3.14    0.74
   8  -6  -8    1.40    0.78
  -8  -6   8    1.94    0.50
   8   6  -8    1.71    0.42
   8   6  -8    2.41    0.83
  -8   6   8    2.39    0.64
  -8   6   8    2.31    0.61
   6  -6  -8    9.96    0.97
   6  -6  -8   10.02    1.15
  -6  -6   8    9.95    0.84
  -6   6   8    9.61    0.94
   6   6  -8   10.17    0.66
   6   6  -8    9.87    1.17
   4  -6  -8   12.62    1.24
  -4  -6   8   10.79    0.95
   4  -6  -8   12.88    1.11
   4   6  -8   12.77    1.30
  -4   6   8   12.21    1.11
   2  -6  -8   21.27    1.64
  -2  -6   8   21.54    1.34
   2  -6  -8   25.00    1.69
   2   6  -8   22.95    1.79
  -2   6   8   20.44    1.66
   0  -6  -8   26.63    1.74
   0  -6  -8   23.17    1.70
   0  -6  -8   21.35    1.64
   0  -6   8   22.43    1.41
   0   6  -8   23.62    1.76
   0   6   8   22.39    1.76
  -2  -6  -8   24.81    1.75
   2  -6   8   25.93    1.82
  -2  -6  -8   21.76    1.68
   2  -6   8   21.00    1.48
  -2   6  -8   26.41    1.77
   4  -6   8   15.80    1.32
  -4  -6  -8   15.63    1.47
   4  -6   8   17.49    1.52
  -4  -6  -8   16.45    1.61
  -4   6  -8   18.80    1.58
  -6  -6  -8    9.77    1.21
   6  -6   8    9.59    1.23
  -6  -6  -8   10.08    1.40
   6  -6   8   10.05    1.17
   6   6   8   11.75    1.41
  -6   6  -8   10.07    1.24
   8  -6   8    4.73    1.09
  -8  -6  -8    6.54    1.24
  -8  -6  -8    4.72    1.00
   8  -6   8    5.80    1.07
   8   6   8    7.57    1.36
  -8   6  -8    6.47    1.13
 -10  -6  -8   17.81    1.66
 -10  -6  -8   12.48    1.67
  10  -6   8   15.61    1.63
 -10   6  -8   17.24    1.62
  10   6   8   14.28    1.80
  12  -6   8   11.19    1.55
 -12  -6  -8   11.90    1.49
 -12  -6  -8   14.19    1.77
 -12   6  -8   14.32    1.56
  12   6   8   16.33    2.03
  14  -6   8    9.20    1.50
 -14  -6  -8    7.72    1.55
  14   6   8    9.36    1.86
  16  -6   8   10.71    1.69
 -16  -6  -8   12.58    1.80
  16   6   8   12.13    2.10
  18  -6   8    2.44    1.38
  18   6   8    1.87    1.79
  20  -6   8   -0.23    1.36
  20   6   8    0.13    1.78
  33   7  -8   -1.79    1.41
  31   7  -8    0.09    1.41
  29   7  -8    0.50    1.33
  27   7  -8   -1.10    1.12
 -25   7   8    0.28    0.75
  25   7  -8    0.90    1.13
 -23   7   8   -0.09    0.69
  23   7  -8    1.23    1.08
 -21   7   8    2.37    0.82
  21   7  -8    3.34    1.12
  19   7  -8   -1.69    0.85
 -19   7   8   -0.31    0.61
 -17   7   8    2.67    0.73
  17   7  -8    2.44    0.98
 -15   7   8    0.23    0.59
  15   7  -8   -0.65    0.78
 -13   7   8    1.67    0.66
  13   7  -8    1.32    0.86
  11   7  -8    1.26    0.86
 -11   7   8    0.17    0.60
   9  -7  -8    0.84    0.74
   9   7  -8    0.90    0.82
  -9   7   8    0.78    0.58
   7  -7  -8    3.37    0.86
   7   7  -8    2.33    0.42
   7   7  -8    4.22    0.94
  -7   7   8    2.80    0.68
   5  -7  -8   10.89    1.25
  -5  -7   8   12.10    1.00
  -5   7   8   11.32    1.05
   5   7  -8   12.10    0.65
   5   7  -8   13.85    1.33
   3  -7  -8    0.30    0.76
  -3  -7   8    1.36    0.61
   3  -7  -8    0.74    0.81
   3   7  -8    0.10    0.76
  -3   7   8    2.42    0.71
   1  -7  -8    2.57    0.84
  -1  -7   8    2.56    0.69
   1  -7  -8    2.08    0.91
   1   7  -8    3.21    0.89
  -1   7   8    1.71    0.78
   1  -7   8    3.49    0.74
  -1  -7  -8    2.29    0.83
   1  -7   8    1.70    0.79
  -1  -7  -8    0.94    0.92
  -1   7  -8    1.77    0.83
   1   7   8    1.82    0.84
   3  -7   8   -0.11    0.74
  -3  -7  -8    0.36    0.72
   3  -7   8    0.53    0.67
  -3  -7  -8    0.09    0.85
   3   7   8    0.69    0.83
  -3   7  -8    1.14    0.81
   5  -7   8    6.08    0.96
  -5  -7  -8    4.94    1.20
  -5  -7  -8    4.78    1.03
   5  -7   8    5.44    1.03
  -5   7  -8    6.48    1.06
  -7  -7  -8    3.59    1.17
   7  -7   8    4.38    1.01
  -7  -7  -8    4.30    1.02
   7  -7   8    5.38    1.11
  -7   7  -8    4.96    1.08
   9  -7   8    4.32    1.12
   9  -7   8    4.22    1.06
  -9  -7  -8    3.82    1.25
  -9  -7  -8    4.07    1.05
  -9   7  -8    5.05    1.08
  11  -7   8    1.10    1.01
  11  -7   8    1.25    0.99
 -11  -7  -8    0.44    1.15
 -11   7  -8    1.81    1.02
  11   7   8   -0.69    1.24
  13  -7   8    0.73    1.06
  13  -7   8   -0.05    0.92
 -13  -7  -8    0.92    1.14
  13   7   8   -0.88    1.37
  15  -7   8   -0.93    1.02
 -15  -7  -8    0.95    1.23
  15  -7   8   -0.72    1.14
  15   7   8    0.43    1.57
  17  -7   8    3.28    1.40
  17  -7   8    2.83    1.24
  17   7   8    3.16    1.82
  30   8  -8   -0.02    1.40
  28   8  -8    0.20    1.29
  26   8  -8    0.41    1.20
 -26   8   8    0.92    0.84
  24   8  -8    0.42    1.12
 -24   8   8    0.66    0.79
  22   8  -8    0.00    1.03
 -22   8   8    0.46    0.70
 -20   8   8    0.23    0.70
  20   8  -8    0.35    1.04
 -18   8   8    0.17    0.65
  18   8  -8   -0.55    0.92
  16   8  -8    0.57    0.88
 -16   8   8   -0.37    0.58
  14   8  -8    0.63    0.92
 -14   8   8    0.38    0.65
 -12   8   8    0.53    0.62
  12   8  -8    1.85    0.91
  10   8  -8   -0.19    0.83
 -10   8   8    1.17    0.64
   8   8  -8    5.01    1.01
  -8   8   8    4.73    0.83
   8   8  -8    4.66    0.55
   6  -8  -8    4.38    0.98
   6   8  -8    4.87    1.00
   6   8  -8    4.08    0.42
  -4  -8   8    0.61    0.57
   4  -8  -8   -0.13    0.80
   4   8  -8   -0.24    0.77
  -2  -8   8   -0.01    0.59
   2  -8  -8    0.51    0.85
   2   8  -8   -0.24    0.76
   0  -8  -8    1.19    0.90
   0  -8   8    1.54    0.70
   0   8  -8    1.02    0.83
  -2  -8  -8    3.74    1.13
   2  -8   8    3.09    0.85
   2  -8   8    2.41    0.91
  -2   8  -8    5.19    1.00
  -4  -8  -8    5.89    1.23
   4  -8   8    8.15    1.14
   4  -8   8    7.96    1.16
  -4   8  -8    8.24    1.15
   6  -8   8    8.01    1.21
   6  -8   8    6.48    1.12
  -6  -8  -8    7.69    1.36
   6   8   8    6.63    1.33
  -6   8  -8    6.88    1.15
   8  -8   8    3.41    1.03
   8  -8   8    4.07    1.02
  -8  -8  -8    1.40    1.10
  -8   8  -8    3.24    1.07
 -10  -8  -8    1.02    1.15
  10  -8   8    0.18    0.95
  10  -8   8   -0.19    0.97
 -10   8  -8    1.41    1.02
  12  -8   8   -0.17    1.06
 -12  -8  -8    1.59    1.20
  12  -8   8    1.31    0.98
  14  -8   8    2.26    1.11
  14  -8   8    2.51    1.26
  14   8   8    1.67    1.64
  16  -8   8    1.15    1.31
  16   8   8    7.16    1.95
  29   9  -8   11.77    1.91
  27   9  -8   10.48    1.80
 -27   9   8   12.17    1.39
  25   9  -8    6.68    1.54
 -25   9   8    5.66    1.09
 -23   9   8    9.50    1.20
  23   9  -8   12.70    1.71
 -21   9   8    8.73    1.14
  21   9  -8    8.85    1.54
 -19   9   8   12.05    1.26
  19   9  -8   11.40    1.56
  17   9  -8   29.53    2.31
 -17   9   8   32.42    1.87
 -15   9   8   21.47    1.54
  15   9  -8   19.31    1.80
  13   9  -8   15.65    1.61
 -13   9   8   17.04    1.37
  11  -9  -8   25.51    1.86
  11   9  -8   27.99    2.22
 -11   9   8   27.73    1.70
   9  -9  -8   16.69    1.58
  -9   9   8   19.10    1.43
   9   9  -8   18.73    1.68
   7  -9  -8   10.56    1.29
   7   9  -8   10.68    1.35
   5  -9  -8   24.25    1.80
   5   9  -8   23.34    1.99
   3  -9  -8   18.27    1.67
   3   9  -8   19.34    1.64
  -1  -9   8   17.34    1.37
   1  -9  -8   15.13    1.64
   1   9  -8   16.89    1.53
   1  -9   8   23.68    1.63
  -1  -9  -8   21.76    1.87
   1  -9   8   18.98    1.66
  -1   9  -8   24.37    1.79
   3  -9   8    9.93    1.21
  -3  -9  -8    8.66    1.38
   3  -9   8    9.24    1.29
  -3   9  -8    7.78    1.18
  -5  -9  -8    4.78    1.26
   5  -9   8    6.78    1.12
   5  -9   8    6.02    1.16
  -5   9  -8    5.90    1.14
   7  -9   8   11.36    1.44
  -7  -9  -8    7.77    1.48
   7  -9   8   11.35    1.41
  -7   9  -8    9.31    1.33
  -9  -9  -8    3.50    1.27
   9  -9   8    4.17    1.11
   9  -9   8    0.89    1.06
  -9   9  -8    3.54    1.11
  11  -9   8    8.46    1.42
 -11  -9  -8   10.08    1.68
  11  -9   8    8.75    1.39
 -11   9  -8   11.57    1.47
  13  -9   8    4.93    1.37
  13  -9   8    8.09    1.47
 -26  10   8    4.14    1.04
  26  10  -8    3.59    1.46
 -24  10   8    6.70    1.13
  24  10  -8    6.56    1.55
 -22  10   8    4.94    1.01
  22  10  -8    3.78    1.39
  20 -10  -8    2.10    1.10
 -20  10   8    3.43    0.93
  20  10  -8    2.91    1.21
  18 -10  -8    7.97    1.26
  18  10  -8    5.52    1.30
 -18  10   8    6.02    1.04
  16 -10  -8    4.99    1.20
 -16  10   8    7.39    1.07
  16  10  -8    7.59    1.34
  14 -10  -8    7.80    1.29
  14  10  -8    6.92    1.32
 -14  10   8    7.96    1.07
  12 -10  -8   13.08    1.49
 -12  10   8   14.62    1.34
  12  10  -8   11.85    1.52
  10 -10  -8    9.86    1.32
  10  10  -8    6.72    1.26
 -10  10   8    9.57    1.12
   8 -10  -8    9.50    1.35
   8  10  -8   10.15    1.38
   6 -10  -8   12.03    1.44
   6  10  -8   14.64    1.51
   4 -10  -8    6.50    1.23
   4  10  -8    4.87    1.12
   2 -10  -8    8.98    1.43
   0 -10   8   17.82    1.59
   0 -10   8   17.99    1.49
   0 -10  -8   14.11    1.68
   2 -10   8   14.38    1.50
  -2 -10  -8   12.25    1.63
   2 -10   8   13.40    1.37
   4 -10   8   12.02    1.33
   4 -10   8   10.62    1.34
  -4 -10  -8    8.29    1.50
   6 -10   8    7.14    1.29
   6 -10   8    6.11    1.16
  -6 -10  -8    7.41    1.52
  -8 -10  -8    1.60    1.27
   8 -10   8    2.64    1.09
   8 -10   8    4.00    1.16
  10 -10   8    5.84    1.28
  23  11  -8   -0.06    1.28
 -23  11   8    1.95    0.93
  21 -11  -8    2.83    1.27
 -21  11   8    1.97    0.94
  21  11  -8    1.74    1.28
  19 -11  -8    4.87    1.31
 -19  11   8    5.67    1.05
  19  11  -8    1.85    1.25
  17 -11  -8    1.27    1.06
  17  11  -8    0.22    1.12
 -17  11   8    2.03    0.84
  15 -11  -8    2.40    1.15
 -15  11   8    2.56    0.87
  15  11  -8    4.15    1.22
[truncated: 87,379 more chars]
