# Supplementary material for: Crystal structure of chlorido­(2-{[2-(phenyl­car­bamo­thioyl)hydrazin-1-ylidene](pyridin-2-yl)methyl}pyridin-1-ium)gold(I) chloride sesqui­hydrate
Source: Acta Crystallogr E Crystallogr Commun. 2015 Aug 26;71(Pt 9):1070–2. doi: 10.1107/S2056989015015480 (PMC4555388; doi:10.1107/S2056989015015480)
Supplement: Supplementary file 2 [file e-71-01070-Isup3.hkl]

data_I                                                                          
_shelx_title ' CCG_IJL01_0m in C2/c'                                            
_shelx_refln_list_code          4                                               
_shelx_F_calc_maximum      731.25                                               
_exptl_crystal_F_000      2424.00                                               
_reflns_d_resolution_high  0.7990                                               
                                                                                
loop_                                                                           
 _space_group_symop_operation_xyz                                               
 'x, y, z'                                                                      
 '-x, y, -z+1/2'                                                                
 'x+1/2, y+1/2, z'                                                              
 '-x+1/2, y+1/2, -z+1/2'                                                        
 '-x, -y, -z'                                                                   
 'x, -y, z-1/2'                                                                 
 '-x+1/2, -y+1/2, -z'                                                           
 'x+1/2, -y+1/2, z-1/2'                                                         
                                                                                
_cell_length_a    31.0939                                                       
_cell_length_b    12.2704                                                       
_cell_length_c    11.8851                                                       
_cell_angle_alpha  90.000                                                       
_cell_angle_beta  110.174                                                       
_cell_angle_gamma  90.000                                                       
                                                                                
_shelx_F_squared_multiplier     1.000                                           
                                                                                
loop_                                                                           
 _refln_index_h                                                                 
 _refln_index_k                                                                 
 _refln_index_l                                                                 
 _refln_F_squared_calc                                                          
 _refln_F_squared_meas                                                          
 _refln_F_squared_sigma                                                         
 _refln_observed_status                                                         
   4   0   0     136254.73     138456.75      2445.73 o                         
   6   0   0     453294.22     459240.47      8037.23 o                         
   8   0   0      45502.56      42895.98       917.27 o                         
  10   0   0     281362.22     284183.19      5766.41 o                         
  12   0   0     451214.50     449915.16      9085.53 o                         
  14   0   0     148724.22     141407.89      2989.75 o                         
  16   0   0     128523.06     120602.11      2594.99 o                         
  18   0   0      71525.30      70023.12      1773.55 o                         
  20   0   0      17320.88      17869.06       630.62 o                         
  22   0   0      52611.09      54508.15      2842.97 o                         
  24   0   0      61422.08      63077.28      1613.50 o                         
  26   0   0      48589.07      50404.82      1338.45 o                         
  28   0   0      54625.44      55075.55      1928.98 o                         
  30   0   0      11338.26      11393.62      1403.81 o                         
  32   0   0       6213.94       6570.55      1211.59 o                         
  34   0   0       5957.80       4980.34      1182.47 o                         
  36   0   0       5228.28       4788.12      1240.72 o                         
   1   1   0       3680.31       3664.02        95.74 o                         
   3   1   0       1979.79       2111.93        77.72 o                         
   5   1   0       1500.21       1358.63        66.38 o                         
   7   1   0        806.14        818.37        69.65 o                         
   9   1   0       2869.04       2943.72       160.76 o                         
  11   1   0       4328.44       4509.53       171.70 o                         
  13   1   0         87.63         55.06        99.79 o                         
  15   1   0       8222.90       8583.55       265.59 o                         
  17   1   0         62.40        170.59       119.62 o                         
  19   1   0        514.31       1073.95       272.98 o                         
  21   1   0        400.71        164.26       252.23 o                         
  23   1   0        860.11        614.83       240.44 o                         
  25   1   0       3093.61       3459.52       521.97 o                         
  27   1   0         35.94        -77.56       263.32 o                         
  29   1   0         56.69       -157.14       285.86 o                         
  31   1   0       2163.90       1975.39       487.14 o                         
  33   1   0        441.03        280.28       457.67 o                         
  35   1   0         82.72       -462.15       673.35 o                         
   0   2   0      14211.27      14592.10       269.66 o                         
   2   2   0       4161.42       4894.73        97.96 o                         
   4   2   0       2598.52       3084.28       116.78 o                         
   6   2   0       4825.28       4931.94       172.24 o                         
   8   2   0      13514.67      13688.75       272.99 o                         
  10   2   0      18800.96      18153.51       442.20 o                         
  12   2   0      25061.91      24810.63       590.50 o                         
  14   2   0      55439.29      55599.45      1369.60 o                         
  16   2   0      14634.13      16379.48       624.68 o                         
  18   2   0        697.52        850.75       193.74 o                         
  20   2   0      10919.19      10647.76       436.81 o                         
  22   2   0       1420.66       1815.08       262.90 o                         
  24   2   0       2967.22       3338.77       328.90 o                         
  26   2   0       6812.03       7906.18       464.95 o                         
  28   2   0       1664.39       1519.52       327.59 o                         
  30   2   0       3704.76       3770.70       424.31 o                         
  32   2   0        989.58       1164.82       341.81 o                         
  34   2   0         66.90        138.45       439.19 o                         
  36   2   0        645.49        751.98       751.48 o                         
   1   3   0      13408.90      13424.95       185.17 o                         
   3   3   0       1011.01       1079.29       121.47 o                         
   5   3   0      59886.77      62969.60       956.07 o                         
   7   3   0       2846.80       2791.98       144.54 o                         
   9   3   0       6648.93       6351.24       183.38 o                         
  11   3   0       3520.06       3149.08       188.36 o                         
  13   3   0        224.53         63.80       130.71 o                         
  15   3   0      13028.74      12358.43       419.36 o                         
  17   3   0       4999.63       5700.48       370.78 o                         
  19   3   0        297.46         76.92       372.11 o                         
  21   3   0        527.07        626.96       234.35 o                         
  23   3   0       1018.57       1093.91       260.83 o                         
  25   3   0         30.23        -51.45       246.46 o                         
  27   3   0       1118.70        613.26       294.66 o                         
  29   3   0       3145.48       2754.66       368.93 o                         
  31   3   0        426.48        -67.98       302.74 o                         
  33   3   0       1396.48       1168.86       361.74 o                         
  35   3   0         16.22       -368.24       368.24 o                         
   0   4   0     262150.56     270541.09      4443.91 o                         
   2   4   0     298346.50     307989.12      4281.50 o                         
   4   4   0     232025.17     235281.72      3011.58 o                         
   6   4   0      53512.46      53590.54       908.28 o                         
   8   4   0     202256.52     204080.45      3026.02 o                         
  10   4   0     139072.23     137610.16      2086.15 o                         
  12   4   0     106872.21     103166.82      1756.30 o                         
  14   4   0     174937.58     171166.19      2849.86 o                         
  16   4   0      81655.45      79334.91      1428.00 o                         
  18   4   0      32374.84      32075.22       895.00 o                         
  20   4   0      25816.42      27667.17       742.56 o                         
  22   4   0      12325.66      11776.87       650.75 o                         
  24   4   0      17203.89      17692.53       623.90 o                         
  26   4   0      40252.21      40364.01      1046.56 o                         
  28   4   0      21479.39      22902.82       818.64 o                         
  30   4   0       5690.53       6969.00       481.86 o                         
  32   4   0       7865.36       8238.94       532.30 o                         
  34   4   0       2215.73       3071.99       490.03 o                         
   1   5   0        859.09        786.94        56.71 o                         
   3   5   0         17.50        -32.83        51.11 o                         
   5   5   0       1943.21       1837.19        86.13 o                         
   7   5   0      12105.36      13352.28       517.09 o                         
   9   5   0        955.33        930.05       102.92 o                         
  11   5   0        591.17        560.74       132.42 o                         
  13   5   0       1910.86       1700.56       149.79 o                         
  15   5   0         80.31        189.75       144.34 o                         
  17   5   0       3027.51       3276.34       232.06 o                         
  19   5   0       8336.11       8390.44       393.73 o                         
  21   5   0        389.33        341.98       221.35 o                         
  23   5   0       1597.74       2149.79       310.24 o                         
  25   5   0        668.48        650.42       436.35 o                         
  27   5   0        645.47       1333.34       311.08 o                         
  29   5   0       2416.01       2606.99       366.47 o                         
  31   5   0        123.21       -237.20       303.05 o                         
  33   5   0         16.57        275.81       388.52 o                         
   0   6   0      90279.58      91053.41      1736.79 o                         
   2   6   0     100071.32     101087.15      1575.28 o                         
   4   6   0      76999.44      80885.61      1159.57 o                         
   6   6   0      28120.77      26679.10       471.39 o                         
   8   6   0      10844.03       9407.29       246.51 o                         
  10   6   0      31838.30      31581.45       611.22 o                         
  12   6   0      97994.08      96776.26      1523.83 o                         
  14   6   0      69083.02      66237.91      1104.08 o                         
  16   6   0      65796.30      65402.17      1112.86 o                         
  18   6   0      15395.09      15265.39       462.17 o                         
  20   6   0      11127.73      11607.07       422.42 o                         
  22   6   0      25663.89      26656.56       772.41 o                         
  24   6   0      24313.62      25369.55       772.49 o                         
  26   6   0      23169.89      24413.83       786.36 o                         
  28   6   0      14628.66      15730.58       632.10 o                         
  30   6   0       5218.96       5682.59       448.29 o                         
  32   6   0       2757.89       3051.14       911.61 o                         
   1   7   0      23568.10      23971.14       404.53 o                         
   3   7   0        418.94        372.84       235.33 o                         
   5   7   0         96.38       -137.89       137.89 o                         
   7   7   0       9254.55       9382.68       268.71 o                         
   9   7   0       8186.53       8087.44       238.93 o                         
  11   7   0       1525.99       1345.44       157.62 o                         
  13   7   0      11342.01      11268.49       350.13 o                         
  15   7   0        249.71        349.80       172.17 o                         
  17   7   0       2235.83       2074.67       291.74 o                         
  19   7   0       8752.24       8546.92       512.86 o                         
  21   7   0         52.35       -106.18       203.60 o                         
  23   7   0       1473.59        987.06       249.45 o                         
  25   7   0       1389.40       1439.33       418.86 o                         
  27   7   0         33.40       -170.21       272.78 o                         
  29   7   0       2570.18       2087.86       345.62 o                         
  31   7   0       1802.85       1374.71       646.57 o                         
   0   8   0      24690.98      25950.36       586.61 o                         
   2   8   0      23081.18      22265.40       529.17 o                         
   4   8   0      20428.21      19731.67       403.69 o                         
   6   8   0       9311.79       8608.88       270.95 o                         
   8   8   0       9187.04       8730.09       279.14 o                         
  10   8   0      11794.39      10210.39       338.44 o                         
  12   8   0      13565.82      12853.31       413.99 o                         
  14   8   0       7728.15       7225.27       637.88 o                         
  16   8   0       6546.92       6503.34       369.58 o                         
  18   8   0       6815.94       6629.11       366.48 o                         
  20   8   0       3555.91       3123.04       304.17 o                         
  22   8   0       4799.93       4245.93       353.05 o                         
  24   8   0       3132.92       3140.04       346.86 o                         
  26   8   0       2445.96       2619.83       351.04 o                         
  28   8   0       1711.59       2222.17       562.24 o                         
  30   8   0       1506.13       2578.47       475.90 o                         
   1   9   0          6.17        229.97       173.16 o                         
   3   9   0       5329.91       5067.29       399.28 o                         
   5   9   0       2251.59       2024.00       169.44 o                         
   7   9   0        113.46       -125.37       125.37 o                         
   9   9   0         38.32        125.56       147.01 o                         
  11   9   0         51.05        -83.09       157.62 o                         
  13   9   0        117.47        -58.12       216.08 o                         
  15   9   0       7310.64       7014.83       386.55 o                         
  17   9   0       3064.42       2904.24       313.84 o                         
  19   9   0        274.22        580.92       388.43 o                         
  21   9   0        888.48        857.78       260.62 o                         
  23   9   0         42.64       -239.50       239.50 o                         
  25   9   0         75.42       -139.81       262.77 o                         
  27   9   0       3504.37       4064.26       625.06 o                         
  29   9   0       1396.87        998.23       474.73 o                         
   0  10   0      36775.51      33068.28      1607.69 o                         
   2  10   0      33915.27      33371.65      1147.10 o                         
   4  10   0      38828.03      37447.05       935.98 o                         
   6  10   0      29990.68      30271.37       798.10 o                         
   8  10   0      19834.06      19381.51       622.39 o                         
  10  10   0      34222.53      32854.62       760.40 o                         
  12  10   0      42146.27      41165.61       920.10 o                         
  14  10   0      20193.79      18819.21       728.10 o                         
  16  10   0      32282.15      31989.52      1500.25 o                         
  18  10   0      22988.33      21932.98       716.03 o                         
  20  10   0       9881.88       9799.27       804.95 o                         
  22  10   0      10969.89      11120.01       512.37 o                         
  24  10   0       9761.85      10257.54       582.06 o                         
  26  10   0       6618.39       6075.85       579.58 o                         
   1  11   0         82.23         64.19       302.21 o                         
   3  11   0        355.53        260.43       201.25 o                         
   5  11   0       1694.00       1547.77       316.76 o                         
   7  11   0        306.51        -19.63       188.87 o                         
   9  11   0        151.42         95.30       198.70 o                         
  11  11   0         87.75        -86.88       198.41 o                         
  13  11   0         99.81        181.94       263.28 o                         
  15  11   0       1335.05       1587.88       544.24 o                         
  17  11   0       2856.76       2495.64       320.83 o                         
  19  11   0        166.46        325.08       264.92 o                         
  21  11   0         51.87       -222.79       289.17 o                         
  23  11   0         19.28        326.20       378.62 o                         
  25  11   0         89.34        274.33       591.23 o                         
   0  12   0         92.67       -209.70       466.00 o                         
   2  12   0       2241.31       2285.75       405.32 o                         
   4  12   0        657.80        420.12       218.55 o                         
   6  12   0        378.21        290.86       217.47 o                         
   8  12   0       1369.50       1236.64       244.49 o                         
  10  12   0        498.61        422.16       363.11 o                         
  12  12   0         28.06          3.17       279.46 o                         
  14  12   0        209.43         76.88       242.74 o                         
  16  12   0        224.47        347.80       256.35 o                         
  18  12   0        149.22        100.75       301.24 o                         
  20  12   0       1131.49       1001.89       401.92 o                         
  22  12   0         24.83        -52.42       396.10 o                         
   1  13   0       1099.72       1371.96       403.59 o                         
   3  13   0        191.88        260.53       309.91 o                         
   5  13   0          5.14         68.98       226.14 o                         
   7  13   0       1874.54       1800.98       280.33 o                         
   9  13   0         42.88       -221.01       231.20 o                         
  11  13   0        352.03        257.38       401.16 o                         
  13  13   0         72.56       -274.15       274.15 o                         
  15  13   0        956.74        751.42       355.32 o                         
  17  13   0       2277.99       2329.98       442.70 o                         
  19  13   0       1311.90       1141.69       425.22 o                         
   0  14   0       6098.20       5609.43       832.97 o                         
   2  14   0       8059.20       7388.64       441.73 o                         
   4  14   0       8443.05       8203.70       688.71 o                         
   6  14   0       4803.83       4712.39       489.30 o                         
   8  14   0       8032.15       8585.99       646.57 o                         
  10  14   0       5441.42       5440.51       524.25 o                         
  12  14   0       2187.90       1863.99       407.75 o                         
  14  14   0       6114.19       5760.88       576.67 o                         
   1  15   0         89.83       -122.32       320.37 o                         
   3  15   0         76.85         29.12       332.02 o                         
   5  15   0         52.35        221.35       337.85 o                         
   7  15   0          3.56        -64.07       326.20 o                         
 -37   1   1       1570.56       1154.48       759.86 o                         
 -35   1   1       2953.87       3398.04      1890.20 o                         
 -33   1   1       4366.53       4588.94       438.56 o                         
 -31   1   1       8284.14       7994.57       504.53 o                         
 -29   1   1      23535.38      24490.45       793.96 o                         
 -27   1   1      20340.79      20434.03       892.38 o                         
 -25   1   1      13526.22      14022.74       475.59 o                         
 -23   1   1      15805.40      15748.83       482.36 o                         
 -21   1   1      24903.98      25168.67       605.68 o                         
 -19   1   1      25751.81      28286.88       800.26 o                         
 -17   1   1     119331.38     118601.54      1974.50 o                         
 -15   1   1     105314.80     101429.69      1698.71 o                         
 -13   1   1      93678.49      93297.88      1550.05 o                         
 -11   1   1     125036.91     122268.54      1808.18 o                         
  -9   1   1       4875.42       4434.62       125.20 o                         
  -7   1   1      30241.07      29119.95       426.97 o                         
  -5   1   1     147503.97     151321.33      2111.69 o                         
  -3   1   1     146514.95     155355.91      2019.31 o                         
  -1   1   1      37980.86      42745.31       610.65 o                         
   1   1   1      42166.15      47213.45       792.30 o                         
   3   1   1      94943.92      97605.66      1573.51 o                         
   5   1   1      57555.68      55164.50       787.26 o                         
   7   1   1     134738.27     137909.94      1789.74 o                         
   9   1   1      15257.88      13773.11       335.22 o                         
  11   1   1     109596.73     106335.18      1792.91 o                         
  13   1   1      81967.36      81364.09      1422.25 o                         
  15   1   1      28072.83      28318.48       623.15 o                         
  17   1   1      29786.94      28915.36       737.47 o                         
  19   1   1       8541.01       8527.11       360.02 o                         
  21   1   1       8146.07       8245.31       370.82 o                         
  23   1   1      30182.75      28291.94      1831.95 o                         
  25   1   1      13513.69      15117.44      1155.63 o                         
  27   1   1       3028.07       3157.35       493.81 o                         
  29   1   1       7951.21       7227.21       627.96 o                         
  31   1   1       2255.77       2508.16       510.28 o                         
  33   1   1        376.58        452.39       685.34 o                         
  35   1   1       2414.76       2690.31       823.28 o                         
 -36   2   1        386.17          3.13       389.75 o                         
 -34   2   1         14.05       -276.26       304.03 o                         
 -32   2   1        596.88        430.08       333.40 o                         
 -30   2   1       1164.69        422.79       306.02 o                         
 -28   2   1        984.40        866.10       292.24 o                         
 -26   2   1       1116.08       1454.36       286.56 o                         
 -24   2   1       3528.94       3864.30       335.85 o                         
 -22   2   1        622.60        530.85       179.74 o                         
 -20   2   1        697.28        944.77       190.18 o                         
 -18   2   1       4596.86       4626.62       244.00 o                         
 -16   2   1      11810.83      11253.04       348.03 o                         
 -14   2   1      19019.29      18355.03       431.17 o                         
 -12   2   1      20376.47      19450.13       423.13 o                         
 -10   2   1       5203.80       4757.46       153.46 o                         
  -8   2   1      48811.96      50763.54       713.53 o                         
  -6   2   1     105613.36     110324.90      1488.75 o                         
  -4   2   1      41902.25      44805.72       543.11 o                         
  -2   2   1      39098.20      46028.29      1605.85 o                         
   0   2   1      29188.72      33546.27       612.08 o                         
   2   2   1      18248.18      18923.52       285.02 o                         
   4   2   1      19228.16      19892.99       334.43 o                         
   6   2   1      10081.58      10106.17       217.07 o                         
   8   2   1      17900.80      17679.95       373.69 o                         
  10   2   1      47814.46      48041.96       872.38 o                         
  12   2   1      35472.90      35156.98       691.59 o                         
  14   2   1      10889.20      11580.52       671.49 o                         
  16   2   1      14664.42      14781.34       466.21 o                         
  18   2   1      10299.88      10451.52       485.12 o                         
  20   2   1       4266.02       4574.12       315.75 o                         
  22   2   1      17931.63      16574.77       883.64 o                         
  24   2   1       3778.00       4312.21       396.84 o                         
  26   2   1       8330.12       8703.25       481.91 o                         
  28   2   1       8246.39       8877.04       662.84 o                         
  30   2   1       1062.58        898.69       455.11 o                         
  32   2   1        797.29        364.65       461.71 o                         
  34   2   1       2372.21       3256.36      1217.42 o                         
 -35   3   1       5427.54       5945.54       650.25 o                         
 -33   3   1       5476.72       6416.18       480.31 o                         
 -31   3   1      15023.84      15106.92       639.98 o                         
 -29   3   1      34974.79      36994.24      1006.89 o                         
 -27   3   1      33401.91      35135.07       958.26 o                         
 -25   3   1      50747.41      54458.13      1255.22 o                         
 -23   3   1      32338.12      34118.96       887.67 o                         
 -21   3   1      37463.49      37952.22       920.62 o                         
 -19   3   1      84295.12      85256.91      1712.34 o                         
 -17   3   1      85140.20      82702.50      1641.21 o                         
 -15   3   1     129885.77     128242.02      2407.48 o                         
 -13   3   1     250201.81     246444.36      4441.10 o                         
 -11   3   1      57340.80      56355.08      1204.46 o                         
  -9   3   1     126984.08     126524.25      1856.03 o                         
  -7   3   1     136666.75     139668.86      2067.29 o                         
  -5   3   1      80744.50      82418.31      1225.46 o                         
  -3   3   1     534728.62     571705.19      8237.11 o                         
  -1   3   1     378343.22     410999.25      5003.52 o                         
   1   3   1     150120.69     156047.02      1824.41 o                         
   3   3   1     357407.09     364288.50      4917.20 o                         
   5   3   1      45686.95      43896.32       753.53 o                         
   7   3   1      75147.27      75816.84      1277.19 o                         
   9   3   1     232796.77     231136.20      3752.05 o                         
  11   3   1     193614.56     189888.08      3119.28 o                         
  13   3   1     130001.41     126912.45      2145.53 o                         
  15   3   1     134230.47     133136.33      2260.88 o                         
  17   3   1      32489.03      32370.65       791.22 o                         
  19   3   1      23867.86      24155.81       717.17 o                         
  21   3   1      29282.22      31703.35       998.82 o                         
  23   3   1      36909.02      36622.44       940.27 o                         
  25   3   1      43880.74      43812.96      1093.05 o                         
  27   3   1      23601.90      24735.96       794.70 o                         
  29   3   1      11170.78      10830.95       556.35 o                         
  31   3   1       8016.13       8398.45       688.24 o                         
  33   3   1       4263.76       5613.43      1217.42 o                         
 -36   4   1        124.21         -9.60       417.73 o                         
 -34   4   1         22.75        195.42       342.19 o                         
 -32   4   1       1453.46       2486.59       492.51 o                         
 -30   4   1       1281.81       1635.95       342.97 o                         
 -28   4   1       1291.87       2004.02       430.40 o                         
 -26   4   1       2983.61       2850.09       332.11 o                         
 -24   4   1       2288.82       2242.14       303.93 o                         
 -22   4   1        144.60        166.28       217.43 o                         
 -20   4   1       2408.76       2904.09       375.72 o                         
 -18   4   1       8243.05       8308.56       638.98 o                         
 -16   4   1      19829.11      20063.86       560.33 o                         
 -14   4   1        526.09        138.25       174.48 o                         
 -12   4   1       2449.92       2649.11       146.40 o                         
 -10   4   1      15419.02      15798.35       352.98 o                         
  -8   4   1       2411.47       2495.75       107.65 o                         
  -6   4   1        211.79        158.32        63.81 o                         
  -4   4   1      98268.00     102063.66      1525.30 o                         
  -2   4   1      14537.79      14579.25       275.99 o                         
   0   4   1       2672.19       2740.59       155.43 o                         
   2   4   1      15543.63      16027.12       276.69 o                         
   4   4   1       3731.27       3504.18        98.53 o                         
   6   4   1       8132.60       8613.13       183.49 o                         
   8   4   1      22897.52      22903.90      1098.83 o                         
  10   4   1       8601.38       8436.00       262.99 o                         
  12   4   1       8411.28       7578.87       275.14 o                         
  14   4   1        361.18        290.37       168.25 o                         
  16   4   1       3423.03       3291.68       325.09 o                         
  18   4   1       1359.98       1952.38       243.27 o                         
  20   4   1        741.81       1044.70       285.02 o                         
  22   4   1        537.82        298.49       238.21 o                         
  24   4   1       4542.62       5112.23       464.70 o                         
  26   4   1         15.47        276.66       353.96 o                         
  28   4   1        669.78        183.77       285.20 o                         
  30   4   1        289.64        204.72       309.68 o                         
  32   4   1        233.77        454.23       723.52 o                         
  34   4   1        478.96       1198.79       783.99 o                         
 -35   5   1         75.09         -4.12       458.97 o                         
 -33   5   1          4.98        374.91       324.36 o                         
 -31   5   1       1143.96        947.71       326.65 o                         
 -29   5   1        777.10        958.86       318.66 o                         
 -27   5   1        269.76         -1.93       275.96 o                         
 -25   5   1       6490.70       6426.18       417.40 o                         
 -23   5   1       2779.89       2488.51       345.91 o                         
 -21   5   1       2021.40       1633.03       328.99 o                         
 -19   5   1       1846.06       1984.87       275.35 o                         
 -17   5   1       3493.94       3676.60       569.20 o                         
 -15   5   1        660.71        309.21       135.80 o                         
 -13   5   1        164.13         26.03       112.27 o                         
 -11   5   1       3619.17       3692.51       151.97 o                         
  -9   5   1       6103.65       7519.63       353.41 o                         
  -7   5   1        422.41        496.80       109.10 o                         
  -5   5   1        402.93        311.85        71.01 o                         
  -3   5   1      10527.39       9973.89       266.04 o                         
  -1   5   1       1957.92       1895.99        88.38 o                         
   1   5   1       6857.76       7438.94       278.00 o                         
   3   5   1       1688.71       1505.99        85.06 o                         
   5   5   1       1090.93       1098.79        67.02 o                         
   7   5   1        447.62        410.09        86.47 o                         
   9   5   1       1087.00        770.52       103.51 o                         
  11   5   1        300.56        209.34       118.14 o                         
  13   5   1        173.29         95.72       148.21 o                         
  15   5   1       3399.22       3260.16       220.77 o                         
  17   5   1       5901.88       7114.96       565.83 o                         
  19   5   1       2717.05       2643.80       263.48 o                         
  21   5   1       2817.52       2994.98       297.90 o                         
  23   5   1        263.97        617.87       252.17 o                         
  25   5   1         34.34       -143.37       251.21 o                         
  27   5   1         35.76        400.37       283.93 o                         
  29   5   1        519.54         45.37       306.96 o                         
  31   5   1          0.39        409.97       379.40 o                         
  33   5   1        104.23        551.56       648.46 o                         
 -34   6   1        192.86       1010.32       462.80 o                         
 -32   6   1        295.56        372.54       392.64 o                         
 -30   6   1        703.70       1102.53       340.26 o                         
 -28   6   1         21.08        500.06       292.25 o                         
 -26   6   1         20.61       -152.61       272.58 o                         
 -24   6   1         27.27        -12.37       225.25 o                         
 -22   6   1        512.44        367.62       208.16 o                         
 -20   6   1          6.33        -15.66       206.60 o                         
 -18   6   1       4511.89       4299.48       270.93 o                         
 -16   6   1        226.19        -18.09       149.70 o                         
 -14   6   1       5310.91       4933.59       285.25 o                         
 -12   6   1       2328.22       2359.94       140.89 o                         
 -10   6   1      12816.75      12879.63       355.49 o                         
  -8   6   1       2400.15       2689.79       213.37 o                         
  -6   6   1         48.17        -24.29       100.01 o                         
  -4   6   1        137.84        250.93        75.90 o                         
  -2   6   1       1730.32       1633.34       105.41 o                         
   0   6   1      16453.71      16303.83       297.30 o                         
   2   6   1      51025.24      50930.68       831.66 o                         
   4   6   1       8367.86       8628.41       194.72 o                         
   6   6   1       4550.38       4535.07       139.80 o                         
   8   6   1       6050.14       6142.35       200.84 o                         
  10   6   1        669.34        487.72        99.32 o                         
  12   6   1       8836.95       7906.64       261.54 o                         
  14   6   1      32531.80      32541.91       729.28 o                         
  16   6   1      10367.44      10034.82       581.49 o                         
  18   6   1        486.53        591.34       216.95 o                         
  20   6   1       2530.90       2782.17       378.34 o                         
  22   6   1        440.83        486.71       255.69 o                         
  24   6   1       1133.09       1679.97       333.78 o                         
  26   6   1       9187.24       9958.18       522.16 o                         
  28   6   1       3266.01       2674.44       361.31 o                         
  30   6   1       4377.50       4974.94       719.53 o                         
  32   6   1       1074.62        710.03       586.40 o                         
 -33   7   1       6705.55       7683.74       714.15 o                         
 -31   7   1      11819.80      11152.76      1056.70 o                         
 -29   7   1      15842.39      15294.59       635.75 o                         
 -27   7   1      13843.62      14072.86       755.00 o                         
 -25   7   1      14155.67      13707.54       559.87 o                         
 -23   7   1      11420.06      11653.73       489.18 o                         
 -21   7   1      17949.40      17858.51       702.88 o                         
 -19   7   1      38774.56      37859.22       896.45 o                         
 -17   7   1      71164.59      68890.38      1647.89 o                         
 -15   7   1      77686.70      73883.16      1470.96 o                         
 -13   7   1      68872.08      67301.21      1208.56 o                         
 -11   7   1      73146.51      72586.34      1407.34 o                         
  -9   7   1      83454.99      84952.62      1335.99 o                         
  -7   7   1      65969.34      67798.87      1079.44 o                         
  -5   7   1     109433.52     111894.44      1707.79 o                         
  -3   7   1     111385.06     116595.89      1992.03 o                         
  -1   7   1     174705.77     179216.20      3005.83 o                         
   1   7   1     113638.64     117682.61      1830.51 o                         
   3   7   1      46469.37      46591.12       719.35 o                         
   5   7   1      58798.39      57066.06       794.15 o                         
   7   7   1      88042.70      87458.62      1270.08 o                         
   9   7   1      83174.52      82105.30      1297.27 o                         
  11   7   1      77572.51      73842.98      1314.23 o                         
  13   7   1      63051.00      59450.58      1427.62 o                         
  15   7   1      52429.13      49512.56       966.28 o                         
  17   7   1      21748.32      21690.15       562.32 o                         
  19   7   1      39428.97      39122.10       853.20 o                         
  21   7   1      22978.78      22548.00       633.80 o                         
  23   7   1      15043.59      16703.39      1591.65 o                         
  25   7   1      21133.58      22155.05       901.40 o                         
  27   7   1      14991.31      14601.09       911.38 o                         
  29   7   1       7633.83       9032.51       698.47 o                         
  31   7   1       3142.30       2900.46       523.81 o                         
 -30   8   1       1094.70        862.64       370.28 o                         
 -28   8   1       2440.16       3018.10       467.46 o                         
 -26   8   1         31.83       -125.54       270.70 o                         
 -24   8   1        112.84       -139.68       266.52 o                         
 -22   8   1        638.18        650.68       269.39 o                         
 -20   8   1         78.81       -211.80       211.80 o                         
 -18   8   1       7579.15       7844.46       381.18 o                         
 -16   8   1       5959.33       5534.49       310.40 o                         
 -14   8   1       2095.00       2323.01       250.42 o                         
 -12   8   1       1814.32       1697.85       249.74 o                         
 -10   8   1        272.97        244.22       142.87 o                         
  -8   8   1       5972.65       6077.21       215.88 o                         
  -6   8   1      10308.64       9968.71       269.68 o                         
  -4   8   1       1769.11       1744.90       149.31 o                         
  -2   8   1      18628.94      18500.87       382.86 o                         
   0   8   1      20504.12      21402.79       422.75 o                         
   2   8   1        114.63        135.61        91.41 o                         
   4   8   1       1478.43       1488.68       109.61 o                         
   6   8   1       8831.12       8222.15       225.19 o                         
   8   8   1        110.03        123.73       127.29 o                         
  10   8   1      21492.98      20879.87       534.62 o                         
  12   8   1       4057.00       3627.66       245.48 o                         
  14   8   1        106.92         53.36       179.87 o                         
  16   8   1       5906.20       5631.34       436.27 o                         
  18   8   1        201.60         97.63       200.63 o                         
  20   8   1       1386.47        963.26       246.25 o                         
  22   8   1       8739.26       8352.63       447.85 o                         
  24   8   1        756.28        916.17       287.39 o                         
  26   8   1        250.78        -31.36       268.11 o                         
  28   8   1        530.26        419.61       365.00 o                         
  30   8   1        160.05        194.30       503.86 o                         
 -29   9   1        779.07       1846.05       471.97 o                         
 -27   9   1       1329.14       1155.51       328.92 o                         
 -25   9   1       2134.34       1971.00       410.92 o                         
 -23   9   1       2911.51       2583.62       318.06 o                         
 -21   9   1       4987.10       5757.62       400.20 o                         
 -19   9   1       1965.00       2419.69       279.66 o                         
 -17   9   1       3377.71       3531.42       390.27 o                         
 -15   9   1       7076.47       6675.33       481.92 o                         
 -13   9   1       4329.84       4257.14       267.89 o                         
 -11   9   1       8232.74       8399.68       337.10 o                         
  -9   9   1      12382.76      12694.42       396.85 o                         
  -7   9   1       5140.08       5171.48       281.13 o                         
  -5   9   1      14455.30      13705.74       454.85 o                         
  -3   9   1       7646.32       7529.35       481.93 o                         
  -1   9   1      19542.81      18144.10       474.97 o                         
   1   9   1      23494.95      22378.46      1086.35 o                         
   3   9   1      11092.06      10869.25       543.69 o                         
   5   9   1      13588.66      12791.20       509.27 o                         
   7   9   1      13356.06      13196.80       394.71 o                         
   9   9   1       4412.86       4242.92       244.20 o                         
  11   9   1       9322.40       9432.69       558.26 o                         
  13   9   1      15932.88      15134.38       483.12 o                         
  15   9   1       5963.09       5425.47       349.10 o                         
  17   9   1       5475.41       5499.80       561.78 o                         
  19   9   1       6363.26       6345.65       380.97 o                         
  21   9   1       2251.09       2273.08       306.03 o                         
  23   9   1       2065.24       2084.86       401.04 o                         
  25   9   1       2760.31       2737.04       380.91 o                         
  27   9   1       4699.97       6669.17       593.66 o                         
 -28  10   1        477.77        349.50       678.61 o                         
 -26  10   1        105.33        237.01       314.02 o                         
 -24  10   1         28.85        -42.41       272.19 o                         
 -22  10   1        612.24        508.26       263.41 o                         
 -20  10   1       4874.82       5288.81       398.78 o                         
 -18  10   1       2736.14       3159.90       352.13 o                         
 -16  10   1       3894.49       3826.58       290.56 o                         
 -14  10   1       1219.03       1192.48       274.93 o                         
 -12  10   1       4229.46       4237.58       514.52 o                         
 -10  10   1         69.64         42.04       162.94 o                         
  -8  10   1        285.91         99.46       158.07 o                         
  -6  10   1         58.89         19.79       176.49 o                         
  -4  10   1       5015.61       5028.17       308.80 o                         
  -2  10   1        754.21        740.65       300.34 o                         
   0  10   1       8318.26       9049.29      1071.79 o                         
   2  10   1       2630.49       2702.85       471.82 o                         
   4  10   1       6395.38       6132.91       315.61 o                         
   6  10   1        540.19        297.16       174.61 o                         
   8  10   1       5316.22       4824.88       294.60 o                         
  10  10   1         30.72          9.38       252.09 o                         
  12  10   1       3651.69       4046.01       270.74 o                         
  14  10   1       1206.86       1222.44       221.89 o                         
  16  10   1       5350.79       5591.69       341.45 o                         
  18  10   1       1212.22       1008.54       265.26 o                         
  20  10   1         46.18       -160.35       271.12 o                         
  22  10   1         89.63         99.91       260.63 o                         
  24  10   1        370.81        468.39       353.00 o                         
  26  10   1       1236.65       2022.39      1153.34 o                         
 -25  11   1       2117.07       2023.65       649.48 o                         
 -23  11   1       3190.84       2632.82       765.98 o                         
 -21  11   1       5181.37       4794.16       405.10 o                         
 -19  11   1       8008.99       7569.59       464.76 o                         
 -17  11   1      10427.16      10456.53       709.65 o                         
 -15  11   1       8805.46       8294.89       445.86 o                         
 -13  11   1      13006.93      12778.09       515.47 o                         
 -11  11   1       9866.21       9785.18       447.91 o                         
  -9  11   1       7611.05       7468.14       689.35 o                         
  -7  11   1      13500.26      13755.46       508.68 o                         
  -5  11   1      19740.08      19634.23       621.19 o                         
  -3  11   1      16519.99      17528.57       966.94 o                         
  -1  11   1      26088.30      26427.43      1005.00 o                         
   1  11   1      24114.85      23992.53       947.23 o                         
   3  11   1       7197.17       6969.40       466.08 o                         
   5  11   1       8587.14       8931.54       397.42 o                         
   7  11   1      14106.29      13884.94       494.04 o                         
   9  11   1      11249.86      10414.31       433.45 o                         
  11  11   1      15434.60      14455.51       842.10 o                         
  13  11   1      10617.07      10617.44       541.97 o                         
  15  11   1       3979.40       3545.35       325.15 o                         
  17  11   1       3560.83       3592.18       343.60 o                         
  19  11   1       3777.44       3868.61       368.26 o                         
  21  11   1       2480.62       2539.68       448.52 o                         
  23  11   1       4663.92       4461.92       553.37 o                         
 -22  12   1        189.32        442.70       407.75 o                         
 -20  12   1        213.61        -28.71       323.69 o                         
 -18  12   1        103.16        440.29       283.06 o                         
 -16  12   1        512.21        632.01       266.94 o                         
 -14  12   1       1638.03       1676.66       290.69 o                         
 -12  12   1        202.76        138.34       227.93 o                         
 -10  12   1       1859.87       2023.10       280.52 o                         
  -8  12   1       1424.33       1224.54       251.05 o                         
  -6  12   1         32.71       -159.73       214.11 o                         
  -4  12   1         51.27         87.92       216.86 o                         
  -2  12   1        435.01        450.14       324.69 o                         
   0  12   1        662.18        300.09       333.55 o                         
   2  12   1       3707.14       3625.22       502.01 o                         
   4  12   1       2428.16       2214.01       312.91 o                         
   6  12   1       1236.44       1231.05       233.79 o                         
   8  12   1        844.03        381.35       218.44 o                         
  10  12   1        591.28        618.71       317.45 o                         
  12  12   1       3403.68       2856.13       302.70 o                         
  14  12   1       5289.35       5323.58       376.76 o                         
  16  12   1       1627.20       1059.05       311.92 o                         
  18  12   1       3693.97       3430.90       477.65 o                         
  20  12   1        654.31        553.37       390.27 o                         
 -19  13   1       6106.52       5883.21       623.27 o                         
 -17  13   1       4549.92       4228.92       535.90 o                         
 -15  13   1       5482.48       5123.23       458.68 o                         
 -13  13   1       8572.67       8525.28       474.15 o                         
 -11  13   1       3267.42       2847.00       322.91 o                         
  -9  13   1       7448.53       7297.89       428.25 o                         
  -7  13   1      14319.46      13719.63       784.40 o                         
  -5  13   1       7866.34       7164.27       429.46 o                         
  -3  13   1       8425.48       8781.15       459.36 o                         
  -1  13   1       7493.01       7750.82       621.79 o                         
   1  13   1       4630.20       4249.52       521.02 o                         
   3  13   1      14744.28      14356.06       544.15 o                         
   5  13   1       9183.55       9238.24       454.61 o                         
   7  13   1       5860.38       5810.89       379.75 o                         
   9  13   1       6631.67       6923.90       509.83 o                         
  11  13   1       5095.07       4675.99       360.15 o                         
  13  13   1       6217.15       5912.33       530.07 o                         
  15  13   1       8013.26       8626.76       652.40 o                         
  17  13   1       4726.91       4182.32       506.77 o                         
 -14  14   1        602.40        337.85       372.80 o                         
 -12  14   1         61.78         17.47       343.67 o                         
 -10  14   1         21.33       -163.10       326.20 o                         
  -8  14   1         53.64        345.45       287.82 o                         
  -6  14   1       1443.52        900.33       314.90 o                         
  -4  14   1       1732.35       1117.84       378.62 o                         
  -2  14   1        515.43        604.45       273.34 o                         
   0  14   1         42.54       -140.53       392.95 o                         
   2  14   1        738.59        527.54       295.78 o                         
   4  14   1        699.80         99.02       302.90 o                         
   6  14   1        770.20        384.45       314.55 o                         
   8  14   1        648.48       1141.69       343.67 o                         
  10  14   1         38.89        198.05       314.55 o                         
  12  14   1        158.89         81.55       326.20 o                         
  -7  15   1        992.22        827.14       384.45 o                         
  -5  15   1        162.84       -297.07       337.85 o                         
  -3  15   1       1444.06       1735.84       431.05 o                         
  -1  15   1       1680.23       1774.13       299.92 o                         
   1  15   1         14.87       -122.32       308.72 o                         
   3  15   1        230.61        151.45       332.02 o                         
   5  15   1         72.01       -308.72       308.72 o                         
 -38   0   2       2666.61       2947.43      1170.82 o                         
 -36   0   2       2886.73       1566.91      1013.54 o                         
 -34   0   2       5984.79       5883.02       675.70 o                         
 -32   0   2      21224.83      25383.69      1566.91 o                         
 -30   0   2      21063.49      22777.74      1290.23 o                         
 -28   0   2      32713.67      33815.19      1965.92 o                         
 -26   0   2      40775.81      43751.41      1558.18 o                         
 -24   0   2      26286.52      27535.09       856.50 o                         
 -22   0   2      42295.07      41608.88      1222.22 o                         
 -20   0   2      48763.86      49008.34      1488.99 o                         
 -18   0   2     100168.09      96185.73      2121.57 o                         
 -16   0   2     198081.17     194333.00      4202.44 o                         
 -14   0   2     234658.66     230724.09      4738.50 o                         
 -12   0   2      98517.75      96104.66      1781.82 o                         
 -10   0   2     187318.05     182872.11      2864.40 o                         
  -8   0   2       6969.88       6499.34       306.26 o                         
  -6   0   2     118779.73     115974.30      2003.46 o                         
  -4   0   2     371265.91     402175.59      6803.62 o                         
  -2   0   2     180936.12     202715.28      5004.90 o                         
   0   0   2     314097.91     339767.31      8867.91 o                         
   2   0   2      87114.05      95370.80      1458.44 o                         
   4   0   2      17852.04      16317.96       301.78 o                         
   6   0   2     101886.89     100326.06      1911.26 o                         
   8   0   2     272464.69     281640.69      6043.80 o                         
  10   0   2     359657.94     368976.91      7905.40 o                         
  12   0   2     218481.61     222538.72      5932.56 o                         
  14   0   2     118414.20     118495.66      3309.08 o                         
  16   0   2      17462.53      19071.03      1074.70 o                         
  18   0   2      59923.36      59820.10      2315.42 o                         
  20   0   2      47098.40      49265.45      1683.51 o                         
  22   0   2      29954.06      27901.53      1212.95 o                         
  24   0   2      51436.32      49281.11      3160.04 o                         
  26   0   2      40313.60      37781.12      1791.17 o                         
  28   0   2      10631.79       8637.20       778.01 o                         
  30   0   2       2863.25       1246.54       966.94 o                         
  32   0   2       1971.28       1153.34       996.07 o                         
  34   0   2       4803.80       6238.53      1328.09 o                         
 -37   1   2         28.89       -393.43       393.43 o                         
 -35   1   2        657.49        553.63       418.22 o                         
 -33   1   2       2068.58       2035.55       359.10 o                         
 -31   1   2       2853.08       3449.99       329.63 o                         
 -29   1   2       5387.72       6377.04       393.96 o                         
 -27   1   2       5572.28       5496.95       423.07 o                         
 -25   1   2       1665.16       2093.86       246.53 o                         
 -23   1   2       5224.02       5575.62       304.55 o                         
 -21   1   2       5544.35       6001.79       364.43 o                         
 -19   1   2      16619.64      15850.74       517.36 o                         
 -17   1   2      40864.21      41152.61       799.57 o                         
 -15   1   2      34394.02      32689.32       646.68 o                         
 -13   1   2      16812.11      15787.67       370.90 o                         
 -11   1   2      15166.52      13538.87       243.43 o                         
  -9   1   2      63418.48      62873.06       816.35 o                         
  -7   1   2      24093.18      23048.88       344.18 o                         
  -5   1   2       1032.69       1319.86        47.94 o                         
  -3   1   2     143381.05     153935.09      1779.87 o                         
  -1   1   2     110164.76     114315.95      1637.10 o                         
   1   1   2      65048.80      67634.81       901.61 o                         
   3   1   2       8644.01       8763.33       155.96 o                         
   5   1   2      26504.55      25604.66       345.51 o                         
   7   1   2      23104.97      22561.26       419.63 o                         
   9   1   2     108677.73     113542.85      1957.76 o                         
  11   1   2      59248.36      59223.93      1104.16 o                         
  13   1   2      40117.94      39264.52       907.16 o                         
  15   1   2      24350.34      24662.92       676.41 o                         
  17   1   2       3790.31       3598.97       295.62 o                         
  19   1   2      16464.28      16716.04       601.55 o                         
  21   1   2      22428.13      23861.26       988.73 o                         
  23   1   2      10260.92      10783.10       646.35 o                         
  25   1   2      16130.89      16468.79       803.43 o                         
  27   1   2       6620.46       5733.79       581.78 o                         
  29   1   2       2745.72       2837.71       502.30 o                         
  31   1   2       2222.02       2289.15       620.56 o                         
  33   1   2       1489.33       1852.71       761.86 o                         
 -36   2   2        380.40        578.36       346.06 o                         
 -34   2   2        814.60        389.89       321.64 o                         
 -32   2   2        103.42        245.84       309.50 o                         
 -30   2   2       2569.04       3657.33       588.32 o                         
 -28   2   2       3212.48       3150.55       297.45 o                         
 -26   2   2       1663.76       1344.89       246.91 o                         
 -24   2   2       3560.73       4136.48       281.11 o                         
 -22   2   2        957.82        882.05       189.29 o                         
 -20   2   2        305.48        537.00       291.36 o                         
 -18   2   2      12916.41      12583.88       491.43 o                         
 -16   2   2      29724.21      30176.22       623.12 o                         
 -14   2   2        444.54        496.82       114.46 o                         
 -12   2   2      42757.90      42359.58       633.54 o                         
 -10   2   2      12122.96      11833.62       301.17 o                         
  -8   2   2      41440.17      42060.07       559.58 o                         
  -6   2   2     103434.02     111026.25      1382.35 o                         
  -4   2   2     116235.20     126457.06      1558.51 o                         
  -2   2   2      54977.71      60139.48       724.44 o                         
   0   2   2      41402.04      47063.12      1295.92 o                         
   2   2   2       2442.70       2491.76       103.32 o                         
   4   2   2      10101.11      10291.42       178.53 o                         
   6   2   2       5101.96       5408.23       291.63 o                         
   8   2   2       1116.07       1146.95       143.12 o                         
  10   2   2      15544.90      14904.56       363.22 o                         
  12   2   2       5544.70       5176.09       225.38 o                         
  14   2   2       4083.02       3789.23       244.69 o                         
  16   2   2       7134.37       7142.25       332.89 o                         
  18   2   2        920.06        905.90       230.56 o                         
  20   2   2       1867.38       1904.24       256.25 o                         
  22   2   2       6677.43       6033.28      1022.53 o                         
  24   2   2       1361.82       1125.85       405.77 o                         
  26   2   2       2414.22       2220.92       470.89 o                         
  28   2   2       1299.73        872.90       440.75 o                         
  30   2   2         32.69         11.77       430.90 o                         
  32   2   2        254.57        802.86       719.53 o                         
  34   2   2        551.51        991.96       782.45 o                         
 -37   3   2        124.00       -110.42       406.57 o                         
 -35   3   2        172.91         78.29       336.20 o                         
 -33   3   2       1014.41        827.38       345.10 o                         
 -31   3   2         89.10        145.00       295.56 o                         
 -29   3   2         38.40        425.60       280.38 o                         
 -27   3   2       1420.52       1281.92       316.13 o                         
 -25   3   2         43.63         34.63       232.27 o                         
 -23   3   2         95.96         19.25       216.47 o                         
 -21   3   2        654.67        429.96       251.75 o                         
 -19   3   2         14.87        762.65       279.38 o                         
 -17   3   2      15044.67      16431.20       431.04 o                         
 -15   3   2        513.33        263.10       131.55 o                         
 -13   3   2       2481.32       2072.65       141.10 o                         
 -11   3   2       1868.68       1834.30       118.19 o                         
  -9   3   2       4937.77       4599.56       124.23 o                         
  -7   3   2       6290.50       6247.01       135.29 o                         
  -5   3   2       5324.39       6240.10       161.28 o                         
  -3   3   2       8734.73       8767.07       149.22 o                         
  -1   3   2       3456.15       3522.50        86.05 o                         
   1   3   2      31628.79      35093.40       735.48 o                         
   3   3   2       7193.16       8007.60       447.77 o                         
   5   3   2       1677.24       1535.49        94.13 o                         
   7   3   2       1173.69       1137.44        88.38 o                         
   9   3   2       5268.39       5367.30       208.29 o                         
  11   3   2      26173.41      25928.04       683.73 o                         
  13   3   2      12499.22      11125.89       342.36 o                         
  15   3   2       5205.78       5888.94       339.67 o                         
  17   3   2      11767.94      12187.38       440.40 o                         
  19   3   2       1254.33       1240.46       290.90 o                         
  21   3   2        112.22        253.14       221.44 o                         
  23   3   2      10469.82      10036.10       488.57 o                         
  25   3   2       7008.37       5930.14       571.99 o                         
  27   3   2        908.74        841.97       434.99 o                         
  29   3   2       1901.42       2235.69       681.52 o                         
  31   3   2        693.40       1178.12       721.22 o                         
  33   3   2        452.99        697.10       750.38 o                         
 -36   4   2       2831.31       3940.16       785.92 o                         
 -34   4   2       3918.10       4077.15       435.61 o                         
 -32   4   2      11544.11      12465.69       689.51 o                         
 -30   4   2      19731.66      20175.87      1006.39 o                         
 -28   4   2      21885.00      21943.01       738.61 o                         
 -26   4   2      11345.13      10785.34       567.51 o                         
 -24   4   2      11912.02      11118.86       475.04 o                         
 -22   4   2      17310.20      16838.35       569.94 o                         
 -20   4   2      42941.85      43295.01       991.89 o                         
 -18   4   2      93055.15      91037.24      1786.64 o                         
 -16   4   2      64010.16      60410.65      1226.14 o                         
 -14   4   2     131015.04     127440.37      1911.18 o                         
 -12   4   2      29055.91      26321.14       473.61 o                         
 -10   4   2      21629.82      21007.30       383.62 o                         
  -8   4   2     130256.48     131122.92      1910.43 o                         
  -6   4   2     157980.73     163584.78      2345.31 o                         
  -4   4   2     109870.23     112798.27      1677.98 o                         
  -2   4   2     194359.22     213251.64      3199.44 o                         
   0   4   2     105645.55     113039.87      2354.29 o                         
   2   4   2      35764.04      36078.18       666.23 o                         
   4   4   2      39929.86      38295.60       578.04 o                         
   6   4   2      52003.95      51540.24       820.99 o                         
   8   4   2      75185.66      77361.48      1318.35 o                         
  10   4   2     120298.33     120617.41      2026.59 o                         
  12   4   2      75070.95      70173.52      1249.23 o                         
  14   4   2      34026.70      34473.37       790.61 o                         
  16   4   2      25450.56      23799.90       639.58 o                         
  18   4   2      34066.87      34181.52       844.70 o                         
  20   4   2      30273.29      31712.60       831.53 o                         
  22   4   2      37492.50      37435.93      1008.60 o                         
  24   4   2      15035.32      14300.81       577.24 o                         
  26   4   2       9566.25       9918.99       538.09 o                         
  28   4   2       4670.92       5120.39       587.00 o                         
  30   4   2       1494.10       1297.00       496.35 o                         
  32   4   2       1715.44       2028.16       798.63 o                         
 -35   5   2       1171.40       1544.29       431.51 o                         
 -33   5   2        642.47        692.63       339.98 o                         
 -31   5   2       5317.74       6906.70       643.53 o                         
 -29   5   2       5663.39       5635.96       436.20 o                         
 -27   5   2       4292.44       4735.79       390.18 o                         
 -25   5   2      14135.07      14527.79       556.85 o                         
 -23   5   2       7789.74       7976.62       412.83 o                         
 -21   5   2       1871.39       1411.61       219.96 o                         
 -19   5   2      25792.54      25661.71       605.20 o                         
 -17   5   2      17866.27      18587.91       476.13 o                         
 -15   5   2      30264.18      28642.54       544.63 o                         
 -13   5   2      61543.11      61243.60       976.80 o                         
 -11   5   2       3814.12       3788.99       173.21 o                         
  -9   5   2       3570.60       3071.42       147.79 o                         
  -7   5   2      66349.85      65351.57      1077.38 o                         
  -5   5   2      38015.00      36421.19       898.20 o                         
  -3   5   2      88738.12      92836.10      1581.98 o                         
  -1   5   2      66067.33      67659.70      1515.24 o                         
   1   5   2      33993.05      35584.46      1136.62 o                         
   3   5   2      39569.86      39377.52       554.13 o                         
   5   5   2      26171.05      25644.15       396.24 o                         
   7   5   2      21504.58      20346.05       341.87 o                         
   9   5   2      83598.05      82012.38      1294.15 o                         
  11   5   2      34749.59      34971.33       692.38 o                         
  13   5   2      54557.05      52357.27       988.20 o                         
  15   5   2      27422.88      27533.89       765.09 o                         
  17   5   2       7863.80       7926.12       368.63 o                         
  19   5   2      14482.61      13927.65       508.45 o                         
  21   5   2      11901.09      11884.60       508.17 o                         
  23   5   2      13642.00      14446.47       564.10 o                         
  25   5   2      18541.60      20236.03       693.33 o                         
  27   5   2       8783.57       9131.49       515.79 o                         
  29   5   2       2735.67       2472.00       688.37 o                         
  31   5   2       2325.67       2606.24       806.56 o                         
 -34   6   2       1347.15       1760.30       408.17 o                         
 -32   6   2       3549.68       3523.29       436.12 o                         
 -30   6   2       8031.98       7648.41       450.37 o                         
 -28   6   2       9568.88      10675.50       484.38 o                         
 -26   6   2      16579.37      17890.32       711.42 o                         
 -24   6   2       9636.67       9575.76       549.25 o                         
 -22   6   2       6963.46       6696.27       338.16 o                         
 -20   6   2      15606.01      15357.29       467.27 o                         
 -18   6   2      28363.44      27584.48       759.93 o                         
 -16   6   2      43996.66      43093.02      1253.53 o                         
 -14   6   2      45395.34      44522.01       763.86 o                         
 -12   6   2      47651.67      46672.23       774.37 o                         
 -10   6   2      32775.91      31116.62       543.15 o                         
  -8   6   2      21335.04      20417.96       422.17 o                         
  -6   6   2      50205.24      51251.08       827.72 o                         
  -4   6   2      74557.85      74917.28      1307.41 o                         
  -2   6   2     112580.12     115915.53      2608.30 o                         
   0   6   2      57402.23      59001.14      1493.07 o                         
   2   6   2      93292.78      95805.32      1511.25 o                         
   4   6   2      41803.71      42615.88       612.81 o                         
   6   6   2      20083.03      19315.29       331.94 o                         
   8   6   2      40410.86      40299.08       603.30 o                         
  10   6   2      57299.81      57820.60      1348.69 o                         
  12   6   2      52210.86      51995.13       898.36 o                         
  14   6   2      36462.17      35975.75       750.57 o                         
  16   6   2       6520.27       6573.43       512.02 o                         
  18   6   2        547.67        438.81       250.55 o                         
  20   6   2       2864.52       2994.77       390.95 o                         
  22   6   2      16511.75      16709.74       605.39 o                         
  24   6   2      11916.72      12438.11       790.00 o                         
  26   6   2       8058.33       8979.92       552.38 o                         
  28   6   2       2863.51       3320.72       380.89 o                         
  30   6   2       2674.31       3152.19       448.41 o                         
 -33   7   2       3170.84       3784.77       468.11 o                         
 -31   7   2       1619.79       2033.39       372.73 o                         
 -29   7   2        861.40       1061.91       330.93 o                         
 -27   7   2        388.62        303.97       367.41 o                         
 -25   7   2        123.87         75.68       249.15 o                         
 -23   7   2       1150.02        581.53       237.68 o                         
 -21   7   2       3783.25       3352.47       293.46 o                         
 -19   7   2       7733.90       7527.73       470.83 o                         
 -17   7   2       5096.04       5243.21       302.12 o                         
 -15   7   2       1826.44       2049.08       210.70 o                         
 -13   7   2       1380.87       1413.06       167.04 o                         
 -11   7   2       6607.47       6949.06       275.51 o                         
  -9   7   2         91.43        232.72       173.95 o                         
  -7   7   2      12290.25      12585.03       320.41 o                         
  -5   7   2      26095.47      26853.34       487.39 o                         
  -3   7   2        192.95        504.57       177.44 o                         
  -1   7   2         40.89         52.41        94.73 o                         
   1   7   2        696.09        709.05       101.53 o                         
   3   7   2         12.37        -67.43        67.43 o                         
   5   7   2       7725.17       7512.53       189.69 o                         
   7   7   2      13679.12      13127.84       272.46 o                         
   9   7   2        964.31        869.99       122.48 o                         
  11   7   2        246.30        194.08       132.92 o                         
  13   7   2        785.17        802.97       171.09 o                         
  15   7   2        860.82        837.95       182.16 o                         
  17   7   2         52.02        -26.30       173.44 o                         
  19   7   2          2.16         52.15       188.74 o                         
  21   7   2        104.68       -204.88       204.88 o                         
  23   7   2        158.49        705.18       307.52 o                         
  25   7   2         39.26       -258.47       262.95 o                         
  27   7   2        182.91        116.12       286.89 o                         
  29   7   2         96.78        111.99       369.09 o                         
 -32   8   2       2983.12       3458.34       558.76 o                         
 -30   8   2       3374.90       3144.25       553.22 o                         
 -28   8   2       1842.39       1880.21       338.73 o                         
 -26   8   2        929.85       1107.59       300.76 o                         
 -24   8   2       2920.92       3091.70       447.28 o                         
 -22   8   2       9592.47       8792.63       688.58 o                         
 -20   8   2      12401.84      12466.84       555.74 o                         
 -18   8   2       7617.87       7163.84       358.86 o                         
 -16   8   2      10304.76      10703.34       403.72 o                         
 -14   8   2      11838.74      10933.46       429.49 o                         
 -12   8   2       3024.35       3136.32       310.87 o                         
 -10   8   2       8416.04       8670.29       285.61 o                         
  -8   8   2      15200.03      14950.40       348.64 o                         
  -6   8   2      24513.50      24972.44       479.04 o                         
  -4   8   2      23811.03      24623.77       527.42 o                         
  -2   8   2       7984.62       8895.88       280.76 o                         
   0   8   2       2348.45       2530.93       168.56 o                         
   2   8   2       6387.39       6286.77       248.34 o                         
   4   8   2      12702.09      11925.18       271.69 o                         
   6   8   2      19654.56      18743.82       425.78 o                         
   8   8   2      17872.66      17231.63       425.24 o                         
  10   8   2       2413.17       2384.63       200.95 o                         
  12   8   2       5345.90       5613.45       305.20 o                         
  14   8   2       1302.93       1300.94       216.86 o                         
  16   8   2         84.66        227.12       358.33 o                         
  18   8   2       3149.56       2980.72       289.00 o                         
  20   8   2        956.60        718.58       249.89 o                         
  22   8   2       1467.08       1120.90       276.61 o                         
  24   8   2        497.12        545.18       270.69 o                         
  26   8   2         86.30       -204.87       314.03 o                         
  28   8   2         91.16        242.24       500.95 o                         
 -29   9   2       1182.48       1321.35       545.28 o                         
 -27   9   2       1038.20        898.30       299.00 o                         
 -25   9   2        263.47        626.30       301.83 o                         
 -23   9   2       2282.12       1667.52       292.86 o                         
 -21   9   2       1882.47       2075.44       604.17 o                         
 -19   9   2        864.40        757.47       231.66 o                         
 -17   9   2       3648.02       3631.49       316.46 o                         
 -15   9   2      10120.66       9793.75       439.52 o                         
 -13   9   2       8588.33       8055.15       346.67 o                         
 -11   9   2      13242.68      12765.35       418.67 o                         
  -9   9   2       2230.80       2280.21       201.29 o                         
  -7   9   2       1151.85       1104.69       169.77 o                         
  -5   9   2      14948.22      14691.81       418.69 o                         
  -3   9   2      10562.42      10399.19       354.24 o                         
  -1   9   2      13524.65      12652.50       381.76 o                         
   1   9   2      26581.70      25588.90       713.97 o                         
   3   9   2       9116.25       8872.12       341.07 o                         
   5   9   2       7128.37       7198.32       540.63 o                         
   7   9   2       9565.45       9629.99       331.82 o                         
   9   9   2      14189.00      14657.56       439.11 o                         
  11   9   2      14775.55      14423.97       452.41 o                         
  13   9   2      20981.07      19008.09       556.13 o                         
  15   9   2       9344.33       8284.62       476.78 o                         
  17   9   2      11050.19      11047.60       761.44 o                         
  19   9   2       5480.65       4737.16       344.22 o                         
  21   9   2       1815.16       1109.36       306.96 o                         
  23   9   2       7727.71       7396.78       587.69 o                         
  25   9   2       5533.70       4543.05       494.93 o                         
  27   9   2       5270.25       4090.79       508.99 o                         
 -28  10   2       4897.63       5868.90       607.50 o                         
 -26  10   2       5581.06       5694.55       477.70 o                         
 -24  10   2       7387.92       7290.29       443.83 o                         
 -22  10   2      10000.78      10737.88       495.49 o                         
 -20  10   2      12163.80      11771.45       631.41 o                         
 -18  10   2      18057.94      17374.47       737.60 o                         
 -16  10   2      24064.94      24286.05      1239.35 o                         
 -14  10   2      21574.45      20564.27       581.31 o                         
 -12  10   2      14831.96      15020.42       475.78 o                         
 -10  10   2      21208.96      22223.75       584.38 o                         
  -8  10   2      28507.89      28463.86       682.50 o                         
  -6  10   2      34888.50      34624.10       802.08 o                         
  -4  10   2      41429.57      42294.24      1050.49 o                         
  -2  10   2      38689.54      38683.18      2542.59 o                         
   0  10   2      20918.54      19922.80       819.38 o                         
   2  10   2      26844.99      25484.80       943.11 o                         
   4  10   2      15974.17      15834.83      1008.51 o                         
   6  10   2      24685.77      22674.23       634.82 o                         
   8  10   2      28100.16      26128.36       717.59 o                         
  10  10   2      15253.25      14717.57       500.97 o                         
  12  10   2      11958.33      12156.89       465.52 o                         
  14  10   2      13853.68      13372.57       466.30 o                         
  16  10   2       9925.55       9631.03       580.12 o                         
  18  10   2       7638.42       7201.83       428.94 o                         
  20  10   2       5177.45       5758.03       449.66 o                         
  22  10   2       5380.87       5865.09       865.01 o                         
  24  10   2       5424.37       5718.87       522.06 o                         
 -25  11   2       1115.93        792.04       594.53 o                         
 -23  11   2        783.01        948.44       500.00 o                         
 -21  11   2       3489.66       3160.01       368.12 o                         
 -19  11   2       7349.18       7978.49       640.77 o                         
 -17  11   2       1497.67       1918.30       316.97 o                         
 -15  11   2       1488.99       1564.49       274.92 o                         
 -13  11   2       4505.04       4727.99       732.72 o                         
 -11  11   2       3586.30       3085.34       302.49 o                         
  -9  11   2       5269.69       5177.84       349.73 o                         
  -7  11   2       9393.92       7826.42       400.84 o                         
  -5  11   2       5172.24       5230.12       344.65 o                         
  -3  11   2      14832.05      14080.74       697.92 o                         
  -1  11   2       5553.33       4767.81       471.49 o                         
   1  11   2       2373.90       1784.58       370.42 o                         
   3  11   2       5796.87       5382.05       312.15 o                         
   5  11   2       1140.95       1035.69       199.87 o                         
   7  11   2       3727.16       3085.73       260.79 o                         
   9  11   2       7257.74       6704.75       359.05 o                         
  11  11   2       1061.04        878.32       221.45 o                         
  13  11   2        612.82        263.75       230.91 o                         
  15  11   2        979.85       1334.86       268.12 o                         
  17  11   2        497.03        349.97       253.49 o                         
  19  11   2        631.03       1007.72       361.15 o                         
  21  11   2       2107.20       2446.48       436.87 o                         
  23  11   2        463.22        326.20       372.80 o                         
 -24  12   2        176.02        664.05       466.00 o                         
 -22  12   2         99.18        229.56       340.25 o                         
 -20  12   2        939.63       1497.21       354.60 o                         
 -18  12   2         26.89        194.59       270.03 o                         
 -16  12   2        403.65        741.11       346.30 o                         
 -14  12   2         66.77       -166.28       237.45 o                         
 -12  12   2       1762.98       1640.89       282.98 o                         
 -10  12   2        378.23        343.79       244.05 o                         
  -8  12   2        113.40        197.50       227.05 o                         
  -6  12   2        529.51        782.91       325.95 o                         
  -4  12   2       2906.20       2986.50       310.06 o                         
  -2  12   2       1068.71        808.42       374.55 o                         
   0  12   2       3254.08       2739.06       429.70 o                         
   2  12   2         72.12         53.75       195.54 o                         
   4  12   2         18.78        112.30       199.46 o                         
   6  12   2        294.23        259.25       204.29 o                         
   8  12   2         33.23       -219.88       329.16 o                         
  10  12   2       1593.06       1178.75       253.08 o                         
  12  12   2        238.93        364.61       230.83 o                         
  14  12   2       1263.81        915.09       258.76 o                         
  16  12   2       2796.36       3075.58       419.40 o                         
  18  12   2         82.65        104.85       332.02 o                         
  20  12   2         90.66       -337.85       337.85 o                         
 -19  13   2        161.81        116.50       390.27 o                         
 -17  13   2          0.10         27.35       304.84 o                         
 -15  13   2        418.59        173.87       298.89 o                         
 -13  13   2        793.34       1030.27       281.87 o                         
 -11  13   2          8.67        -54.17       266.76 o                         
  -9  13   2          8.27       -117.71       238.61 o                         
  -7  13   2         10.86         21.85       239.86 o                         
  -5  13   2        202.29        417.28       474.73 o                         
  -3  13   2       3350.97       2834.42       328.62 o                         
  -1  13   2       4295.42       4049.93       503.94 o                         
   1  13   2       1026.12       1134.50       249.97 o                         
   3  13   2        729.50        978.22       238.38 o                         
   5  13   2        905.48        972.35       263.70 o                         
   7  13   2        525.15       1002.51       421.64 o                         
   9  13   2       1363.15       1327.05       256.11 o                         
  11  13   2       1145.12        786.37       314.55 o                         
  13  13   2       2779.87       2924.13       413.57 o                         
  15  13   2       3884.69       3774.57       460.17 o                         
  17  13   2        532.01        378.62       355.32 o                         
 -14  14   2       1303.94        792.19       407.75 o                         
 -12  14   2       3417.31       3652.25       518.42 o                         
 -10  14   2       6384.11       6255.01       501.01 o                         
  -8  14   2       5923.45       6157.79       496.68 o                         
  -6  14   2       6815.35       7581.65       539.20 o                         
  -4  14   2       4185.59       4133.21       440.55 o                         
  -2  14   2       3299.06       2623.44       385.74 o                         
   0  14   2       4679.02       5284.66      1150.43 o                         
   2  14   2       3153.92       3042.57       345.30 o                         
   4  14   2       5191.86       5073.54       460.17 o                         
   6  14   2       5485.95       5516.23       483.47 o                         
   8  14   2       2643.01       3028.98       401.92 o                         
  10  14   2       5517.34       5772.53       506.77 o                         
  12  14   2       1853.58       1893.11       384.45 o                         
  -7  15   2       2123.93       2318.33       483.47 o                         
  -5  15   2       1347.05       1333.92       431.05 o                         
  -3  15   2       1574.53       1922.24       460.17 o                         
  -1  15   2        859.07        936.13       271.11 o                         
   1  15   2        996.58        897.04       349.50 o                         
   3  15   2       2062.40       2021.26       372.80 o                         
 -37   1   3       1928.59       1402.66       735.21 o                         
 -35   1   3       1943.26       1600.34       694.36 o                         
 -33   1   3       2512.19       2294.83       461.53 o                         
 -31   1   3      10223.63      10471.21       704.56 o                         
 -29   1   3       5586.67       5775.66       354.04 o                         
 -27   1   3       5791.54       6211.59       348.64 o                         
 -25   1   3      16001.82      16227.62       612.86 o                         
 -23   1   3        918.76        794.09       195.41 o                         
 -21   1   3      10754.63      10674.97       372.85 o                         
 -19   1   3      43908.61      43424.71       845.09 o                         
 -17   1   3      16861.42      16086.84       585.82 o                         
 -15   1   3      30120.92      28237.30       570.05 o                         
 -13   1   3      21217.76      20139.69       330.91 o                         
 -11   1   3      17406.44      16971.76       275.72 o                         
  -9   1   3      88918.16      88026.99      1185.79 o                         
  -7   1   3     244412.78     251414.53      3071.31 o                         
  -5   1   3     127742.82     129985.98      1667.02 o                         
  -3   1   3     258853.55     272262.53      3095.13 o                         
  -1   1   3      55600.36      56547.67       728.98 o                         
   1   1   3      11161.27      11085.30       235.51 o                         
   3   1   3      53278.89      55905.58       700.93 o                         
   5   1   3      24352.25      24289.41       364.80 o                         
   7   1   3      24810.54      23404.51       411.43 o                         
   9   1   3      35272.73      30676.27       632.41 o                         
  11   1   3       2398.44       1695.50       226.16 o                         
  13   1   3       7920.84       7294.22       499.41 o                         
  15   1   3      13803.91      13311.91       496.38 o                         
  17   1   3       1451.12       1628.68       263.11 o                         
  19   1   3       4532.60       4633.70       368.17 o                         
  21   1   3      13558.37      13110.64       578.96 o                         
  23   1   3       2487.27       2059.10       490.84 o                         
  25   1   3       1859.08       1344.86       507.40 o                         
  27   1   3        842.12        293.58       422.63 o                         
  29   1   3        329.97        750.01       450.56 o                         
  31   1   3       1616.69       1739.29       742.68 o                         
 -38   2   3        825.44        502.58       704.00 o                         
 -36   2   3        571.58        357.45       401.77 o                         
 -34   2   3       3525.41       3897.44       427.33 o                         
 -32   2   3      11685.09      13542.12       746.59 o                         
 -30   2   3       9919.62      11078.87       535.31 o                         
 -28   2   3      11336.82      11823.10       459.09 o                         
 -26   2   3       5768.09       8064.27      1066.22 o                         
 -24   2   3       2942.10       2894.84       263.30 o                         
 -22   2   3      15854.48      16750.73       802.49 o                         
 -20   2   3      65944.04      64810.84      1173.49 o                         
 -18   2   3      32767.47      31248.90       645.22 o                         
 -16   2   3     111519.84     109170.32      1805.75 o                         
 -14   2   3      93553.41      89537.30      1644.45 o                         
 -12   2   3      25757.54      25150.93       408.97 o                         
 -10   2   3      72316.73      71020.19       918.52 o                         
  -8   2   3     101936.65     101386.52      1349.36 o                         
  -6   2   3     288818.62     299357.59      3260.29 o                         
  -4   2   3     495298.47     530603.62      6111.61 o                         
  -2   2   3     182423.75     193269.88      2571.48 o                         
   0   2   3      92113.84      93858.53      1295.05 o                         
   2   2   3      54496.87      56959.40      1581.91 o                         
   4   2   3      53229.29      57685.41       856.71 o                         
   6   2   3     173053.36     177649.86      2524.45 o                         
   8   2   3     243428.02     243512.08      3729.24 o                         
  10   2   3      66353.68      62400.08      1493.93 o                         
  12   2   3     101729.64     101315.64      2342.06 o                         
  14   2   3      43901.29      43214.55      1271.17 o                         
  16   2   3      16914.61      17045.06       681.17 o                         
  18   2   3      31463.48      36429.31      1766.99 o                         
  20   2   3      44887.31      45043.31      1322.43 o                         
  22   2   3      43851.33      45787.97      1373.30 o                         
  24   2   3      31924.54      32130.97      1146.79 o                         
  26   2   3      11069.50      11060.58       710.87 o                         
  28   2   3       6407.67       6257.57       619.07 o                         
  30   2   3       4806.10       5374.31       834.64 o                         
  32   2   3       5544.08       4419.64      1042.67 o                         
 -37   3   3       1569.21       1948.12       394.55 o                         
 -35   3   3       5176.74       5721.29       561.97 o                         
 -33   3   3      10742.02      10640.49       572.10 o                         
 -31   3   3       8637.22       9357.62       533.84 o                         
 -29   3   3      10629.24      11402.85       543.10 o                         
 -27   3   3      11148.46      12630.27       994.62 o                         
 -25   3   3       9103.01       8838.47       382.98 o                         
 -23   3   3      28763.39      29627.12       684.32 o                         
 -21   3   3      32862.65      32505.36       697.35 o                         
 -19   3   3      43301.50      43666.11       846.35 o                         
 -17   3   3      97516.69      95086.06      1598.48 o                         
 -15   3   3      56269.66      58850.97      1404.09 o                         
 -13   3   3      36451.39      34410.73       538.60 o                         
 -11   3   3     104443.63     104948.27      1421.25 o                         
  -9   3   3      55861.30      56194.04       785.05 o                         
  -7   3   3      77206.88      77927.41       990.93 o                         
  -5   3   3      99851.32     103369.78      1426.05 o                         
  -3   3   3      61628.80      65892.30       808.33 o                         
  -1   3   3      79570.75      82110.39      1073.87 o                         
   1   3   3     204757.28     226040.94      5761.91 o                         
   3   3   3       8723.16       8791.76       262.11 o                         
   5   3   3      97811.50     102494.95      1536.49 o                         
   7   3   3     122903.75     127276.21      1993.44 o                         
   9   3   3      25477.28      23256.04       524.32 o                         
  11   3   3      71813.26      70808.50      1699.27 o                         
  13   3   3      42708.32      44128.41      1180.46 o                         
  15   3   3       4472.96       4800.95       379.23 o                         
  17   3   3      16944.60      16584.25       685.43 o                         
  19   3   3      10447.02      10993.12       614.45 o                         
  21   3   3       8628.77       9363.24       727.07 o                         
  23   3   3      16166.93      15319.96       766.74 o                         
  25   3   3       7882.08       8904.56       835.18 o                         
  27   3   3       3111.69       3175.98       653.85 o                         
  29   3   3       3144.30       2744.99       502.64 o                         
  31   3   3        472.07        722.46       722.08 o                         
 -36   4   3       2412.96       2504.49       416.71 o                         
 -34   4   3       2511.02       2812.62       397.21 o                         
 -32   4   3       3446.45       4113.11       415.97 o                         
 -30   4   3      10041.99      10023.38       532.49 o                         
 -28   4   3       6096.55       5982.56       417.62 o                         
 -26   4   3        926.16        699.36       255.73 o                         
 -24   4   3       2656.74       2514.53       284.03 o                         
 -22   4   3      13628.91      14264.84       533.04 o                         
 -20   4   3      19887.49      21835.52       921.67 o                         
 -18   4   3      49199.33      47279.48       909.29 o                         
 -16   4   3      35403.05      35372.06       633.44 o                         
 -14   4   3        606.68        670.80       114.58 o                         
 -12   4   3       4885.52       4601.96       166.50 o                         
 -10   4   3       5913.29       6361.89       269.18 o                         
  -8   4   3      68333.84      68829.34       965.54 o                         
  -6   4   3      62145.79      61494.82       861.56 o                         
  -4   4   3      18931.58      18444.85       290.34 o                         
  -2   4   3      30495.23      32108.68       611.37 o                         
   0   4   3      13499.48      14191.46       465.97 o                         
   2   4   3       1203.28       1334.21       112.49 o                         
   4   4   3      15886.08      14606.41       353.46 o                         
   6   4   3      38532.79      39663.02       823.53 o                         
   8   4   3      41993.30      44299.63       694.82 o                         
  10   4   3      36226.79      34328.91       675.25 o                         
  12   4   3      12744.59      12782.76       641.47 o                         
  14   4   3        837.15        921.36       217.21 o                         
  16   4   3      17017.12      16351.56       517.89 o                         
  18   4   3       9635.95      10037.00       494.37 o                         
  20   4   3       9777.54      11032.43       626.80 o                         
  22   4   3      15233.31      17010.65      1205.87 o                         
  24   4   3       3288.99       3175.48       498.74 o                         
  26   4   3        573.63        429.25       431.60 o                         
  28   4   3        748.18        955.43       476.20 o                         
  30   4   3        712.82          1.72       685.78 o                         
 -35   5   3       1312.99       1235.54       396.00 o                         
 -33   5   3        895.27       1633.74       363.54 o                         
 -31   5   3         48.65        420.88       319.95 o                         
 -29   5   3         26.25       -276.86       276.86 o                         
 -27   5   3         88.97        -93.89       260.23 o                         
 -25   5   3        160.57         75.50       292.93 o                         
 -23   5   3        573.42        103.09       204.79 o                         
 -21   5   3       5726.62       5457.94       294.13 o                         
 -19   5   3       1153.10       1041.81       182.50 o                         
 -17   5   3      12760.24      13648.77       702.58 o                         
 -15   5   3        785.39        757.03       126.47 o                         
 -13   5   3        380.65        466.80       103.23 o                         
 -11   5   3      31781.65      31757.31       543.03 o                         
  -9   5   3        950.05        827.07       107.23 o                         
  -7   5   3       8402.05       8260.95       406.93 o                         
  -5   5   3      27448.38      27886.84       438.20 o                         
  -3   5   3        107.71        215.45       160.19 o                         
  -1   5   3        563.14        547.55        82.21 o                         
   1   5   3       8287.85       9590.08       319.43 o                         
   3   5   3       9317.78      10034.60       257.84 o                         
   5   5   3       4029.45       4028.14       209.29 o                         
   7   5   3       1129.13       1092.83       105.26 o                         
   9   5   3        408.30        397.42        97.36 o                         
  11   5   3        526.69        797.70       216.20 o                         
  13   5   3       6507.20       6422.02       303.58 o                         
  15   5   3         26.58        -30.68       166.40 o                         
  17   5   3          1.38        158.60       188.04 o                         
  19   5   3       2785.21       3163.57       288.03 o                         
  21   5   3          8.91         54.76       352.28 o                         
  23   5   3        136.79        -16.60       376.33 o                         
  25   5   3       1876.42       2394.78       488.37 o                         
  27   5   3        906.38       1365.29       485.49 o                         
  29   5   3        126.28        400.17       698.84 o                         
  31   5   3         91.14          0.97       798.02 o                         
 -34   6   3        382.67        452.69       397.68 o                         
 -32   6   3        313.55        274.56       309.09 o                         
 -30   6   3       1585.28       1533.15       332.68 o                         
 -28   6   3        859.06       1010.89       271.68 o                         
 -26   6   3       1150.80       1116.26       258.36 o                         
 -24   6   3       2978.07       3344.58       283.10 o                         
 -22   6   3        193.57        -69.83       188.67 o                         
 -20   6   3       8587.96       8165.04       416.62 o                         
 -18   6   3      24190.85      22179.97       807.97 o                         
 -16   6   3       5982.28       5245.37       275.56 o                         
 -14   6   3      12719.67      12623.09       349.99 o                         
 -12   6   3      45346.15      42932.33       783.92 o                         
 -10   6   3       5631.29       5634.81       210.06 o                         
  -8   6   3      10354.90      10224.74       235.59 o                         
  -6   6   3      48153.96      46741.67       749.40 o                         
  -4   6   3      24388.49      27117.69       988.54 o                         
  -2   6   3      73784.30      75730.39      1302.93 o                         
   0   6   3      55167.12      57177.00       944.89 o                         
   2   6   3       3475.70       3541.05       162.26 o                         
   4   6   3      31071.68      31050.47       533.07 o                         
   6   6   3      30233.07      30030.40       470.98 o                         
   8   6   3      12999.90      12419.46       307.68 o                         
  10   6   3      52150.82      50963.57       865.19 o                         
  12   6   3      36423.46      33924.40       885.41 o                         
  14   6   3      13476.35      13250.54       441.68 o                         
  16   6   3      30266.91      31079.22       780.33 o                         
  18   6   3       4905.23       5227.06       328.58 o                         
  20   6   3      10296.22      10377.03       463.90 o                         
  22   6   3      18154.79      17257.35      1040.02 o                         
  24   6   3       8261.96       9181.85       540.26 o                         
  26   6   3       8776.17       9520.01       934.09 o                         
  28   6   3       3976.18       4054.13       816.44 o                         
  30   6   3        775.81       1239.89       773.85 o                         
 -33   7   3       8117.84       8286.36       824.54 o                         
 -31   7   3      10162.40      10621.05      1039.18 o                         
 -29   7   3       6664.41       6487.80       541.45 o                         
 -27   7   3      14009.98      13312.50       580.12 o                         
 -25   7   3       9393.18       9166.36       456.60 o                         
 -23   7   3      13433.11      13842.28       571.93 o                         
 -21   7   3      34144.05      32966.80       816.54 o                         
 -19   7   3      25057.61      24703.42       781.07 o                         
 -17   7   3      25795.85      24871.29       746.96 o                         
 -15   7   3      29314.27      28751.01       728.66 o                         
 -13   7   3      12688.73      12437.97       379.37 o                         
 -11   7   3      23479.57      23712.19       461.02 o                         
  -9   7   3      42542.73      41230.82       690.88 o                         
  -7   7   3      54028.95      53056.02       795.61 o                         
  -5   7   3      62001.00      61835.62       996.58 o                         
  -3   7   3      51170.01      52942.07       966.96 o                         
  -1   7   3      20970.29      22024.44       423.22 o                         
   1   7   3      28109.78      28495.35       539.79 o                         
   3   7   3      17393.06      16885.72       356.66 o                         
   5   7   3      30974.82      29539.46       470.51 o                         
   7   7   3      29644.66      29261.65       477.52 o                         
   9   7   3      43923.48      45824.59       791.76 o                         
  11   7   3      17320.06      16682.71       464.34 o                         
  13   7   3       2465.55       2022.08       202.49 o                         
  15   7   3      12459.81      12042.45       394.79 o                         
  17   7   3      15737.77      15026.09       467.27 o                         
  19   7   3      10438.98       9599.73       406.60 o                         
  21   7   3       6945.57       7471.38       420.19 o                         
  23   7   3       3356.80       3732.71       351.45 o                         
  25   7   3       2650.84       2396.42       373.30 o                         
  27   7   3       1961.02       2424.28       763.39 o                         
 -32   8   3       7542.06       8368.31       595.16 o                         
 -30   8   3       4713.26       5078.74       433.33 o                         
 -28   8   3       6419.57       6870.66       459.06 o                         
 -26   8   3       9208.30       9642.90       487.23 o                         
 -24   8   3       4062.68       4603.01       397.21 o                         
 -22   8   3      14500.88      15077.64       542.31 o                         
 -20   8   3      22606.59      23135.77       651.14 o                         
 -18   8   3      18293.56      17445.63       531.88 o                         
 -16   8   3      34568.90      33946.26       793.60 o                         
 -14   8   3       8670.69       8578.32       348.65 o                         
 -12   8   3       6628.73       6559.88       335.66 o                         
 -10   8   3      32829.35      32575.72       783.59 o                         
  -8   8   3      26406.91      26691.95       466.69 o                         
  -6   8   3      22573.77      22955.15       471.35 o                         
  -4   8   3      67104.19      66587.49      1205.42 o                         
  -2   8   3      23517.39      24469.29       583.53 o                         
   0   8   3      19083.17      19571.28       548.07 o                         
   2   8   3      22877.27      22455.29       471.77 o                         
   4   8   3      19614.88      18945.57       572.67 o                         
   6   8   3      30318.81      29097.96       546.35 o                         
   8   8   3      38272.52      37054.78       624.47 o                         
  10   8   3      38043.54      35521.79       724.67 o                         
  12   8   3      24011.50      23467.18       560.41 o                         
  14   8   3       3939.45       3714.83       340.51 o                         
  16   8   3       6803.10       6530.38       336.12 o                         
  18   8   3      12198.15      12216.03       557.92 o                         
  20   8   3      11706.37      11376.75       447.68 o                         
  22   8   3       7751.62       7053.99       508.67 o                         
  24   8   3       9014.50       9335.29       627.70 o                         
  26   8   3       3269.16       3568.30      1310.62 o                         
 -31   9   3         55.36        247.28       478.41 o                         
 -29   9   3         37.34         53.09       293.46 o                         
 -27   9   3        693.74        821.62       299.37 o                         
 -25   9   3        269.44         44.96       314.21 o                         
 -23   9   3         18.58       -206.50       239.60 o                         
 -21   9   3       2092.56       1286.14       262.56 o                         
 -19   9   3        673.85        404.02       228.10 o                         
 -17   9   3        252.46         80.54       203.54 o                         
 -15   9   3       6588.51       6792.09       421.45 o                         
 -13   9   3       4892.15       5809.98       342.88 o                         
 -11   9   3       1152.52        754.43       220.28 o                         
  -9   9   3        686.29        369.24       322.01 o                         
  -7   9   3         75.00        -41.72       149.52 o                         
  -5   9   3        492.27        385.07       135.95 o                         
  -3   9   3       4152.17       4061.79       227.62 o                         
  -1   9   3       3428.52       3690.74       272.86 o                         
   1   9   3       2887.44       2962.93       253.61 o                         
   3   9   3       8601.43       8387.05       292.24 o                         
   5   9   3       2525.72       2442.00       176.27 o                         
   7   9   3        560.50        312.07       278.77 o                         
   9   9   3       6355.21       6163.49       289.30 o                         
  11   9   3       5652.02       5077.07       367.41 o                         
  13   9   3      12406.09      11135.07       412.10 o                         
  15   9   3       5496.26       5092.77       340.04 o                         
  17   9   3       2047.84       2123.63       280.07 o                         
  19   9   3        898.05        665.23       245.50 o                         
  21   9   3       1612.04       2143.44       297.78 o                         
  23   9   3       2927.53       3681.41       437.32 o                         
  25   9   3       3044.07       2789.51       739.77 o                         
 -28  10   3         65.76       -316.50       316.50 o                         
 -26  10   3        394.93        304.76       294.28 o                         
 -24  10   3       1272.78       1050.32       290.10 o                         
 -22  10   3        870.50        901.60       314.08 o                         
 -20  10   3        334.05         23.14       238.75 o                         
 -18  10   3       1383.50       1305.33       274.62 o                         
 -16  10   3        871.56        707.24       244.06 o                         
 -14  10   3         94.81         29.34       186.82 o                         
 -12  10   3        124.10        144.23       187.65 o                         
 -10  10   3        966.30        759.21       194.71 o                         
  -8  10   3       1212.23       1271.00       200.36 o                         
  -6  10   3       4508.49       4415.01       267.27 o                         
  -4  10   3       2032.23       2159.08       215.90 o                         
  -2  10   3       1556.59       1744.52       413.57 o                         
   0  10   3       1310.86        978.12       302.72 o                         
   2  10   3      10198.29      10299.68       379.46 o                         
   4  10   3       4336.15       4104.07       394.82 o                         
   6  10   3         26.95        155.15       183.10 o                         
   8  10   3       7732.92       7243.14       342.45 o                         
  10  10   3         34.08         88.45       230.91 o                         
  12  10   3       7474.05       6410.98       357.81 o                         
  14  10   3       5478.95       4918.11       333.45 o                         
  16  10   3         41.60        160.98       222.82 o                         
  18  10   3        205.10        399.03       247.98 o                         
  20  10   3        534.35        244.65       314.55 o                         
  22  10   3        668.81        937.82       966.94 o                         
  24  10   3       3130.19       4042.52       495.12 o                         
 -27  11   3       1066.41       1229.07       500.95 o                         
 -25  11   3       2634.04       2418.92       386.44 o                         
 -23  11   3       7110.17       6858.18       434.87 o                         
 -21  11   3       8851.90       8779.08       511.99 o                         
 -19  11   3      11131.37      11704.98       554.78 o                         
 -17  11   3       5310.34       5212.16       559.89 o                         
 -15  11   3       2684.04       3077.86       292.77 o                         
 -13  11   3       5963.69       6422.02       350.32 o                         
 -11  11   3       4515.62       4459.41       346.33 o                         
  -9  11   3      11731.48      12016.61       524.40 o                         
  -7  11   3      10604.92      10347.82       462.50 o                         
  -5  11   3       2502.98       2682.03       291.91 o                         
  -3  11   3       5809.10       6610.72       526.01 o                         
  -1  11   3       3324.25       3726.54       438.53 o                         
   1  11   3       1540.30       1208.94       597.06 o                         
   3  11   3       3094.15       2862.41       235.70 o                         
   5  11   3       8314.62       7966.76       357.38 o                         
   7  11   3       6497.28       6100.71       329.18 o                         
   9  11   3       5478.47       5659.41       331.09 o                         
  11  11   3       1796.50       1607.37       238.66 o                         
  13  11   3        334.19        696.25       324.66 o                         
  15  11   3        852.26        671.35       247.71 o                         
  17  11   3        938.27        945.17       439.78 o                         
  19  11   3       2762.24       2743.55       401.92 o                         
  21  11   3       1082.31       1112.57       366.97 o                         
 -24  12   3       3135.65       3273.63       588.32 o                         
 -22  12   3       3195.25       3495.86       457.55 o                         
 -20  12   3       3744.26       3382.76       441.32 o                         
 -18  12   3       6127.34       5935.03       433.74 o                         
 -16  12   3       5578.24       5476.30       412.12 o                         
 -14  12   3       5145.36       5321.62       398.58 o                         
 -12  12   3       5694.35       6353.60       484.32 o                         
 -10  12   3       4989.15       5269.16       383.84 o                         
  -8  12   3       9412.28      10141.79       533.95 o                         
  -6  12   3      11274.11      10751.57       496.65 o                         
  -4  12   3       9679.12       9283.22       470.82 o                         
  -2  12   3       6455.71       5087.52       516.61 o                         
   0  12   3       9365.99       8740.77      1060.14 o                         
   2  12   3      11358.92      11072.01       513.20 o                         
   4  12   3       9369.35       9022.73       403.07 o                         
   6  12   3       4246.74       3820.25       288.61 o                         
   8  12   3       6390.86       6087.74       348.16 o                         
  10  12   3       8864.58       7922.15       405.79 o                         
  12  12   3       7442.98       7753.52       416.34 o                         
  14  12   3       7062.26       7042.37       518.42 o                         
  16  12   3       4356.94       4584.24       454.35 o                         
  18  12   3       2699.19       2906.65       401.92 o                         
 -19  13   3        909.28       1258.62       368.35 o                         
 -17  13   3       1664.18       1374.96       366.33 o                         
 -15  13   3       1209.88       1048.76       341.57 o                         
 -13  13   3       1891.25       1714.65       353.72 o                         
 -11  13   3       6179.10       6164.45       428.56 o                         
  -9  13   3       1294.66       1129.43       289.83 o                         
  -7  13   3       2666.54       2231.57       318.61 o                         
  -5  13   3       6797.66       6219.65       436.93 o                         
  -3  13   3       1633.93        896.85       290.17 o                         
  -1  13   3       3451.65       3724.76       958.21 o                         
   1  13   3       5655.47       5281.58       338.44 o                         
   3  13   3       2682.95       2235.14       331.87 o                         
   5  13   3       3934.17       3827.93       303.70 o                         
   7  13   3       2424.15       2270.41       264.06 o                         
   9  13   3        660.96       1003.60       448.52 o                         
  11  13   3       3803.69       3419.25       378.62 o                         
  13  13   3       5088.51       5545.36       460.17 o                         
  15  13   3        782.21       1188.29       337.85 o                         
 -14  14   3        487.84         29.12       390.27 o                         
 -12  14   3       1324.49       1031.48       354.37 o                         
 -10  14   3       1870.91       1699.62       466.00 o                         
  -8  14   3       1024.49        956.35       344.82 o                         
  -6  14   3       2054.88       2307.04       385.74 o                         
  -4  14   3       1417.55       1107.80       344.82 o                         
  -2  14   3         29.37         -6.14       318.33 o                         
   0  14   3        818.07        484.00       346.58 o                         
   2  14   3       1017.15        878.74       273.38 o                         
   4  14   3        648.98       1036.84       297.07 o                         
   6  14   3        913.13        634.92       297.07 o                         
   8  14   3        841.93        506.77       297.07 o                         
  10  14   3         10.87        104.85       291.25 o                         
  -5  15   3       1207.52       1438.76       454.35 o                         
  -3  15   3         53.00        518.42       419.40 o                         
  -1  15   3        151.52        -93.78       240.61 o                         
 -38   0   4       1320.33       1450.41      1048.49 o                         
 -36   0   4       5016.34       3425.07      1077.62 o                         
 -34   0   4       3957.92       5102.66      1100.92 o                         
 -32   0   4       5970.36       3588.17      1019.37 o                         
 -30   0   4      10945.78      12063.50       897.04 o                         
 -28   0   4      11177.10      11915.46      1925.15 o                         
 -26   0   4       4438.32       4532.03       480.81 o                         
 -24   0   4      17670.19      17179.63       805.41 o                         
 -22   0   4      28592.13      28194.83      1185.38 o                         
 -20   0   4      31017.63      31749.47      1073.97 o                         
 -18   0   4      36985.08      35094.00      1107.79 o                         
 -16   0   4      30064.80      28994.30       752.43 o                         
 -14   0   4      60063.23      57688.64      1287.86 o                         
 -12   0   4      17476.11      16387.34       388.00 o                         
 -10   0   4        814.77        874.45       148.61 o                         
  -8   0   4      97055.05      96698.88      1939.45 o                         
  -6   0   4      24267.76      22982.78       530.75 o                         
  -4   0   4      10069.04       9763.90       306.52 o                         
  -2   0   4     165103.30     171604.33      3530.35 o                         
   0   0   4      15159.86      14346.56       294.76 o                         
   2   0   4       1235.34       1231.07        94.98 o                         
   4   0   4      97026.31      93865.34      1616.57 o                         
   6   0   4       1768.28       1309.87       134.50 o                         
   8   0   4      18550.99      16590.37       677.54 o                         
  10   0   4      50103.72      47193.29      1464.25 o                         
  12   0   4        824.04        833.46       269.20 o                         
  16   0   4      12269.25      11733.81       685.04 o                         
  18   0   4        161.42         58.05       354.13 o                         
  20   0   4       6019.72       6351.39       630.55 o                         
  22   0   4       4506.02       3764.92       583.79 o                         
  24   0   4        731.19       1234.66       500.73 o                         
  26   0   4       1286.76       1503.61       534.64 o                         
  28   0   4         63.08        510.74       528.69 o                         
  30   0   4         88.98       -221.35       931.99 o                         
 -37   1   4       3341.87       3193.71       770.10 o                         
 -35   1   4       6172.43       6369.26       840.25 o                         
 -33   1   4      12091.46      12328.92       710.37 o                         
 -31   1   4      16393.19      16750.24      2043.78 o                         
 -29   1   4      10242.66      10306.29       493.99 o                         
 -27   1   4      13452.58      14040.18       472.94 o                         
 -25   1   4      18227.48      20031.28       548.77 o                         
 -23   1   4      22799.54      23963.89       584.27 o                         
 -21   1   4      60031.50      60996.67      1119.88 o                         
 -19   1   4      71127.11      67809.20      1198.87 o                         
 -17   1   4      71096.77      65389.04      1142.97 o                         
 -15   1   4      52970.35      51594.80       770.98 o                         
 -13   1   4      45737.74      44916.39       619.36 o                         
 -11   1   4      49693.67      47667.22       636.05 o                         
  -9   1   4      94983.72      96142.69      1195.94 o                         
  -7   1   4     109951.64     112191.91      1379.51 o                         
  -5   1   4     293735.47     297063.94      3571.33 o                         
  -3   1   4     139967.97     142068.38      1756.93 o                         
  -1   1   4      59859.77      61691.73       762.77 o                         
   1   1   4      58711.78      58024.88       701.38 o                         
   3   1   4     108422.41     109413.11      1318.23 o                         
   5   1   4      84805.05      84947.84      1104.06 o                         
   7   1   4     115871.53     110060.96      1743.05 o                         
   9   1   4     164347.89     160476.73      3072.43 o                         
  11   1   4      54115.02      52557.24      1149.45 o                         
  13   1   4      13705.13      12736.17       478.34 o                         
  15   1   4      30530.57      29890.00       796.21 o                         
  17   1   4      25739.66      25114.62       997.89 o                         
  19   1   4      37437.41      37043.64       983.75 o                         
  21   1   4      28951.72      29399.87       893.35 o                         
  23   1   4      20151.05      19947.92       887.80 o                         
  25   1   4      11918.94      11719.05       743.23 o                         
  27   1   4       4187.36       4375.69       558.82 o                         
  29   1   4       3212.34       2827.42       739.33 o                         
  31   1   4       5986.02       4646.27      1389.25 o                         
 -38   2   4        138.75        466.00       691.97 o                         
 -36   2   4        103.18        222.27       650.16 o                         
 -34   2   4          8.38       -166.95       388.04 o                         
 -32   2   4         24.94        403.46       551.54 o                         
 -30   2   4        201.08       -146.88       260.93 o                         
 -28   2   4       6985.25       6933.11       418.71 o                         
 -26   2   4       1012.53        312.32       348.07 o                         
 -24   2   4       2850.21       2584.38       237.46 o                         
 -22   2   4        624.68        816.28       198.28 o                         
 -20   2   4        700.71        675.08       165.51 o                         
 -18   2   4        240.99        111.85       133.60 o                         
 -16   2   4      39595.99      39766.00       674.30 o                         
 -14   2   4        241.87        168.90        78.67 o                         
 -12   2   4       1632.10       1764.23        95.08 o                         
 -10   2   4       5851.25       5769.05       134.76 o                         
  -8   2   4       5032.92       5144.02       118.74 o                         
  -6   2   4      27480.31      27301.89       354.34 o                         
  -4   2   4      35357.00      37658.44       495.92 o                         
  -2   2   4       2671.41       2930.28       111.41 o                         
   0   2   4       7911.51       7745.95       163.33 o                         
   2   2   4       1973.57       1760.35       150.40 o                         
   4   2   4       2282.47       2088.56       131.03 o                         
   6   2   4       9953.46       9521.78       268.23 o                         
   8   2   4      13029.98      13072.33       555.01 o                         
  10   2   4         79.26        -52.11       172.42 o                         
  12   2   4      10435.78      12501.72      1125.50 o                         
  14   2   4       1007.65       1354.38       274.55 o                         
  16   2   4        444.45        191.38       279.40 o                         
  18   2   4       1303.38        830.03       452.38 o                         
  20   2   4         54.68        110.59       348.75 o                         
  22   2   4       3250.68       2697.14       467.83 o                         
  24   2   4       5377.11       4842.66       616.96 o                         
  26   2   4        128.27         51.37       425.53 o                         
  28   2   4        122.39         13.48       622.29 o                         
  30   2   4        568.38        858.15       736.24 o                         
 -37   3   4        565.95        468.46       420.08 o                         
 -35   3   4        528.35        603.62       331.36 o                         
 -33   3   4        693.61        897.95       329.25 o                         
 -31   3   4       5699.55       5084.37       422.17 o                         
 -29   3   4       3803.69       3569.41       354.57 o                         
 -27   3   4       3702.81       3423.37       345.90 o                         
 -25   3   4       1585.73       1214.25       479.23 o                         
 -23   3   4       2657.27       2489.50       229.38 o                         
 -21   3   4      10191.56       9649.53       345.68 o                         
 -19   3   4       9317.60       9038.81       316.19 o                         
 -17   3   4      20869.50      20209.47       423.47 o                         
 -15   3   4       3751.17       3535.15       182.92 o                         
 -13   3   4        256.72        127.85        77.79 o                         
 -11   3   4       3136.21       2985.79       115.76 o                         
  -9   3   4      59461.81      60411.79       799.69 o                         
  -7   3   4      10250.72      10062.36       183.24 o                         
  -5   3   4       5273.57       5046.45       162.56 o                         
  -3   3   4      51574.29      53544.27       757.00 o                         
  -1   3   4       5626.21       5770.48       189.42 o                         
   1   3   4      15411.66      15787.31       355.80 o                         
   3   3   4      29247.95      28810.56       484.29 o                         
   5   3   4        504.27        413.05        99.25 o                         
   7   3   4      23782.62      23424.87       523.53 o                         
   9   3   4      30138.11      29005.07       630.90 o                         
  11   3   4      10202.71       9763.89       476.12 o                         
  13   3   4       8648.13       9477.59       867.80 o                         
  15   3   4       2157.70       2315.95       327.95 o                         
  17   3   4       2434.29       2623.13       387.62 o                         
  19   3   4       8171.89       7719.13       545.37 o                         
  21   3   4       6496.80       5777.72       533.02 o                         
  23   3   4       2977.64       3064.98       485.13 o                         
  25   3   4       1504.99       1151.72       442.78 o                         
  27   3   4       1317.89       1374.25       478.45 o                         
  29   3   4        715.23        357.64       697.27 o                         
 -36   4   4       1956.43       1863.87       534.11 o                         
 -34   4   4       5291.72       5873.74       475.87 o                         
 -32   4   4       7158.72       7195.48      1482.45 o                         
 -30   4   4       7719.98       7409.00       463.34 o                         
 -28   4   4      12148.40      12548.56       665.88 o                         
 -26   4   4       3480.86       3045.23       370.78 o                         
 -24   4   4      12944.21      13857.95       511.39 o                         
 -22   4   4      21400.50      20991.23       694.14 o                         
 -20   4   4      16719.45      16387.64       495.25 o                         
 -18   4   4      16984.70      16494.95       384.14 o                         
 -16   4   4       7277.05       6639.52       228.37 o                         
 -14   4   4       8828.80       7820.40       310.37 o                         
 -12   4   4      22342.05      23018.71       954.84 o                         
 -10   4   4      29952.99      29931.28       503.07 o                         
  -8   4   4      14754.80      14101.93       403.30 o                         
  -6   4   4      20576.51      20282.43       333.13 o                         
  -4   4   4      42738.36      44949.76       628.84 o                         
  -2   4   4      13615.66      14763.99       324.98 o                         
   0   4   4       8960.29       8374.40       325.00 o                         
   2   4   4       4021.46       3926.24       210.17 o                         
   4   4   4      17431.11      18416.64       442.51 o                         
   6   4   4      27370.82      27774.13       538.11 o                         
   8   4   4      20949.45      20891.88       499.70 o                         
  10   4   4        948.27        963.12       166.18 o                         
  12   4   4       4014.05       3758.37       333.53 o                         
  14   4   4        156.88        418.64       337.57 o                         
  16   4   4        256.16        600.26       447.65 o                         
  18   4   4       7137.68       8125.98       541.52 o                         
  20   4   4       3453.83       3517.61       460.63 o                         
  22   4   4         32.38        -10.72       393.88 o                         
  24   4   4        323.89        390.76       419.73 o                         
  26   4   4        369.79        -78.50       434.28 o                         
  28   4   4         83.52        505.32       684.79 o                         
  30   4   4       1529.17       1324.81       789.36 o                         
 -35   5   4       6472.10       7453.46       541.24 o                         
 -33   5   4       8644.63       8569.24       472.69 o                         
 -31   5   4      10230.77      11013.86       499.48 o                         
 -29   5   4      15743.35      16698.12       718.60 o                         
 -27   5   4       5945.11       7053.72       376.22 o                         
 -25   5   4       9670.03      10103.70       407.31 o                         
 -23   5   4      45108.40      45811.90      1116.20 o                         
 -21   5   4      32545.81      32195.61       829.95 o                         
 -19   5   4      60871.31      61392.03      1127.20 o                         
 -17   5   4      96759.61      96946.34      1662.52 o                         
 -15   5   4      36474.21      37071.99       787.14 o                         
 -13   5   4      74283.98      75160.91      1162.98 o                         
 -11   5   4      68260.22      67866.00      1050.37 o                         
  -9   5   4      68267.06      69132.33      1058.31 o                         
  -7   5   4     157578.00     157041.47      2138.10 o                         
  -5   5   4     214913.62     222413.09      2810.79 o                         
  -3   5   4      76537.96      80916.52      1154.28 o                         
  -1   5   4     119922.62     128914.62      2689.05 o                         
   1   5   4      81084.56      89738.12      2514.52 o                         
   3   5   4      62642.75      66969.16      1384.33 o                         
   5   5   4     143749.48     154437.36      2990.22 o                         
   7   5   4      97344.42     100567.95      1627.54 o                         
   9   5   4      79517.50      82527.91      1795.26 o                         
  11   5   4      96230.88      97615.71      2663.79 o                         
  13   5   4      28485.20      28575.44       933.18 o                         
  15   5   4      17194.39      17371.54       729.82 o                         
  17   5   4      27335.83      27593.72      1031.30 o                         
  19   5   4      28973.65      29669.54      1749.86 o                         
  21   5   4      36711.95      38624.16      1274.91 o                         
  23   5   4      32718.66      34196.00      1219.04 o                         
  25   5   4       6191.27       6212.27       618.17 o                         
  27   5   4       7474.99       7713.93      1202.85 o                         
  29   5   4       5344.37       6203.65       937.07 o                         
 -34   6   4        157.32        687.64       396.85 o                         
 -32   6   4        139.63        100.20       308.58 o                         
 -30   6   4       2156.34       1560.65       329.39 o                         
 -28   6   4        573.04        502.64       275.51 o                         
 -26   6   4        630.45        722.04       240.30 o                         
 -24   6   4       3034.65       2759.19       290.74 o                         
 -22   6   4         89.63        122.83       205.12 o                         
 -20   6   4       4909.93       4898.73       304.93 o                         
 -18   6   4      13131.30      13762.14       444.70 o                         
 -16   6   4       7159.14       7288.07       505.50 o                         
 -14   6   4       9555.30       9183.78       332.18 o                         
 -12   6   4      13696.70      14124.15       358.56 o                         
 -10   6   4        659.40        616.79       134.49 o                         
  -8   6   4       6459.86       6397.07       206.09 o                         
  -6   6   4       9559.10       9567.96       204.67 o                         
  -4   6   4       9923.90       9966.67       206.57 o                         
  -2   6   4      28248.86      29529.38       776.76 o                         
   0   6   4       9346.40       9787.66       336.51 o                         
   2   6   4       2707.34       2868.94       179.12 o                         
   4   6   4       8592.71       9896.90       684.29 o                         
   6   6   4        290.31        107.53       110.57 o                         
   8   6   4      15126.73      15441.69       733.34 o                         
  10   6   4      20297.10      20465.52       586.59 o                         
  12   6   4       8881.35       9532.59       569.10 o                         
  14   6   4       8872.56       8825.54       646.49 o                         
  16   6   4       4076.30       5452.31       799.10 o                         
  18   6   4        416.75        738.52       392.96 o                         
  20   6   4       5974.03       6139.24       546.35 o                         
  22   6   4       6540.46       6200.52       592.64 o                         
  24   6   4       1973.59       2549.46       503.35 o                         
  26   6   4       1151.72       1420.67       703.95 o                         
  28   6   4        100.46        355.32       726.95 o                         
 -33   7   4        594.77       1024.18       456.06 o                         
 -31   7   4        764.39       1541.69       341.41 o                         
 -29   7   4        148.16         60.60       411.13 o                         
 -27   7   4        550.40        407.98       275.06 o                         
 -25   7   4       2680.10       2301.71       326.46 o                         
 -23   7   4        164.70        227.09       219.47 o                         
 -21   7   4       5090.54       5237.20       324.49 o                         
 -19   7   4       7121.25       6517.04       338.52 o                         
 -17   7   4        101.44        229.58       217.90 o                         
 -15   7   4       3520.08       3954.61       292.58 o                         
 -13   7   4       1171.97       1110.67       172.16 o                         
 -11   7   4       1246.43       1247.66       137.49 o                         
  -9   7   4      22718.67      23100.21       420.28 o                         
  -7   7   4       2599.08       2475.62       134.71 o                         
  -5   7   4        862.18        741.91        94.33 o                         
  -3   7   4       9539.72       9359.12       222.81 o                         
  -1   7   4        730.89        824.23       105.58 o                         
   1   7   4       2143.75       2390.94       176.56 o                         
   3   7   4      11594.47      11243.38       298.87 o                         
   5   7   4       1169.58       1236.12       141.07 o                         
   7   7   4       8483.06       8878.27       309.56 o                         
   9   7   4       3523.98       3920.80       357.13 o                         
  11   7   4       1055.93       1039.42       153.55 o                         
  13   7   4       5695.63       5198.01       272.35 o                         
  15   7   4       3708.28       3641.48       249.14 o                         
  17   7   4         32.95         79.22       284.80 o                         
  19   7   4       2641.40       2901.36       457.85 o                         
  21   7   4        610.56        818.23       436.81 o                         
  23   7   4         18.62       -183.99       425.37 o                         
  25   7   4        918.52       1171.90       745.59 o                         
  27   7   4         10.84       -337.00       684.48 o                         
 -32   8   4       1043.87        929.88       547.55 o                         
 -30   8   4        241.35        -36.43       331.69 o                         
 -28   8   4       1249.68        494.18       290.52 o                         
 -26   8   4       1601.48       1401.13       299.57 o                         
 -24   8   4       5536.87       5734.17       376.92 o                         
 -22   8   4      10113.08      10056.24       447.04 o                         
 -20   8   4      13021.54      13142.06       479.29 o                         
 -18   8   4       3772.29       3698.16       281.54 o                         
 -16   8   4        251.90        178.97       182.13 o                         
 -14   8   4        783.64        711.83       243.84 o                         
 -12   8   4       6859.38       6761.42       309.35 o                         
 -10   8   4      16176.41      16717.31       458.37 o                         
  -8   8   4       8295.93       8449.51       275.24 o                         
  -6   8   4       5931.78       6119.33       199.73 o                         
  -4   8   4         97.33         49.73        92.28 o                         
  -2   8   4       1648.44       1647.37       121.00 o                         
   0   8   4         59.98         25.44       149.15 o                         
   2   8   4       3922.09       3779.53       218.97 o                         
   4   8   4      15307.14      15210.44       392.87 o                         
   6   8   4       3888.83       4080.71       222.65 o                         
   8   8   4         24.76       -123.05       171.74 o                         
  10   8   4       3433.75       3289.33       298.68 o                         
  12   8   4        326.44        216.76       180.76 o                         
  14   8   4       2356.45       2210.10       218.38 o                         
  16   8   4        921.93       1060.44       204.66 o                         
  18   8   4        993.26        971.63       336.15 o                         
  20   8   4          1.71       -200.68       423.74 o                         
  22   8   4        154.26        335.79       421.64 o                         
  24   8   4        662.65        873.74      1159.17 o                         
 -31   9   4       2992.14       2863.15       540.25 o                         
 -29   9   4        894.89        745.78       368.37 o                         
 -27   9   4       2855.86       3452.71       416.18 o                         
 -25   9   4       3577.76       3287.01       339.06 o                         
 -23   9   4       5168.39       4998.68       365.22 o                         
 -21   9   4      14211.66      14255.86       662.52 o                         
 -19   9   4      12550.87      11646.41       455.84 o                         
 -17   9   4       8696.83       8425.69       387.73 o                         
 -15   9   4      29092.42      28834.77       718.36 o                         
 -13   9   4      17536.42      17738.34       580.01 o                         
 -11   9   4       7381.26       8366.84       402.79 o                         
  -9   9   4      41645.55      43449.31       938.19 o                         
  -7   9   4      36969.97      39184.62       769.41 o                         
  -5   9   4      48750.22      49265.19       819.84 o                         
  -3   9   4      50247.80      52115.18       940.13 o                         
  -1   9   4      17025.13      18111.72       605.02 o                         
   1   9   4      11687.13      11595.50       476.05 o                         
   3   9   4      29094.61      29610.49       840.79 o                         
   5   9   4      28394.95      28031.45       825.64 o                         
   7   9   4      33440.57      33262.54       808.14 o                         
   9   9   4      25504.69      25630.20       848.44 o                         
  11   9   4      10473.93      10206.15       465.82 o                         
  13   9   4      22561.91      20717.30       597.54 o                         
  15   9   4      13919.90      12816.92       501.45 o                         
  17   9   4       6052.52       6330.21       469.19 o                         
  19   9   4      15895.74      15416.19      1012.66 o                         
  21   9   4       8124.79       8778.21      1351.39 o                         
  23   9   4       5307.28       7735.54      1392.16 o                         
 -28  10   4       1341.70        207.88       417.13 o                         
 -26  10   4       3018.69       2490.98       398.52 o                         
 -24  10   4       4543.27       4564.87       376.36 o                         
 -22  10   4        531.41        558.88       258.98 o                         
 -20  10   4       2220.72       2692.08       492.69 o                         
 -18  10   4       7159.53       6915.83       380.96 o                         
 -16  10   4       2493.60       2217.90       293.27 o                         
 -14  10   4       3666.68       3671.76       316.63 o                         
 -12  10   4       6846.53       7102.97       347.42 o                         
 -10  10   4       2333.64       2428.25       235.79 o                         
  -8  10   4      12959.04      13141.34       449.84 o                         
  -6  10   4      11577.01      11416.25       412.84 o                         
  -4  10   4       4612.92       4922.86       282.60 o                         
  -2  10   4       5140.64       5415.20       265.36 o                         
   0  10   4       3981.97       3972.91       324.60 o                         
   2  10   4       8000.37       7342.57       311.83 o                         
   4  10   4       9757.59       8744.48       926.17 o                         
   6  10   4       1772.07       2044.16       384.31 o                         
   8  10   4       3744.77       3501.31       455.19 o                         
  10  10   4       3161.49       3595.28       491.16 o                         
  12  10   4       1149.55       1215.00       457.26 o                         
  14  10   4       2402.24       2298.39       251.19 o                         
  16  10   4       2343.96       2580.09       276.79 o                         
  18  10   4        562.32        341.62       299.99 o                         
  22  10   4        798.67        448.52      1007.72 o                         
 -27  11   4       2487.91       2634.39       496.60 o                         
 -25  11   4       6026.49       6370.56       491.93 o                         
 -23  11   4       6528.44       7525.99       464.10 o                         
 -21  11   4       4908.12       4388.33       362.58 o                         
 -19  11   4       5864.19       6170.26       454.83 o                         
 -17  11   4       7636.31       8124.50       463.80 o                         
 -15  11   4       3792.93       4362.21       316.99 o                         
 -13  11   4       6873.98       7514.52       378.56 o                         
 -11  11   4      10245.99      10153.05       455.69 o                         
  -9  11   4       7373.53       8373.68       439.95 o                         
  -7  11   4       7688.59       8068.23       429.70 o                         
  -5  11   4       2689.59       2800.44       299.93 o                         
  -3  11   4       6937.78       7336.43       516.94 o                         
  -1  11   4      15892.71      17944.36      1103.83 o                         
   1  11   4       6115.44       5743.62       339.07 o                         
   3  11   4       4706.76       4132.83       359.03 o                         
   5  11   4       9217.18       8483.61       354.16 o                         
   7  11   4      15396.51      14942.27       770.10 o                         
   9  11   4       3817.88       3703.40      1092.18 o                         
  11  11   4       6583.07       5612.73       590.19 o                         
  13  11   4       4852.85       4251.00       566.79 o                         
  15  11   4       2628.78       2324.16       733.94 o                         
  17  11   4       4644.30       4555.12       390.27 o                         
  19  11   4       1820.62       1811.56       326.20 o                         
 -24  12   4       1370.74       1881.46       518.42 o                         
 -22  12   4        953.84        768.40       373.77 o                         
 -20  12   4       1996.60       2226.46       360.35 o                         
 -18  12   4         50.08       -141.36       275.18 o                         
 -16  12   4        594.41        189.73       279.88 o                         
 -14  12   4         26.60        -44.82       319.48 o                         
 -12  12   4        204.83        243.44       256.06 o                         
 -10  12   4        807.20        786.40       288.33 o                         
  -8  12   4       1723.38       1981.67       298.94 o                         
  -6  12   4        652.13        947.89       272.00 o                         
  -4  12   4       1505.00       1646.13       357.52 o                         
  -2  12   4        149.41        234.41       355.84 o                         
   0  12   4        379.23        -45.71       180.74 o                         
   2  12   4          0.83       -169.32       169.32 o                         
   4  12   4       2072.32       2698.15       238.92 o                         
   6  12   4         30.53        146.04       410.66 o                         
   8  12   4         89.02         61.59       684.43 o                         
  10  12   4       1015.92       1141.64       456.14 o                         
  12  12   4       2335.90       1531.96       669.87 o                         
 -19  13   4       1200.40       1580.76       388.99 o                         
 -17  13   4       1545.90       2461.74       411.47 o                         
 -15  13   4        310.06         54.90       314.64 o                         
 -13  13   4        867.81        878.58       309.93 o                         
 -11  13   4       1143.25        919.07       348.43 o                         
  -9  13   4         77.71        -18.43       260.88 o                         
  -7  13   4       2910.40       2590.52       342.10 o                         
  -5  13   4       3972.15       3564.18       367.39 o                         
  -3  13   4        245.66        621.07       285.17 o                         
  -1  13   4       4456.02       4560.58       322.56 o                         
   1  13   4       2134.09       2049.81       247.23 o                         
   3  13   4        353.47        392.61       207.28 o                         
   5  13   4       4714.69       4655.64       322.97 o                         
   7  13   4       2615.95       3599.82       739.77 o                         
 -14  14   4        953.40        401.92       407.75 o                         
 -12  14   4       2346.31       1884.78       401.94 o                         
 -10  14   4       5142.42       6485.49       838.79 o                         
  -8  14   4       2299.91       2153.16       395.12 o                         
  -6  14   4       1616.93       1903.19       431.05 o                         
  -4  14   4        725.77         73.42       330.81 o                         
  -2  14   4         74.71       -242.56       311.80 o                         
   0  14   4       3062.73       2611.43       311.24 o                         
   2  14   4       3368.19       3366.83       355.32 o                         
   4  14   4         55.52       -233.00       233.00 o                         
   6  14   4       1535.79       1753.31       285.42 o                         
 -37   1   5        456.62         79.67       777.63 o                         
 -35   1   5        935.18       1068.17       652.83 o                         
 -33   1   5        145.42       -545.59       569.11 o                         
 -31   1   5        442.47         -6.64       357.99 o                         
 -29   1   5       2463.10       2071.40       375.80 o                         
 -27   1   5       1244.25       1022.89       324.05 o                         
 -25   1   5       4943.99       4757.18       334.93 o                         
 -23   1   5       1059.02       1123.17       224.35 o                         
 -21   1   5        214.82        202.63       182.26 o                         
 -19   1   5       6635.15       5969.88       298.27 o                         
 -17   1   5       4370.77       3854.51       200.03 o                         
 -15   1   5         47.30        -76.20        76.20 o                         
 -13   1   5       6665.42       6074.56       150.21 o                         
 -11   1   5         66.45        -16.10        71.26 o                         
  -9   1   5       3854.25       4098.47       124.46 o                         
  -7   1   5        756.99        770.37       105.74 o                         
  -5   1   5        895.56       1002.42        56.05 o                         
  -3   1   5       4766.81       4651.82       139.02 o                         
  -1   1   5       6024.89       5932.54       172.00 o                         
   1   1   5       5349.62       5616.91       157.24 o                         
   3   1   5       5969.23       5959.50       180.09 o                         
   5   1   5       7940.54       7286.97       202.92 o                         
   7   1   5        368.38        253.38       112.96 o                         
   9   1   5       1496.39       1735.44       161.32 o                         
  11   1   5       2035.00       1874.50       233.19 o                         
  13   1   5         76.08        -74.24       190.32 o                         
  15   1   5       1459.62       1582.08       268.43 o                         
  17   1   5        205.55        502.08       309.40 o                         
  19   1   5        101.75        -60.90       295.52 o                         
  21   1   5        684.22         65.34       374.41 o                         
  23   1   5        318.76         29.50       380.04 o                         
  25   1   5        659.92       1247.09       458.35 o                         
  27   1   5        245.68        493.89       639.68 o                         
  29   1   5          1.27       -671.34       671.34 o                         
 -38   2   5       2867.19       2897.63       779.34 o                         
 -36   2   5       6438.94       5587.63       834.00 o                         
 -34   2   5      18636.54      18477.06      3559.05 o                         
 -32   2   5      16634.55      18238.40       838.03 o                         
 -30   2   5      10474.73       9898.92       491.82 o                         
 -28   2   5      10777.59      11090.51       493.63 o                         
 -26   2   5      18225.58      18374.80       609.17 o                         
 -24   2   5      40828.81      40538.33       947.46 o                         
 -22   2   5      67635.55      67461.50      1220.79 o                         
 -20   2   5     107180.16     103287.87      1739.06 o                         
 -18   2   5      89114.94      83916.22      1306.77 o                         
 -16   2   5      44978.29      43382.56       621.99 o                         
 -14   2   5      61505.12      60934.75       879.42 o                         
 -12   2   5      45899.28      45765.35       744.59 o                         
 -10   2   5      85945.50      79885.11      1307.80 o                         
  -8   2   5     248018.83     245621.44      3219.21 o                         
  -6   2   5     208354.44     202936.83      2534.70 o                         
  -4   2   5      98007.31      95146.12      1156.04 o                         
  -2   2   5     100874.43     100579.88      1296.33 o                         
   0   2   5      29434.94      28431.10       469.95 o                         
   2   2   5     116380.00     118084.36      1711.39 o                         
   4   2   5     214653.73     214915.72      3056.59 o                         
   6   2   5     222727.72     220284.94      3399.60 o                         
   8   2   5     144433.14     142805.39      2476.21 o                         
  10   2   5      79114.27      78035.09      1613.25 o                         
  12   2   5      38697.20      38606.05      1079.43 o                         
  14   2   5      53252.18      53222.64      1421.58 o                         
  16   2   5      49085.81      49103.11      1377.23 o                         
  18   2   5      56860.89      55231.62      1542.82 o                         
  20   2   5      61814.02      60088.82      2054.28 o                         
  22   2   5      22007.56      21951.74       942.21 o                         
  24   2   5      10414.90      11281.58      1049.99 o                         
  26   2   5       8746.00       8768.94       934.17 o                         
  28   2   5       4058.52       3980.21       914.52 o                         
 -37   3   5        356.79        -11.37       675.34 o                         
 -35   3   5        428.67        220.95       632.34 o                         
 -33   3   5       1105.57        836.01       405.06 o                         
 -31   3   5        890.95        677.91       303.59 o                         
 -29   3   5         83.22        246.17       283.34 o                         
 -27   3   5       1389.23       1477.94       305.20 o                         
 -25   3   5       2641.21       2139.78       270.74 o                         
 -23   3   5        726.33        709.27       198.28 o                         
 -21   3   5       4490.34       4507.49       229.01 o                         
 -19   3   5        446.62        155.55       168.89 o                         
 -17   3   5       1053.97       1062.45       153.69 o                         
 -15   3   5       5263.30       4964.72       166.42 o                         
 -13   3   5       6699.92       6426.28       175.97 o                         
 -11   3   5      10052.85       9822.58       206.75 o                         
  -9   3   5      14516.52      14938.26       330.03 o                         
  -7   3   5         77.02        -47.38        74.44 o                         
  -5   3   5      17459.19      17779.59       283.67 o                         
  -3   3   5        951.97       1194.44       171.98 o                         
  -1   3   5       5829.84       5934.72       226.20 o                         
   1   3   5      28132.60      29811.28       495.93 o                         
   3   3   5       1376.17       1576.47       106.56 o                         
   5   3   5      10763.26      11870.65       524.18 o                         
   7   3   5       4923.91       4203.07       223.99 o                         
   9   3   5        450.91        432.55       155.12 o                         
  11   3   5       1241.86       1580.86       355.32 o                         
  13   3   5       7341.01       7463.89       460.48 o                         
  15   3   5       1848.35       1618.34       334.74 o                         
  17   3   5          1.93        479.61       443.00 o                         
  19   3   5        802.39       1388.46       392.19 o                         
  21   3   5        602.94        476.70       408.92 o                         
  23   3   5          6.08       -360.66       403.08 o                         
  25   3   5        455.82        242.60       436.03 o                         
  27   3   5          0.04      -1045.58      1045.58 o                         
  29   3   5          9.31       -252.54       707.44 o                         
 -36   4   5       1944.12       1876.93       460.96 o                         
 -34   4   5       7438.93       7793.06       518.06 o                         
 -32   4   5       7710.39       8029.40       505.59 o                         
 -30   4   5       4507.36       5108.71       468.30 o                         
 -28   4   5       5407.01       5709.38       384.17 o                         
 -26   4   5       5653.00       6294.97       642.66 o                         
 -24   4   5       5806.87       6102.85       350.44 o                         
 -22   4   5      24358.06      23996.48       647.64 o                         
 -20   4   5      28799.53      30814.50       737.96 o                         
 -18   4   5      33741.41      32933.39       665.91 o                         
 -16   4   5      14968.89      14714.74       352.41 o                         
 -14   4   5       1984.71       1882.02       116.99 o                         
 -12   4   5      30911.80      30124.15       480.17 o                         
 -10   4   5      76913.62      78888.02      1108.89 o                         
  -8   4   5      70678.04      73121.55      1027.53 o                         
  -6   4   5      71838.34      69908.18       990.87 o                         
  -4   4   5      35446.46      35585.43       541.37 o                         
  -2   4   5      25231.25      28070.44       617.27 o                         
   0   4   5      15613.20      16166.38       456.19 o                         
   2   4   5      32992.55      35666.73      1146.71 o                         
   4   4   5      30839.43      31647.30       693.78 o                         
   6   4   5      57068.80      58896.61      1109.91 o                         
   8   4   5      30277.11      30607.41       696.97 o                         
  10   4   5      11506.35      11914.57       521.66 o                         
  12   4   5       7483.14       7838.70       485.63 o                         
  14   4   5       1255.48        999.47       308.32 o                         
  16   4   5      10487.18      11568.89       599.78 o                         
  18   4   5      21540.94      22306.07       898.46 o                         
  20   4   5       7775.03       7785.74      1005.53 o                         
  22   4   5       6367.36       6707.28       608.17 o                         
  24   4   5       1753.40       2355.32       511.03 o                         
  26   4   5       1495.13       1288.15      1328.09 o                         
  28   4   5       2559.42       1953.18      1319.35 o                         
 -35   5   5        522.99        209.37       378.94 o                         
 -33   5   5        387.82        806.89       345.84 o                         
 -31   5   5        594.32        860.02       338.12 o                         
 -29   5   5        205.28        112.19       241.55 o                         
 -27   5   5        681.96        525.41       233.69 o                         
 -25   5   5       4422.80       4080.39       320.44 o                         
 -23   5   5        752.45        693.66       224.02 o                         
 -21   5   5       4281.24       4295.43       330.89 o                         
 -19   5   5        230.59        465.11       248.87 o                         
 -17   5   5        216.92        935.18       250.63 o                         
 -15   5   5        753.20        526.58       167.31 o                         
 -13   5   5         68.76        -84.64        84.64 o                         
 -11   5   5       2531.78       2919.13       194.64 o                         
  -9   5   5      14059.82      14343.55       328.43 o                         
  -7   5   5       2452.77       2399.61       117.22 o                         
  -5   5   5       3490.17       3746.41       124.25 o                         
  -3   5   5       3178.00       3381.53       126.61 o                         
  -1   5   5       1353.21       1404.49       120.60 o                         
   1   5   5       1117.66        950.20       138.50 o                         
   3   5   5       3305.11       3451.74       182.29 o                         
   5   5   5         14.40        -90.20        90.20 o                         
   7   5   5        250.15       -124.20       151.86 o                         
   9   5   5       1046.22       1028.24       190.23 o                         
  11   5   5        173.57        280.54       181.41 o                         
  13   5   5       4851.23       4996.04       460.36 o                         
  15   5   5       1445.52       1638.87       356.48 o                         
  17   5   5        124.09       1125.09       368.66 o                         
  19   5   5        385.82        273.10       397.22 o                         
  21   5   5        783.10       1147.07       447.65 o                         
  23   5   5        712.59       1064.82       465.26 o                         
  25   5   5        923.34        169.28       763.07 o                         
  27   5   5        258.88        -15.67       894.13 o                         
 -34   6   5       5189.95       4600.53       513.20 o                         
 -32   6   5       2660.58       2990.45       451.85 o                         
 -30   6   5       4889.47       4795.86       496.56 o                         
 -28   6   5       5909.63       5577.19       388.09 o                         
 -26   6   5       4855.24       4813.73       357.30 o                         
 -24   6   5      11435.54      11982.58       840.76 o                         
 -22   6   5      17334.60      17711.17       549.73 o                         
 -20   6   5      12821.27      13341.51       670.93 o                         
 -18   6   5      19095.25      18436.57       637.97 o                         
 -16   6   5      23755.44      23983.51       595.98 o                         
 -14   6   5       5304.53       5486.75       277.56 o                         
 -12   6   5      24261.51      28106.91      1656.18 o                         
 -10   6   5      36548.01      37412.86       696.78 o                         
  -8   6   5      32796.07      34422.61       599.27 o                         
  -6   6   5      77208.20      78160.27      1046.54 o                         
  -4   6   5      13111.81      13588.96       312.37 o                         
  -2   6   5      16815.21      18516.53       437.69 o                         
   0   6   5      51916.79      56277.02      1807.11 o                         
   2   6   5      22416.31      23554.38       651.25 o                         
   4   6   5      23201.74      25039.36       522.27 o                         
   6   6   5      70874.41      75964.84      1276.88 o                         
   8   6   5      30249.63      30750.70      1064.30 o                         
  10   6   5      16809.38      17290.77       456.00 o                         
  12   6   5      16900.90      18245.65       727.12 o                         
  14   6   5       9645.48       8899.26       650.48 o                         
  16   6   5      16636.35      16745.54       885.84 o                         
  18   6   5      15974.16      16567.91       813.34 o                         
  20   6   5       7541.11       7655.65       625.82 o                         
  22   6   5       7168.57       6673.78       621.84 o                         
  24   6   5       7641.07       7256.26       881.15 o                         
  26   6   5       2145.45       1210.93       718.90 o                         
 -33   7   5        396.76        -84.98       379.27 o                         
 -31   7   5       2306.01       1906.21       500.10 o                         
 -29   7   5        112.61        453.53       329.92 o                         
 -27   7   5       1601.60       1042.51       332.96 o                         
 -25   7   5       4310.82       3420.34       322.51 o                         
 -23   7   5       3012.23       3476.28       304.42 o                         
 -21   7   5       3557.79       3864.02       295.90 o                         
 -19   7   5        230.51        403.78       199.02 o                         
 -17   7   5       3006.54       3381.90       314.44 o                         
 -15   7   5       5864.13       5822.38       411.97 o                         
 -13   7   5       5377.75       4962.83       339.67 o                         
 -11   7   5       1932.97       1794.01       155.37 o                         
  -9   7   5       7164.07       7141.67       346.51 o                         
  -7   7   5       2610.88       2959.97       148.26 o                         
  -5   7   5        115.03        327.28       108.43 o                         
  -3   7   5       2820.46       2956.79       147.61 o                         
  -1   7   5       6174.18       6367.73       255.78 o                         
   1   7   5       3181.30       3116.48       205.81 o                         
   3   7   5       1974.72       2283.61       308.12 o                         
   5   7   5       2407.44       2794.56       220.05 o                         
   7   7   5         22.97        160.62       178.51 o                         
   9   7   5       1122.07       1399.37       318.24 o                         
  11   7   5        239.81        325.62       276.61 o                         
  13   7   5        573.56        854.89       272.71 o                         
  15   7   5        103.53        190.01       280.62 o                         
  17   7   5        237.74        206.65       306.87 o                         
  19   7   5          4.56        281.44       398.33 o                         
  21   7   5        552.09        790.99       449.14 o                         
  23   7   5         33.31         59.61       628.56 o                         
  25   7   5        100.20       -507.70       645.39 o                         
 -32   8   5       4066.52       4091.01       498.38 o                         
 -30   8   5       8093.60       8381.48       579.12 o                         
 -28   8   5       3885.50       3865.07       439.30 o                         
 -26   8   5       8807.40       8591.11       534.17 o                         
 -24   8   5      19551.65      20062.38       633.37 o                         
 -22   8   5      23284.43      22192.96       650.27 o                         
 -20   8   5      29077.00      28942.15       949.46 o                         
 -18   8   5      31784.01      32434.57       786.96 o                         
 -16   8   5      18140.42      19033.63       547.25 o                         
 -14   8   5      23680.76      24303.73       622.03 o                         
 -12   8   5      41017.60      42515.85       921.21 o                         
 -10   8   5      43240.77      43376.64       832.60 o                         
  -8   8   5      60803.86      62283.12      1084.13 o                         
  -6   8   5      59668.20      60352.67       971.33 o                         
  -4   8   5      29330.09      30613.81       547.60 o                         
  -2   8   5      45440.80      46494.75       952.81 o                         
   0   8   5      31524.90      33549.66       920.82 o                         
   2   8   5      34814.18      36152.66       880.29 o                         
   4   8   5      48121.62      49759.64       993.68 o                         
   6   8   5      30817.69      32809.82       825.36 o                         
   8   8   5      34598.77      36112.64      1048.43 o                         
  10   8   5      31607.22      31483.55       843.62 o                         
  12   8   5       5441.10       5393.49       649.51 o                         
  14   8   5      14076.86      15142.41       685.94 o                         
  16   8   5      15751.86      15661.19       824.79 o                         
  18   8   5       9312.84       9456.65       596.10 o                         
  20   8   5      15381.57      14631.10       692.83 o                         
  22   8   5       8776.78      10286.67      1799.91 o                         
  24   8   5       2961.40       2452.31      1223.24 o                         
 -31   9   5         23.09       -426.81       442.70 o                         
 -29   9   5         13.41       -100.84       348.26 o                         
 -27   9   5         40.73       -177.74       348.06 o                         
 -25   9   5        751.39        741.24       325.74 o                         
 -23   9   5       1664.48       1686.50       289.61 o                         
 -21   9   5        179.54        389.73       238.01 o                         
 -19   9   5         19.83       -207.26       207.26 o                         
 -17   9   5          6.71       -132.76       201.06 o                         
 -15   9   5          9.18       -179.15       179.15 o                         
 -13   9   5        600.60        189.17       197.85 o                         
 -11   9   5         56.33         17.11       225.08 o                         
  -9   9   5        234.63        812.63       326.09 o                         
  -7   9   5        506.45        452.71       160.85 o                         
  -5   9   5         12.56       -113.56       113.56 o                         
  -3   9   5        319.34        499.85       121.08 o                         
  -1   9   5       3388.57       3209.28       203.87 o                         
   1   9   5       2300.45       2029.61       268.64 o                         
   3   9   5       1073.91       1074.49       213.55 o                         
   5   9   5        289.43        718.41       215.75 o                         
   7   9   5         20.94       -121.94       206.32 o                         
   9   9   5        132.03        333.76       227.97 o                         
  11   9   5       2342.39       3344.52       753.61 o                         
  13   9   5        810.50        829.10       303.68 o                         
  15   9   5         50.72       -397.45       397.45 o                         
  17   9   5         16.06        267.29       434.97 o                         
  19   9   5        282.92       1549.44       984.42 o                         
  21   9   5        424.54        366.97      1054.32 o                         
 -28  10   5         40.82        114.54       410.62 o                         
 -26  10   5        651.00        945.86       479.68 o                         
 -24  10   5        382.45        754.82       312.83 o                         
 -22  10   5         79.32       -173.71       247.67 o                         
 -20  10   5       1301.00       1558.01       275.57 o                         
 -18  10   5        266.46        397.60       235.96 o                         
 -16  10   5         48.92       -103.12       209.08 o                         
 -14  10   5        600.57        490.28       361.32 o                         
 -12  10   5         25.76       -118.00       214.95 o                         
 -10  10   5        762.90        853.13       232.77 o                         
  -8  10   5       3004.86       3573.08       271.63 o                         
  -6  10   5       2947.12       2421.62       246.78 o                         
  -4  10   5        259.05        316.58       146.05 o                         
  -2  10   5       9405.59      10527.21       370.93 o                         
   0  10   5        241.00        113.62       237.07 o                         
   2  10   5       3039.56       3203.27       264.52 o                         
   4  10   5        371.91        290.01       535.90 o                         
   6  10   5        902.83        803.88       358.27 o                         
   8  10   5       5082.25       4948.80       529.10 o                         
  10  10   5       1659.24       2284.09       454.79 o                         
  12  10   5         18.00         25.12       468.91 o                         
  14  10   5        382.67        476.46       455.12 o                         
  16  10   5        363.71        745.59       640.75 o                         
 -25  11   5       1577.25       1520.63       434.74 o                         
 -23  11   5       5155.63       5231.73       453.12 o                         
 -21  11   5       1521.40       1116.67       330.53 o                         
 -19  11   5        283.58        472.03       259.71 o                         
 -17  11   5        518.22        424.20       277.76 o                         
 -15  11   5        761.42        354.07       384.72 o                         
 -13  11   5       5218.48       4461.29       665.70 o                         
 -11  11   5       4605.19       4740.92       319.96 o                         
  -9  11   5       3629.99       4443.26       308.38 o                         
  -7  11   5        621.87        698.74       357.03 o                         
  -5  11   5         21.62       -248.66       248.66 o                         
  -3  11   5        382.49        435.55       243.42 o                         
  -1  11   5        364.34         82.63       332.02 o                         
   1  11   5        446.77        765.07       352.43 o                         
   3  11   5        658.32       1058.14       374.84 o                         
   5  11   5        550.16       1010.55       384.53 o                         
   7  11   5        396.29        351.62       361.83 o                         
   9  11   5        808.86        568.79       425.22 o                         
  11  11   5        256.94       -408.33       468.91 o                         
  13  11   5        456.42        302.90       576.67 o                         
 -22  12   5       9049.67       7508.37       745.59 o                         
 -20  12   5       5439.48       5507.64       535.39 o                         
 -18  12   5       5401.95       5727.01       447.07 o                         
 -16  12   5       7995.92       7461.95       471.22 o                         
 -14  12   5       8610.34       9381.59       511.77 o                         
 -12  12   5      12482.15      12665.75       562.37 o                         
 -10  12   5      22019.42      23974.95       784.55 o                         
  -8  12   5      12771.13      12546.50       789.56 o                         
  -6  12   5      11568.25      12556.51       560.07 o                         
  -4  12   5      20421.07      21939.55       733.33 o                         
  -2  12   5       8989.18       9544.76       511.86 o                         
   0  12   5       8171.18       8814.80       388.16 o                         
   2  12   5      18042.27      19213.15       905.12 o                         
   4  12   5      12492.38      12266.93      1392.16 o                         
   6  12   5       8942.09       8933.85       689.00 o                         
   8  12   5       7718.70       8225.16       920.34 o                         
  10  12   5       8033.19       6186.10       879.57 o                         
 -19  13   5          2.08       -407.75       407.75 o                         
 -17  13   5         18.11       -209.70       407.75 o                         
 -15  13   5        329.15        404.92       345.79 o                         
 -13  13   5        376.21        578.73       302.01 o                         
 -11  13   5          0.54        -28.69       275.54 o                         
  -9  13   5         17.61        148.59       278.27 o                         
  -7  13   5       1457.42        985.55       305.05 o                         
  -5  13   5        244.10       -174.94       271.50 o                         
  -3  13   5        692.97        905.05       374.30 o                         
  -1  13   5         26.04        -32.71       165.90 o                         
   1  13   5         11.82        244.62       402.19 o                         
   3  13   5        105.01        495.12       565.02 o                         
   5  13   5         18.20       -337.85       530.07 o                         
 -12  14   5        767.01        832.02       503.86 o                         
 -10  14   5        820.97        905.21       373.77 o                         
  -8  14   5        284.28        319.42       340.35 o                         
  -6  14   5        154.26        733.66       362.88 o                         
  -4  14   5        807.66        -18.86       337.17 o                         
  -2  14   5       1215.68        712.33       218.15 o                         
   0  14   5       1219.27        955.29       471.82 o                         
 -38   0   6         62.81       -454.35       908.69 o                         
 -36   0   6        405.18        844.62       908.69 o                         
 -34   0   6        194.50        506.77       832.97 o                         
 -32   0   6       1564.89       2295.03       862.09 o                         
 -30   0   6         20.71         11.65       698.99 o                         
 -28   0   6        464.20        786.37       623.27 o                         
 -26   0   6        469.72        658.22       588.32 o                         
 -24   0   6       3482.56       3338.12       408.64 o                         
 -22   0   6         17.27        -11.65       291.25 o                         
 -20   0   6       3090.42       3365.33       355.79 o                         
 -18   0   6          8.72       -150.04       195.29 o                         
 -16   0   6       6253.11       5902.25       389.27 o                         
 -14   0   6       2080.94       1915.75       106.17 o                         
 -12   0   6        218.39        149.95       167.15 o                         
 -10   0   6       5697.35       6387.64       353.07 o                         
  -8   0   6       7677.84       7503.06       588.32 o                         
  -6   0   6        132.67        565.02       168.92 o                         
  -4   0   6         66.36        -45.74        94.06 o                         
  -2   0   6         59.96        -94.47        94.47 o                         
   0   0   6       2605.11       2806.85       178.44 o                         
   2   0   6      10631.37      10502.81       343.66 o                         
   4   0   6      24316.88      22895.50       660.88 o                         
   6   0   6       1874.51       1918.58       187.92 o                         
   8   0   6       9684.58       9689.42       375.37 o                         
  10   0   6       2183.61       2125.95       345.91 o                         
  12   0   6        633.68        735.35       483.47 o                         
  14   0   6      12700.21      13133.22       747.36 o                         
  16   0   6       6521.20       7508.29       642.50 o                         
  18   0   6        415.39        216.13       415.76 o                         
  20   0   6       6810.77       6713.01       687.26 o                         
  22   0   6       1243.38       1885.95       531.65 o                         
  24   0   6         42.45       -464.52       464.52 o                         
  26   0   6        513.55        728.12       891.22 o                         
  28   0   6       1547.83        827.14      1036.84 o                         
 -37   1   6       6698.96       6476.05      1392.16 o                         
 -35   1   6       6614.16       6201.69       800.92 o                         
 -33   1   6       5017.45       5773.09       747.50 o                         
 -31   1   6      10037.41       9726.82       803.18 o                         
 -29   1   6       8262.32       8146.16       739.77 o                         
 -27   1   6      11918.33      12500.82       878.58 o                         
 -25   1   6      22770.06      21123.78       764.60 o                         
 -23   1   6      37201.27      36038.22      1011.31 o                         
 -21   1   6      50451.90      49921.89      1059.60 o                         
 -19   1   6      49409.37      47073.92       792.94 o                         
 -17   1   6      57460.43      56126.34       774.24 o                         
 -15   1   6      60117.45      59258.95       799.05 o                         
 -13   1   6      33485.98      32470.68       544.67 o                         
 -11   1   6     151822.09     151386.66      2170.93 o                         
  -9   1   6     178826.88     178428.89      2351.60 o                         
  -7   1   6     104548.46     101482.78      1368.86 o                         
  -5   1   6     106072.51     105252.66      1434.87 o                         
  -3   1   6      67500.05      65736.00      1448.58 o                         
  -1   1   6      58999.20      57252.98      1034.33 o                         
   1   1   6      74013.55      70535.55       996.95 o                         
   3   1   6      89511.36      83236.10      1250.55 o                         
   5   1   6     105090.45      99496.46      1386.33 o                         
   7   1   6      61894.73      57901.13       866.97 o                         
   9   1   6      42740.99      39314.64       752.03 o                         
  11   1   6      17517.59      17638.85       568.77 o                         
  13   1   6      28092.54      27774.20      1209.85 o                         
  15   1   6      26417.09      25370.81      1058.52 o                         
  17   1   6      27584.34      26778.11       817.63 o                         
  19   1   6      24246.20      24930.74      1383.92 o                         
  21   1   6      17070.63      15351.13      1044.26 o                         
  23   1   6       7542.05       7239.35       636.19 o                         
  25   1   6       3360.79       2844.93       699.65 o                         
  27   1   6       3866.61       4929.92       931.99 o                         
 -38   2   6         37.62        496.64       687.70 o                         
 -36   2   6        367.90        539.44       642.50 o                         
 -34   2   6       1175.98        577.53       603.15 o                         
 -32   2   6          4.43         33.46      1121.30 o                         
 -30   2   6        108.57       -405.20       480.56 o                         
 -28   2   6         19.78       -282.67       290.34 o                         
 -26   2   6        106.18       -258.30       258.30 o                         
 -24   2   6       1801.57       2054.21       225.99 o                         
 -22   2   6       3323.37       3215.01       221.51 o                         
 -20   2   6       2361.43       2127.61       166.53 o                         
 -18   2   6       2526.85       2530.34       138.97 o                         
 -16   2   6       1326.75       1055.71       132.57 o                         
 -14   2   6       1128.43       1008.21       117.73 o                         
 -12   2   6       9988.64       9636.56       265.86 o                         
 -10   2   6      11726.91      11323.67       486.96 o                         
  -8   2   6       1697.54       1984.29        98.87 o                         
  -6   2   6        710.76        777.10        76.68 o                         
  -4   2   6        269.73        319.76       105.28 o                         
  -2   2   6       4386.89       4347.61       149.51 o                         
   0   2   6       1540.59       1248.07       114.43 o                         
   2   2   6       2341.80       2425.90       141.72 o                         
   4   2   6        194.56        -99.03        99.03 o                         
   6   2   6        692.04        436.83       136.21 o                         
   8   2   6       1036.87       1349.11       227.53 o                         
  10   2   6        212.21         70.35       159.60 o                         
  12   2   6        184.79        213.04       254.28 o                         
  14   2   6        410.25         -0.75       288.87 o                         
  16   2   6       4646.84       5060.15       589.41 o                         
  18   2   6          6.26        100.83       365.52 o                         
  20   2   6        929.86       1143.18       478.14 o                         
  22   2   6          6.74       -215.25       391.90 o                         
  24   2   6          2.58       -164.07       415.21 o                         
  26   2   6         99.19        353.24       640.00 o                         
 -37   3   6        350.00         22.23       710.64 o                         
 -35   3   6       1288.00       1036.11       634.12 o                         
 -33   3   6        627.75       -109.77       558.53 o                         
 -31   3   6       1054.36       1579.35       392.19 o                         
 -29   3   6       1172.32        991.93       340.36 o                         
 -27   3   6        704.50        484.13       291.10 o                         
 -25   3   6       3457.04       3333.99       259.06 o                         
 -23   3   6       7020.52       7213.11       329.29 o                         
 -21   3   6       7907.60       7673.48       296.27 o                         
 -19   3   6      21501.11      20532.92       476.02 o                         
 -17   3   6       7256.34       6837.03       217.39 o                         
 -15   3   6       3020.93       3424.83       229.61 o                         
 -13   3   6      36768.54      36521.55       558.76 o                         
 -11   3   6      53605.59      55225.77       794.82 o                         
  -9   3   6      30128.66      31114.48       522.67 o                         
  -7   3   6      26460.83      26480.75       639.09 o                         
  -5   3   6      17076.40      16975.74       287.53 o                         
  -3   3   6      18448.38      18820.11       312.42 o                         
  -1   3   6      22728.98      22736.32       439.68 o                         
   1   3   6      17377.45      16783.17       393.72 o                         
   3   3   6      12679.67      12815.47       295.99 o                         
   5   3   6       9241.08       8831.20       286.13 o                         
   7   3   6      10668.06      10565.48       369.37 o                         
   9   3   6       8956.41       8820.45       408.48 o                         
  11   3   6       2831.92       2574.67       235.49 o                         
  13   3   6        648.99        299.99       286.90 o                         
  15   3   6       3607.43       3441.68       420.48 o                         
  17   3   6      13543.09      12652.71       719.64 o                         
  19   3   6       1768.61       1436.77       465.90 o                         
  21   3   6       1811.95       1814.07       454.68 o                         
  23   3   6       1810.86       1558.25       471.70 o                         
  25   3   6        109.36        431.76       651.02 o                         
  27   3   6       1588.21       1263.37       745.96 o                         
 -36   4   6        220.23        402.59       719.38 o                         
 -34   4   6          6.99        493.77       603.32 o                         
 -32   4   6         49.07       -337.63       432.53 o                         
 -30   4   6        321.94       -280.33       378.76 o                         
 -28   4   6        588.49       1141.80       949.47 o                         
 -26   4   6        956.33        515.97       287.71 o                         
 -24   4   6       1728.88       1489.22       218.95 o                         
 -22   4   6         42.31        -28.37       239.91 o                         
 -20   4   6          5.89        -63.99       146.07 o                         
 -18   4   6        157.67        -96.08       128.53 o                         
 -16   4   6        676.95        726.41       119.54 o                         
 -14   4   6       4601.37       4566.75       193.64 o                         
 -12   4   6       1594.78       1707.54       106.71 o                         
 -10   4   6       2618.97       2707.01       117.42 o                         
  -8   4   6       1277.78       1616.03       172.36 o                         
  -6   4   6       2141.01       2268.50       113.47 o                         
  -4   4   6         44.42         43.26        68.79 o                         
  -2   4   6       8736.59       9127.51       240.51 o                         
   0   4   6       2515.47       2636.95       133.40 o                         
   2   4   6       2798.43       3472.31       185.29 o                         
   4   4   6        859.49        572.12       156.73 o                         
   6   4   6       7369.78       7366.92       305.56 o                         
   8   4   6       2198.50       1769.35       201.50 o                         
  10   4   6       1986.69       2064.13       218.98 o                         
  12   4   6       8507.96       9198.83       523.12 o                         
  14   4   6       1084.16       1177.69       344.76 o                         
  16   4   6        436.15        284.81       369.47 o                         
  18   4   6       6388.82       6667.51       568.76 o                         
  20   4   6       2959.45       3070.77       601.59 o                         
  22   4   6       1474.51       1659.97       529.93 o                         
  24   4   6       1356.67       1816.01       687.90 o                         
  26   4   6         50.89       -109.14       940.73 o                         
 -35   5   6       6962.87       5230.81      1159.17 o                         
 -33   5   6       9442.90       9791.98       762.68 o                         
 -31   5   6      10212.96      10956.08       626.98 o                         
 -29   5   6       7614.34       7963.94       831.72 o                         
 -27   5   6      20350.64      22460.79       821.15 o                         
 -25   5   6      28052.29      27597.38      1138.48 o                         
 -23   5   6      41389.71      41771.04      1030.77 o                         
 -21   5   6      60082.42      59290.86      1097.95 o                         
 -19   5   6      40616.31      40677.45       822.89 o                         
 -17   5   6      19463.22      20462.10       471.52 o                         
 -15   5   6      65933.03      67002.48      1309.48 o                         
 -13   5   6      66634.45      64933.42      1025.25 o                         
 -11   5   6      75393.63      75538.22      1164.84 o                         
  -9   5   6     128767.51     127771.85      1891.64 o                         
  -7   5   6      60604.67      59357.38       922.27 o                         
  -5   5   6      85119.89      88708.55      1254.53 o                         
  -3   5   6      94297.49      97361.34      1283.92 o                         
  -1   5   6      29428.41      29160.12       556.31 o                         
   1   5   6      83391.96      86895.76      1412.44 o                         
   3   5   6      87084.10      92652.70      1710.70 o                         
   5   5   6      81041.46      84186.20      1539.93 o                         
   7   5   6      79190.03      81569.92      1508.63 o                         
   9   5   6      41688.85      43469.11       915.80 o                         
  11   5   6      29574.81      30763.33       734.97 o                         
  13   5   6      41248.83      43105.94      1256.20 o                         
  15   5   6      20597.17      20089.18       863.33 o                         
  17   5   6      32250.39      32980.10      1135.62 o                         
  19   5   6      26719.49      27667.65      1067.48 o                         
  21   5   6      10990.12      11965.57       947.08 o                         
  23   5   6      10009.82      10123.56       951.41 o                         
  25   5   6       4368.59       4127.89       931.99 o                         
 -34   6   6         25.90        500.85       467.36 o                         
 -32   6   6         82.03        222.19       425.61 o                         
 -30   6   6         49.78       -370.06       370.06 o                         
 -28   6   6         15.46       -187.23       362.69 o                         
 -26   6   6       1452.74       1383.44       400.76 o                         
 -24   6   6       3610.99       4372.71      1007.72 o                         
 -22   6   6       4658.35       4387.12       509.58 o                         
 -20   6   6        365.66        210.40       219.47 o                         
 -18   6   6         33.16          5.12       368.12 o                         
 -16   6   6        696.01        225.37       185.80 o                         
 -14   6   6        957.52        628.20       179.67 o                         
 -12   6   6       4734.89       4716.15       240.14 o                         
 -10   6   6       6145.19       5885.94       234.14 o                         
  -8   6   6       2405.51       2391.90       142.65 o                         
  -6   6   6        297.50        432.89       126.27 o                         
  -4   6   6        594.61        672.06       113.50 o                         
  -2   6   6        899.99        490.47       135.46 o                         
   0   6   6       2735.68       3205.92       231.06 o                         
   2   6   6       6676.90       7219.99       382.39 o                         
   4   6   6       3436.44       4582.29       475.41 o                         
   6   6   6        299.65        273.82       170.44 o                         
   8   6   6         45.56        -42.70       214.55 o                         
  10   6   6         23.63        -63.61       190.64 o                         
  12   6   6        125.30        231.04       244.63 o                         
  14   6   6        122.31       -124.55       319.24 o                         
  16   6   6       1934.20       2750.00       698.69 o                         
  18   6   6        805.37        912.25       579.92 o                         
  20   6   6         29.49        445.13       659.59 o                         
  22   6   6        111.96        456.90       637.57 o                         
  24   6   6          7.51        533.57       780.54 o                         
 -33   7   6        798.26        524.62       442.46 o                         
 -31   7   6        587.68       1190.52       382.35 o                         
 -29   7   6       1599.91       1469.74       455.39 o                         
 -27   7   6        146.44        -49.99       300.59 o                         
 -25   7   6        771.50        528.53       292.60 o                         
 -23   7   6       1616.52       1479.60       477.65 o                         
 -21   7   6         73.11        188.00       233.60 o                         
 -19   7   6        515.91        381.22       226.42 o                         
 -17   7   6       1263.33       1120.89       234.98 o                         
 -15   7   6        592.91        295.68       198.49 o                         
 -13   7   6        437.48        430.57       169.87 o                         
 -11   7   6        119.86         55.69       129.55 o                         
  -9   7   6         43.40         72.54       121.12 o                         
  -7   7   6       5073.46       5007.19       203.25 o                         
  -5   7   6        160.22        126.71        86.03 o                         
  -3   7   6       1067.95       1000.14       141.73 o                         
  -1   7   6       5327.13       5561.91       259.34 o                         
   1   7   6         38.90         28.35       154.43 o                         
   3   7   6        383.97        289.29       158.61 o                         
   5   7   6       6694.78       7011.13       415.06 o                         
   7   7   6        917.74        947.83       189.78 o                         
   9   7   6       1480.49       1376.76       223.73 o                         
  11   7   6       2508.37       2471.27       260.37 o                         
  13   7   6        266.56       -262.82       262.82 o                         
  15   7   6        230.17       -171.96       301.53 o                         
  17   7   6       1869.30       2489.02       466.98 o                         
  19   7   6        624.19        532.97       434.54 o                         
  21   7   6       1159.96       1146.76       937.82 o                         
  23   7   6        579.21       -614.09       635.83 o                         
 -32   8   6        250.88       -113.02       420.94 o                         
 -30   8   6        337.93        221.10       355.30 o                         
 -28   8   6       2153.21       2227.55       382.69 o                         
 -26   8   6       1608.87       2755.48       425.68 o                         
 -24   8   6       2108.27       2077.16       345.34 o                         
 -22   8   6        856.91        719.88       284.30 o                         
 -20   8   6        141.12        544.84       256.43 o                         
 -18   8   6         22.82         74.58       198.72 o                         
 -16   8   6         32.57       -106.59       196.74 o                         
 -14   8   6        277.69        107.70       203.46 o                         
 -12   8   6       6632.12       6932.92       340.02 o                         
 -10   8   6      12668.45      13090.56       433.97 o                         
  -8   8   6         64.37         91.77       132.42 o                         
  -6   8   6       1385.46       1614.25       137.01 o                         
  -4   8   6       3225.49       3054.63       188.82 o                         
  -2   8   6         33.56        184.12       340.76 o                         
   0   8   6       3655.66       3690.94       318.53 o                         
   2   8   6        454.01        709.85       369.81 o                         
   4   8   6        538.33        367.82       220.98 o                         
   6   8   6       3456.89       3845.43       311.91 o                         
   8   8   6       5327.62       5925.37       375.60 o                         
  10   8   6       3079.53       3117.24       322.51 o                         
  12   8   6        124.42        -76.10       297.88 o                         
  14   8   6         36.60       -250.87       313.87 o                         
  16   8   6         56.32         52.31       326.53 o                         
  18   8   6       2146.53       2158.02       411.00 o                         
  20   8   6       3715.91       4036.32       981.51 o                         
  22   8   6        858.40        145.62       803.84 o                         
 -31   9   6       3345.11       3797.82       543.95 o                         
 -29   9   6       5913.50       6108.92       520.09 o                         
 -27   9   6       7994.81       7035.20       519.87 o                         
 -25   9   6      10420.14      10132.59       569.01 o                         
 -23   9   6      13856.99      16124.98       748.61 o                         
 -21   9   6       9310.06       9130.66       507.41 o                         
 -19   9   6      16028.14      16995.80       659.35 o                         
 -17   9   6       9215.21      10469.31       575.38 o                         
 -15   9   6      10557.25      10815.42       422.75 o                         
 -13   9   6      26716.79      28676.47       710.69 o                         
 -11   9   6      15333.31      15403.68       487.38 o                         
  -9   9   6      18836.38      18752.29       668.22 o                         
  -7   9   6      36552.19      36752.37       705.99 o                         
  -5   9   6      22079.22      22922.05       511.93 o                         
  -3   9   6      10698.21      11389.91       543.19 o                         
  -1   9   6      18289.09      18585.77       782.82 o                         
   1   9   6      25151.49      26851.28      1572.74 o                         
   3   9   6      30884.39      33039.79       954.53 o                         
   5   9   6      37749.90      40948.77      1252.30 o                         
   7   9   6      11520.48      12251.41       749.99 o                         
   9   9   6       7739.63       8167.99       501.51 o                         
  11   9   6      10432.44      11573.95       628.24 o                         
  13   9   6      10692.84      10387.56       608.36 o                         
  15   9   6      11644.36      11726.72       819.40 o                         
  17   9   6       8781.81       8242.31      1071.79 o                         
  19   9   6       4568.88       5195.86      1281.49 o                         
 -28  10   6         34.47       -297.45       345.54 o                         
 -26  10   6         96.10       -104.52       317.32 o                         
 -24  10   6        208.31        366.15       311.93 o                         
 -22  10   6         79.95        385.55       306.18 o                         
 -20  10   6        210.30        112.56       362.02 o                         
 -18  10   6          7.12       -253.40       257.50 o                         
 -16  10   6         11.92       -128.92       213.69 o                         
 -14  10   6        406.44         41.29       213.48 o                         
 -12  10   6        604.20        688.44       246.36 o                         
 -10  10   6       2060.73       1989.63       280.29 o                         
  -8  10   6       2313.89       1946.79       283.03 o                         
  -6  10   6         78.59       -135.77       211.81 o                         
  -4  10   6       1080.32        719.36       246.69 o                         
  -2  10   6       1419.03       1192.87       276.13 o                         
   0  10   6        104.69        135.40       244.72 o                         
   2  10   6         27.03        357.87       368.25 o                         
   4  10   6       2911.39       2888.71       284.44 o                         
   6  10   6        524.17        247.83       378.98 o                         
   8  10   6        145.65         70.52       602.88 o                         
  10  10   6         36.93        118.01       407.95 o                         
  12  10   6         19.96        188.28       422.01 o                         
  14  10   6        175.11        471.82       646.57 o                         
 -25  11   6       4285.15       4196.08       456.38 o                         
 -23  11   6       1598.91       2022.41       374.70 o                         
 -21  11   6       3872.25       4321.90       418.42 o                         
 -19  11   6       3496.61       3651.20       395.12 o                         
 -17  11   6       3983.27       4062.94       399.49 o                         
 -15  11   6       9928.70      10319.00       635.37 o                         
 -13  11   6       5102.68       5554.79       402.48 o                         
 -11  11   6       5725.11       5367.58       390.02 o                         
  -9  11   6       8483.89       7663.33       390.34 o                         
  -7  11   6       6385.17       6488.75       362.75 o                         
  -5  11   6       4656.48       4644.20       374.49 o                         
  -3  11   6       7894.91       8601.45       643.02 o                         
  -1  11   6       4738.42       4133.05       475.18 o                         
   1  11   6      10048.54      10030.58       673.09 o                         
   3  11   6       4953.90       3836.38       795.11 o                         
   5  11   6        833.20        267.30       388.43 o                         
   7  11   6       8272.47       7896.02       650.65 o                         
   9  11   6       6046.81       4952.03       586.88 o                         
  11  11   6       3751.00       3640.60       751.42 o                         
 -22  12   6        777.75        777.28       395.01 o                         
 -20  12   6        159.53         39.14       366.04 o                         
 -18  12   6        163.00       -324.60       419.40 o                         
 -16  12   6       1333.32       1324.40       379.30 o                         
 -14  12   6        198.58        156.63       344.00 o                         
 -12  12   6       2515.28       2893.70       765.98 o                         
 -10  12   6       3211.57       2979.11       342.31 o                         
  -8  12   6        679.54        550.38       291.46 o                         
  -6  12   6         20.49        181.94       264.45 o                         
  -4  12   6         58.08       -115.02       263.58 o                         
  -2  12   6         42.44        -89.85       264.01 o                         
   0  12   6       2242.53       2578.04       466.76 o                         
   2  12   6        204.33        200.37       436.87 o                         
   4  12   6         44.13        388.32       400.08 o                         
   6  12   6          0.34        -99.02       512.60 o                         
   8  12   6       1452.59       1520.31       629.10 o                         
 -17  13   6        616.13        297.07       460.17 o                         
 -15  13   6       2108.04       2696.96       565.02 o                         
 -13  13   6       1289.02       1549.44       506.77 o                         
 -11  13   6       3529.06       3972.62       605.80 o                         
  -9  13   6       3190.90       3322.66       452.28 o                         
  -7  13   6        838.57       1050.04       358.71 o                         
  -5  13   6        836.73        730.28       309.29 o                         
  -3  13   6        600.12        983.36       361.34 o                         
  -1  13   6       2440.54       2635.99       430.80 o                         
   1  13   6       2418.26       3139.65       728.12 o                         
   3  13   6       1143.44        908.69       599.97 o                         
  -8  14   6         69.73        436.87       448.52 o                         
  -6  14   6        160.52         17.47       425.22 o                         
  -4  14   6         19.77       -188.95       188.95 o                         
 -37   1   7        210.06        355.57       637.79 o                         
 -35   1   7       1201.03       1586.64       640.00 o                         
 -33   1   7        315.38        236.45       981.51 o                         
 -31   1   7        968.28       1000.50       707.73 o                         
 -29   1   7         12.47        197.28       455.12 o                         
 -27   1   7       1044.84        742.68       432.48 o                         
 -25   1   7       3606.28       3399.42       471.49 o                         
 -23   1   7       3524.80       3458.13       309.54 o                         
 -21   1   7        240.81        285.88       172.10 o                         
 -19   1   7       2638.48       2486.76       179.56 o                         
 -17   1   7        281.98        -21.78       230.75 o                         
 -15   1   7        104.14         35.88        89.47 o                         
 -13   1   7      13211.16      12980.17       341.48 o                         
 -11   1   7       3940.76       3772.41       196.52 o                         
  -9   1   7       4958.14       5041.16       221.81 o                         
  -7   1   7      29901.79      29447.01       551.03 o                         
  -5   1   7        299.39        374.94       100.47 o                         
  -3   1   7       1543.64       1393.32       131.91 o                         
  -1   1   7      13826.29      13438.85       413.33 o                         
   1   1   7       1945.76       2151.91       171.96 o                         
   3   1   7      27149.64      25528.95       449.50 o                         
   5   1   7      16280.39      14759.42       406.23 o                         
   7   1   7       1181.10       1118.64       135.53 o                         
   9   1   7       2905.82       2843.89       211.56 o                         
  11   1   7       3325.36       3405.39       307.73 o                         
  13   1   7        168.62         55.64       246.63 o                         
  15   1   7       9491.10       9827.04       510.61 o                         
  17   1   7      10431.39      10197.54       940.01 o                         
  19   1   7       1358.47       1908.55       439.47 o                         
  21   1   7       2725.14       2323.07       483.72 o                         
  23   1   7        550.68       -259.27       578.62 o                         
  25   1   7        618.53        106.31       675.70 o                         
 -38   2   7       7345.95       5893.33       843.89 o                         
 -36   2   7       9728.83       7012.81       823.74 o                         
 -34   2   7      13882.52      12808.36       958.21 o                         
 -32   2   7       9729.05      10123.78      1199.94 o                         
 -30   2   7      10201.10       9842.99       770.10 o                         
 -28   2   7      18999.70      20000.59      1549.44 o                         
 -26   2   7      21532.94      21944.83      1033.81 o                         
 -24   2   7      47182.50      45983.68      1027.71 o                         
 -22   2   7      59816.23      58440.80      1220.72 o                         
 -20   2   7      27039.56      26319.87       648.10 o                         
 -18   2   7      28576.44      29265.93      1092.15 o                         
 -16   2   7      39495.59      37431.11       805.48 o                         
 -14   2   7      50492.07      52329.56       923.53 o                         
 -12   2   7     107062.56     107832.22      1756.81 o                         
 -10   2   7      72127.67      70641.81      1709.26 o                         
  -8   2   7     116309.68     118229.58      1911.83 o                         
  -6   2   7      94546.55      96742.46      1260.30 o                         
  -4   2   7      38013.94      36363.14       787.33 o                         
  -2   2   7      30809.23      29437.68       553.36 o                         
   0   2   7      78519.02      75452.90      1238.44 o                         
   2   2   7      81497.07      78208.12      1293.40 o                         
   4   2   7      85305.99      77464.19      1290.51 o                         
   6   2   7      59427.26      55665.34       907.54 o                         
   8   2   7      11655.67      11268.99       419.75 o                         
  10   2   7      17894.39      18254.69       864.93 o                         
  12   2   7      24284.02      23631.37       839.90 o                         
  14   2   7      19175.47      19593.20       803.72 o                         
  16   2   7      28902.08      28359.38      1005.53 o                         
  18   2   7      14010.12      15033.42       759.99 o                         
  20   2   7      10801.37      11993.58       737.97 o                         
  22   2   7       4879.75       4700.40       572.63 o                         
  24   2   7       3860.30       4328.19       838.79 o                         
 -37   3   7        784.83        413.07       639.28 o                         
 -35   3   7        167.27         74.20       626.18 o                         
 -33   3   7        446.01        592.75       558.00 o                         
 -31   3   7         74.38       -375.60       475.39 o                         
 -29   3   7        223.35       -281.51       556.28 o                         
 -27   3   7       5598.95       5576.06       438.99 o                         
 -25   3   7       5705.25       5338.54       340.06 o                         
 -23   3   7       3977.87       3614.29       300.15 o                         
 -21   3   7      12626.53      12850.54       607.03 o                         
 -19   3   7       2579.44       2761.89       262.32 o                         
 -17   3   7       2639.45       2615.97       159.67 o                         
 -15   3   7      11266.04      10692.51       363.11 o                         
 -13   3   7       5815.31       5551.60       221.02 o                         
 -11   3   7      24644.64      23281.68       483.04 o                         
  -9   3   7      30034.72      30187.47       882.23 o                         
  -7   3   7       4875.79       5102.25       149.61 o                         
  -5   3   7      19365.56      19028.97       320.13 o                         
  -3   3   7       5989.95       5861.65       174.26 o                         
  -1   3   7       2795.23       2791.82       140.72 o                         
   1   3   7      27559.85      26043.41       518.30 o                         
   3   3   7      19955.74      18901.51       431.02 o                         
   5   3   7       6431.23       6302.26       264.82 o                         
   7   3   7      29491.95      28556.33       661.68 o                         
   9   3   7       2613.20       2808.82       291.37 o                         
  11   3   7       2578.54       2752.21       260.40 o                         
  13   3   7      11721.82      11935.93       618.92 o                         
  15   3   7       4569.33       5288.06       492.33 o                         
  17   3   7      11083.58      12975.65       722.73 o                         
  19   3   7       7928.21       8947.01       648.53 o                         
  21   3   7        202.89        -83.45       413.79 o                         
  23   3   7        988.13        667.11       634.82 o                         
  25   3   7       1092.12       1456.86       727.31 o                         
 -36   4   7       1143.66        866.84       631.99 o                         
 -34   4   7       1085.62        871.86       590.79 o                         
 -32   4   7       2548.08       1788.43       578.62 o                         
 -30   4   7       1795.58       1956.72       527.11 o                         
 -28   4   7        378.43        229.76       308.18 o                         
 -26   4   7       5203.28       5543.00       420.53 o                         
 -24   4   7       9917.55       9371.76       412.66 o                         
 -22   4   7       6864.33       6409.34       333.28 o                         
 -20   4   7      24350.97      25227.25       644.85 o                         
 -18   4   7      10269.46       9798.01       365.85 o                         
 -16   4   7       2159.90       2331.64       165.56 o                         
 -14   4   7      15229.57      15076.08       368.27 o                         
 -12   4   7      11555.80      12253.97       301.05 o                         
 -10   4   7      22712.04      23482.72       671.22 o                         
  -8   4   7      52773.84      53518.29       796.65 o                         
  -6   4   7       9560.50       9441.01       216.15 o                         
  -4   4   7       9745.97       9870.22       236.68 o                         
  -2   4   7      17051.54      16969.41       338.15 o                         
   0   4   7       8478.42       9546.38       324.50 o                         
   2   4   7      30611.91      30845.42       553.23 o                         
   4   4   7      22376.82      22744.74       515.20 o                         
   6   4   7       9525.72       8867.86       363.71 o                         
   8   4   7      30675.44      29780.48       706.40 o                         
  10   4   7       3863.59       4344.38       292.99 o                         
  12   4   7        696.31       1233.78       441.83 o                         
  14   4   7      13166.46      13238.59       676.06 o                         
  16   4   7      12418.80      12173.00       704.94 o                         
  18   4   7       6476.71       6630.80       902.50 o                         
  20   4   7       5745.46       6283.92       605.95 o                         
  22   4   7       1075.45        968.16       655.31 o                         
  24   4   7        358.00        599.61       684.10 o                         
 -35   5   7        569.14        396.10       914.52 o                         
 -33   5   7         36.21        279.60       838.79 o                         
 -31   5   7        455.83       -174.75       751.42 o                         
 -29   5   7        801.51        674.79       339.23 o                         
 -27   5   7        875.23        752.07       305.30 o                         
 -25   5   7        924.36        733.28       285.04 o                         
 -23   5   7         52.92       -164.21       237.09 o                         
 -21   5   7         58.27        410.09       199.35 o                         
 -19   5   7       2715.63       2572.14       237.94 o                         
 -17   5   7        829.43        411.33       175.36 o                         
 -15   5   7        787.43        673.36       140.21 o                         
 -13   5   7      10062.05      10037.88       299.82 o                         
 -11   5   7        138.49        188.89       105.46 o                         
  -9   5   7        661.66        699.41       109.52 o                         
  -7   5   7       1067.56       1080.32       111.47 o                         
  -5   5   7       1862.39       1850.07       113.71 o                         
  -3   5   7       1072.93       1010.58       103.59 o                         
  -1   5   7       2844.56       2765.21       208.95 o                         
   1   5   7        557.99        670.03       160.72 o                         
   3   5   7          1.20       -150.61       150.61 o                         
   5   5   7        641.71        633.36       190.80 o                         
   7   5   7       5014.46       5011.68       294.36 o                         
   9   5   7       1305.26       1058.91       219.46 o                         
  11   5   7        528.09        213.87       216.17 o                         
  13   5   7         18.58        206.83       327.69 o                         
  15   5   7         34.66        348.69       378.92 o                         
  17   5   7       1098.55       1694.31       442.27 o                         
  19   5   7        342.77        478.99       437.39 o                         
  21   5   7        336.86        299.99       615.73 o                         
  23   5   7         71.51         81.87       657.45 o                         
 -34   6   7       2440.94       1829.04       966.94 o                         
 -32   6   7       3191.00       3908.55      1001.89 o                         
 -30   6   7       3623.25       4138.99       739.77 o                         
 -28   6   7       6180.06       6103.53       589.22 o                         
 -26   6   7      15723.66      16545.16      2539.68 o                         
 -24   6   7      10757.39      10212.66       650.37 o                         
 -22   6   7      12249.22      12453.21       685.59 o                         
 -20   6   7      13152.46      12751.55       661.73 o                         
 -18   6   7       5850.96       6164.63       374.41 o                         
 -16   6   7      24895.33      26574.62       942.12 o                         
 -14   6   7      21797.18      22752.81       569.80 o                         
 -12   6   7      17951.55      19329.62       579.28 o                         
 -10   6   7      29391.79      31055.80       568.68 o                         
  -8   6   7      26957.56      28802.85       530.02 o                         
  -6   6   7      10011.50      10835.09       285.97 o                         
  -4   6   7      17485.14      18821.20       360.47 o                         
  -2   6   7      29986.32      31666.62       556.64 o                         
   0   6   7      16129.60      18488.68       619.80 o                         
   2   6   7      29010.34      31658.47      1092.82 o                         
   4   6   7      23407.47      24631.04       596.84 o                         
   6   6   7       3224.90       3721.37       258.60 o                         
   8   6   7       6910.82       8118.60       407.89 o                         
  10   6   7       8299.00       8689.35       399.33 o                         
  12   6   7       4839.80       4854.42       389.66 o                         
  14   6   7       8811.28      10268.87       644.34 o                         
  16   6   7       4314.76       4209.32       519.15 o                         
  18   6   7       3110.59       3164.49       513.49 o                         
  20   6   7       4397.71       4029.04      1106.74 o                         
  22   6   7        192.56        370.79       647.92 o                         
 -33   7   7        393.21        937.82       902.87 o                         
 -31   7   7         11.98       -283.29       396.41 o                         
 -29   7   7        346.34        292.89       402.14 o                         
 -27   7   7        269.02       -166.64       366.89 o                         
 -25   7   7        975.77        564.05       518.42 o                         
 -23   7   7       1250.72       1132.71       378.62 o                         
 -21   7   7       2218.61       1616.42       364.72 o                         
 -19   7   7       3771.42       4049.54       426.83 o                         
 -17   7   7       1062.20       1314.06       818.41 o                         
 -15   7   7       1609.24       1400.13       310.52 o                         
 -13   7   7       1441.06       1247.10       274.46 o                         
 -11   7   7      10184.26      10147.38       382.60 o                         
  -9   7   7      24657.04      25050.54       538.26 o                         
  -7   7   7       6733.42       7074.96       265.19 o                         
  -5   7   7       3229.51       3436.95       158.85 o                         
  -3   7   7       2697.47       2635.86       195.81 o                         
  -1   7   7       7142.54       7404.48       307.83 o                         
   1   7   7       7037.01       8368.19       338.25 o                         
   3   7   7      10362.39      11861.55       386.58 o                         
   5   7   7       8965.68       9700.06       471.28 o                         
   7   7   7       4307.77       4642.87       295.64 o                         
   9   7   7       1250.75       1098.16       233.70 o                         
  11   7   7        855.52        935.29       290.02 o                         
  13   7   7       2177.03       2116.54       353.68 o                         
  15   7   7       5594.36       5702.78       466.67 o                         
  17   7   7       3361.09       3528.69       522.17 o                         
  19   7   7       3723.96       4175.85       733.18 o                         
  21   7   7       3106.80       3273.88       729.45 o                         
 -32   8   7       1699.83       1507.88       509.81 o                         
 -30   8   7       2904.92       3595.18       552.49 o                         
 -28   8   7       6232.10       6684.74       625.51 o                         
 -26   8   7       4271.75       3634.42       510.01 o                         
 -24   8   7      11432.85      10740.06       914.52 o                         
 -22   8   7      15210.46      14964.67      2260.08 o                         
 -20   8   7       5525.99       5743.61       502.01 o                         
 -18   8   7      19216.97      22048.06       897.03 o                         
 -16   8   7      17887.12      19178.00       812.96 o                         
 -14   8   7       4271.55       4412.92       666.96 o                         
 -12   8   7      51448.79      52902.82      1116.98 o                         
 -10   8   7      38719.98      39338.73       882.06 o                         
  -8   8   7       8270.59       8416.30       268.29 o                         
  -6   8   7      30051.54      30998.12       557.13 o                         
  -4   8   7      13210.82      13608.06       450.95 o                         
  -2   8   7      11914.31      11714.42       555.74 o                         
   0   8   7      36972.63      40872.91      1101.53 o                         
   2   8   7      13665.75      15264.93       535.56 o                         
   4   8   7      20403.72      22343.16       597.70 o                         
   6   8   7      21841.74      25536.39       661.46 o                         
   8   8   7      11299.95      12292.84       470.66 o                         
  10   8   7      14762.60      16068.59       644.86 o                         
  12   8   7      11969.51      12265.04       647.24 o                         
  14   8   7       6290.35       6192.44       473.00 o                         
  16   8   7      11023.12      11374.67       707.30 o                         
  18   8   7       7615.25       7937.93      1415.46 o                         
 -29   9   7       1801.67       1923.83       485.11 o                         
 -27   9   7       2311.72       1760.71       383.30 o                         
 -25   9   7       3337.16       2718.98       391.43 o                         
 -23   9   7       2175.40       2335.96       365.03 o                         
 -21   9   7        814.13        854.24       313.10 o                         
 -19   9   7        816.24        597.80       291.48 o                         
 -17   9   7       1041.35        560.03       278.64 o                         
 -15   9   7       2779.76       2890.31       350.37 o                         
 -13   9   7       6127.54       5727.38       563.94 o                         
 -11   9   7        321.77        -56.30       195.26 o                         
  -9   9   7        743.55        944.21       332.94 o                         
  -7   9   7       1268.76       1128.36       160.43 o                         
  -5   9   7         60.17         60.89       130.94 o                         
  -3   9   7        931.55        705.95       238.71 o                         
  -1   9   7       1980.95       1709.40       359.24 o                         
   1   9   7       1320.11       1102.17       406.69 o                         
   3   9   7       2569.02       2713.87       573.76 o                         
   5   9   7       1174.25       1315.22       308.47 o                         
   7   9   7         64.44        -27.60       289.85 o                         
   9   9   7        384.31        353.23       317.78 o                         
  11   9   7        466.40        395.36       349.96 o                         
  13   9   7        923.94        737.30       376.58 o                         
  15   9   7        974.95        897.66       492.21 o                         
 -28  10   7        513.16        582.50       524.25 o                         
 -26  10   7        965.32        887.60       364.58 o                         
 -24  10   7       1097.15       1684.84       369.44 o                         
 -22  10   7        403.78        647.32       327.49 o                         
 -20  10   7         24.14        -15.22       282.60 o                         
 -18  10   7         96.03       -212.73       332.91 o                         
 -16  10   7       2550.32       2922.27       353.83 o                         
 -14  10   7       3392.66       3440.04       365.17 o                         
 -12  10   7       5014.98       5443.87       407.76 o                         
 -10  10   7        957.66       1274.88       285.71 o                         
  -8  10   7         92.30        225.40       233.77 o                         
  -6  10   7        488.33        330.35       305.78 o                         
  -4  10   7         57.24       -211.01       232.60 o                         
  -2  10   7       1490.24       1257.50       281.76 o                         
   0  10   7       5191.44       5730.65       413.41 o                         
   2  10   7        165.14        432.40       288.16 o                         
   4  10   7        280.84       -219.45       280.66 o                         
   6  10   7        262.53        465.82       312.02 o                         
   8  10   7         16.35       -366.64       366.64 o                         
  10  10   7        775.95       1289.34       466.39 o                         
  12  10   7       1285.60       1001.89       658.22 o                         
 -25  11   7         38.95       -319.29       319.29 o                         
 -23  11   7          3.74       -197.25       323.16 o                         
 -21  11   7         24.34       -315.24       315.24 o                         
 -19  11   7        700.95       1025.04       335.59 o                         
 -17  11   7          5.89       -237.34       286.57 o                         
 -15  11   7        327.60        295.67       290.62 o                         
 -13  11   7        195.81        851.34       355.58 o                         
 -11  11   7        552.58        675.17       340.07 o                         
  -9  11   7        239.90         78.35       318.53 o                         
  -7  11   7       1827.07       2008.87       387.56 o                         
  -5  11   7        370.23        323.40       309.40 o                         
  -3  11   7         36.07       -173.63       258.29 o                         
  -1  11   7        991.74        611.34       383.37 o                         
   1  11   7        462.50        291.46       384.53 o                         
   3  11   7        940.32       1519.28       435.23 o                         
   5  11   7       2020.62       2151.21       474.35 o                         
   7  11   7       1398.30       2090.01       484.18 o                         
   9  11   7       1407.77       1764.96       634.92 o                         
 -20  12   7       5700.12       6842.18       600.26 o                         
 -18  12   7       3988.03       4447.50       524.84 o                         
 -16  12   7       4955.58       5175.95       535.48 o                         
 -14  12   7      11312.74      12506.33      1665.94 o                         
 -12  12   7       5797.58       5873.42       550.01 o                         
 -10  12   7       4797.07       5140.51       510.85 o                         
  -8  12   7       6884.74       6888.53       570.73 o                         
  -6  12   7       3633.87       3780.44       480.05 o                         
  -4  12   7      11086.35      11505.38      1476.63 o                         
  -2  12   7      10668.00      10559.30       722.68 o                         
   0  12   7       5644.18       7002.55       624.39 o                         
   2  12   7       7901.03       9612.18       713.81 o                         
   4  12   7       6879.36       6949.17       867.92 o                         
   6  12   7       3936.24       2865.88       704.82 o                         
 -15  13   7        859.38       1636.81       530.07 o                         
 -13  13   7       1314.74       2696.96       570.85 o                         
 -11  13   7       1606.70       1368.86       512.60 o                         
  -9  13   7        455.49        314.55       448.52 o                         
  -7  13   7        107.73        -99.02       436.87 o                         
  -5  13   7       1265.39        885.39       483.47 o                         
   1  13   7       2210.92       3104.70       693.17 o                         
 -38   0   8       2815.78       2376.58      1025.19 o                         
 -36   0   8       2263.12       2749.38       972.77 o                         
 -34   0   8       1169.51       1089.27       815.49 o                         
 -32   0   8        174.05        576.67       745.59 o                         
 -30   0   8       2191.02       2504.73       757.24 o                         
 -28   0   8      13666.68      15174.01      1328.09 o                         
 -26   0   8      10714.53      10455.80       984.42 o                         
 -24   0   8      13856.80      13094.50      1083.44 o                         
 -22   0   8       5954.27       5417.21       693.17 o                         
 -20   0   8       3868.41       3628.95       582.50 o                         
 -18   0   8      29628.24      32660.54      1654.29 o                         
 -16   0   8       6275.83       5312.36       611.62 o                         
 -14   0   8      30779.37      30744.12      1549.44 o                         
 -12   0   8      96136.71     103934.71      4164.84 o                         
 -10   0   8      37337.23      37654.19      1131.90 o                         
  -8   0   8      21930.15      22025.33       821.32 o                         
  -6   0   8      17653.59      17295.07       479.79 o                         
  -4   0   8        767.56        686.37       180.94 o                         
  -2   0   8      43752.65      39836.94      1008.92 o                         
   0   0   8      79318.54      75846.23      1541.57 o                         
   2   0   8       8700.52       7893.59       334.53 o                         
   4   0   8      59700.80      54154.41      1181.30 o                         
   6   0   8      23578.25      21775.53       702.07 o                         
   8   0   8        637.97        362.36       202.95 o                         
  10   0   8      38061.28      35589.88      1306.92 o                         
  12   0   8      17282.45      17966.03       910.32 o                         
  14   0   8      13801.67      13128.87       829.76 o                         
  16   0   8      20796.85      18529.68       996.59 o                         
  18   0   8       4837.45       4674.00       634.45 o                         
  20   0   8       2399.14       1888.19       568.09 o                         
  22   0   8       5726.89       4601.72      1077.62 o                         
 -37   1   8       1908.73       1770.77       673.20 o                         
 -35   1   8       2380.21       2836.46       652.60 o                         
 -33   1   8       5533.77       5616.34       687.85 o                         
 -31   1   8       4063.54       3443.50       586.41 o                         
 -29   1   8       5192.85       5119.91       599.03 o                         
 -27   1   8      14577.02      12912.71      1712.54 o                         
 -25   1   8       9759.71       9479.89       656.48 o                         
 -23   1   8       9630.73      10104.97       946.56 o                         
 -21   1   8      23862.74      24258.86      1444.59 o                         
 -19   1   8      13265.77      12306.06       704.00 o                         
 -17   1   8      11049.50      10755.60       606.69 o                         
 -15   1   8      18115.11      17008.72       582.75 o                         
 -13   1   8      17175.26      15818.96       551.10 o                         
 -11   1   8      36864.24      36336.16       835.69 o                         
  -9   1   8      27372.65      26670.13       473.63 o                         
  -7   1   8      14736.00      14406.94       343.26 o                         
  -5   1   8      25180.95      24646.23       476.53 o                         
  -3   1   8      16815.12      15745.21       408.71 o                         
  -1   1   8      38562.20      34796.38       658.63 o                         
   1   1   8      32936.38      30878.60       561.60 o                         
   3   1   8      30232.73      27771.94       530.56 o                         
   5   1   8      17489.25      15504.68       405.60 o                         
   7   1   8      20076.85      19182.76       436.53 o                         
   9   1   8      21837.44      20868.77       521.27 o                         
  11   1   8       9344.04       8658.41       536.85 o                         
  13   1   8       8218.91       8169.73       553.49 o                         
  15   1   8       9470.11       9414.23       616.64 o                         
  17   1   8       9651.46       7755.48       603.24 o                         
  19   1   8       4797.60       4203.78       524.59 o                         
  21   1   8       1988.90       1472.97       468.56 o                         
  23   1   8       1879.81       1547.38       680.54 o                         
 -36   2   8        212.74       -300.50       580.58 o                         
 -34   2   8        243.61        477.56       555.55 o                         
 -32   2   8        837.50       1174.28       538.39 o                         
 -30   2   8        384.51       -216.80       449.87 o                         
 -28   2   8        632.20        606.37       435.14 o                         
 -26   2   8       4663.12       4622.50       527.02 o                         
 -24   2   8       2142.62       2273.29       425.22 o                         
 -22   2   8       1361.93       1308.91       361.34 o                         
 -20   2   8       1319.41        683.25       333.32 o                         
 -18   2   8        192.74        -17.47       284.20 o                         
 -16   2   8       2045.97       1960.42       178.51 o                         
 -14   2   8       2728.65       2625.19       187.53 o                         
 -12   2   8        278.55        374.86       145.42 o                         
 -10   2   8       7931.04       8073.83       262.95 o                         
  -8   2   8       2760.10       2860.15       223.69 o                         
  -6   2   8         78.70       -100.93       100.93 o                         
  -4   2   8       5882.38       5707.85       242.83 o                         
  -2   2   8       5683.29       5281.73       216.51 o                         
   0   2   8       2377.63       2255.09       154.07 o                         
   2   2   8      15883.86      14336.87       351.18 o                         
   4   2   8       4947.17       4430.80       219.93 o                         
   6   2   8        521.56        341.59       143.58 o                         
   8   2   8         93.08         31.13       184.53 o                         
  10   2   8        459.25        625.90       213.01 o                         
  12   2   8       2171.64       1445.09       353.79 o                         
  14   2   8       3638.90       3729.19       456.69 o                         
  16   2   8        680.48        923.70       394.03 o                         
  18   2   8        423.93        216.13       403.74 o                         
  20   2   8        255.43        -22.58       418.17 o                         
  22   2   8         10.34       -163.87       592.04 o                         
 -37   3   8        314.81        190.58       618.16 o                         
 -35   3   8        689.48       -186.83       710.64 o                         
 -33   3   8       1048.84        970.18       551.51 o                         
 -31   3   8        902.60        377.52       487.97 o                         
 -29   3   8       2844.38       2848.97       523.69 o                         
 -27   3   8       2322.73       2606.82       488.85 o                         
 -25   3   8       6015.43       5917.71       789.28 o                         
 -23   3   8       5025.21       4314.97       481.75 o                         
 -21   3   8        129.18        172.37       541.72 o                         
 -19   3   8       2558.23       2051.28       367.79 o                         
 -17   3   8       5920.00       6057.95       328.86 o                         
 -15   3   8       1593.08       1733.83       185.88 o                         
 -13   3   8       2065.47       2116.35       188.89 o                         
 -11   3   8       7173.42       7416.12       260.60 o                         
  -9   3   8       1081.21       1068.45       140.77 o                         
  -7   3   8        534.09        585.79        94.88 o                         
  -5   3   8       8537.04       9179.61       404.56 o                         
  -3   3   8       2068.61       2063.21       138.41 o                         
  -1   3   8      12146.39      12550.42       340.67 o                         
   1   3   8      16361.63      16428.26       374.35 o                         
   3   3   8        999.67        917.26       149.34 o                         
   5   3   8       3808.90       3892.10       239.77 o                         
   7   3   8      15059.99      13568.72       454.36 o                         
   9   3   8       2236.34       2423.48       258.83 o                         
  11   3   8       2174.30       2019.74       264.69 o                         
  13   3   8       6225.99       6217.25       510.55 o                         
  15   3   8        982.11       1205.58       405.31 o                         
  17   3   8       2423.72       2413.43       468.98 o                         
  19   3   8        250.31        401.13       431.35 o                         
  21   3   8        108.04        264.74       594.24 o                         
 -36   4   8        775.04        883.63       610.81 o                         
 -34   4   8        883.90       1059.37       574.04 o                         
 -32   4   8       1142.56        624.18       952.38 o                         
 -30   4   8        309.06       -166.68       451.97 o                         
 -28   4   8       3976.57       3674.61       920.34 o                         
 -26   4   8       5637.88       4834.52       536.56 o                         
 -24   4   8       2564.75       2210.14       426.23 o                         
 -22   4   8      13062.94      13717.30       590.81 o                         
 -20   4   8       5310.52       5494.09       370.69 o                         
 -18   4   8        546.03        504.33       179.31 o                         
 -16   4   8       2825.02       3109.44       233.08 o                         
 -14   4   8       9614.24       9832.31       359.85 o                         
 -12   4   8      12702.31      13640.81       429.21 o                         
 -10   4   8      29773.43      30890.88       851.72 o                         
  -8   4   8      13697.46      13892.48       298.86 o                         
  -6   4   8       5206.74       5317.61       257.47 o                         
  -4   4   8      17723.61      17640.19       354.89 o                         
  -2   4   8      14068.54      13632.71       321.99 o                         
   0   4   8      24504.12      24209.11       500.03 o                         
   2   4   8      35699.86      35529.23       683.28 o                         
   4   4   8      10596.46      10233.95       356.66 o                         
   6   4   8       9246.68       9177.11       379.88 o                         
   8   4   8       7449.62       8147.87       377.70 o                         
  10   4   8       1033.15        835.36       234.21 o                         
  12   4   8       4950.50       5305.52       492.99 o                         
  14   4   8      19131.54      18650.47       857.06 o                         
  16   4   8       5808.85       6161.30       576.49 o                         
  18   4   8       7148.25       8884.02       669.24 o                         
  20   4   8       4879.74       4822.91       975.68 o                         
  22   4   8       1108.90        704.69       659.03 o                         
 -35   5   8       4450.50       4945.39      1095.09 o                         
 -33   5   8       2643.92       1997.96       902.87 o                         
 -31   5   8       5946.02       6191.93      1025.19 o                         
 -29   5   8       7729.33       6902.57      1001.89 o                         
 -27   5   8       9082.96       7491.26       633.27 o                         
 -25   5   8      18998.16      18800.84       958.26 o                         
 -23   5   8      11925.31      12318.62       754.85 o                         
 -21   5   8       9583.69       9698.08       490.03 o                         
 -19   5   8      25294.31      26465.41       676.91 o                         
 -17   5   8      16133.51      16497.91       504.54 o                         
 -15   5   8      28306.79      29524.00       708.82 o                         
 -13   5   8      50706.59      50672.56      1062.91 o                         
 -11   5   8      16698.27      16684.37       451.36 o                         
  -9   5   8      33627.75      34831.95       632.85 o                         
  -7   5   8      32869.02      34670.41       777.60 o                         
  -5   5   8      17228.82      17601.04       360.73 o                         
  -3   5   8      33889.27      35016.96       761.96 o                         
  -1   5   8      30049.46      30941.68       851.69 o                         
   1   5   8      15776.29      16031.84       541.88 o                         
   3   5   8      31760.13      32852.28       670.53 o                         
   5   5   8      18922.74      19113.51       546.22 o                         
   7   5   8      10513.12      10790.53       422.95 o                         
   9   5   8      10336.63      10814.26       440.00 o                         
  11   5   8       8640.91       8340.77       416.33 o                         
  13   5   8      10283.50      11309.05       674.42 o                         
  15   5   8      11772.47      14249.10       792.49 o                         
  17   5   8       4056.82       4632.54       555.07 o                         
  19   5   8       3960.67       5394.62       765.97 o                         
  21   5   8       4645.53       4756.48       794.87 o                         
 -34   6   8       1091.47        990.24       931.99 o                         
 -32   6   8        744.26        431.05       815.49 o                         
 -30   6   8       1690.89       1357.21       786.37 o                         
 -28   6   8       3963.40       2329.98       815.49 o                         
 -26   6   8       5524.41       4386.19       850.44 o                         
 -24   6   8      10206.33      10157.47       665.90 o                         
 -22   6   8       7556.28       8173.26       581.73 o                         
 -20   6   8        208.34        253.00       299.52 o                         
 -18   6   8       2433.62       2691.84       384.87 o                         
 -16   6   8      17525.36      17942.23       616.62 o                         
 -14   6   8      20028.53      19945.03       647.22 o                         
 -12   6   8      25646.94      27281.25       689.03 o                         
 -10   6   8       9124.65       9220.21       399.36 o                         
  -8   6   8       1388.98       1255.51       131.17 o                         
  -6   6   8       5933.81       5807.67       214.21 o                         
  -4   6   8       7232.13       7083.48       292.22 o                         
  -2   6   8      12654.06      12952.34       416.72 o                         
   0   6   8      13395.03      13558.59       393.01 o                         
   2   6   8      12914.70      13923.33       610.87 o                         
   4   6   8       9789.47       9794.16       387.82 o                         
   6   6   8       5807.79       5939.23       301.28 o                         
   8   6   8       3883.40       3473.40       268.99 o                         
  10   6   8       8767.48       9198.79       493.49 o                         
  12   6   8       7756.14       7859.62       480.97 o                         
  14   6   8       4739.58       5107.35       543.24 o                         
  16   6   8       6390.61       6864.97       619.00 o                         
  18   6   8       1817.88       1276.75       636.62 o                         
  20   6   8        317.16        -43.15       629.49 o                         
 -33   7   8         50.34       -821.32       821.32 o                         
 -31   7   8         92.80         52.42       821.32 o                         
 -29   7   8          1.63        291.25       774.72 o                         
 -27   7   8        115.60       -640.75       652.40 o                         
 -25   7   8        249.01        307.17       363.99 o                         
 -23   7   8        335.91        247.31       384.45 o                         
 -21   7   8       1881.74       1619.34       385.40 o                         
 -19   7   8        168.46       -401.92       401.92 o                         
 -17   7   8       1606.64       1504.45       341.01 o                         
 -15   7   8        617.89        -86.78       274.09 o                         
 -13   7   8       1012.04        884.24       304.99 o                         
 -11   7   8        650.86        359.95       317.46 o                         
  -9   7   8        414.31        485.19       232.33 o                         
  -7   7   8       2096.10       1695.58       206.83 o                         
  -5   7   8       7405.65       7023.95       248.85 o                         
  -3   7   8        728.58        618.25       215.60 o                         
  -1   7   8       1084.64       1428.34       210.86 o                         
   1   7   8       1057.17       1272.55       194.92 o                         
   3   7   8        193.05        258.79       181.12 o                         
   5   7   8       3451.54       3295.48       272.94 o                         
   7   7   8       2917.12       2682.54       279.58 o                         
   9   7   8       2370.36       2537.47       287.97 o                         
  11   7   8        663.53        494.41       278.70 o                         
  13   7   8        122.68        127.95       317.13 o                         
  15   7   8        430.13        -87.55       348.27 o                         
  17   7   8       1751.52       1789.92       481.67 o                         
 -30   8   8          1.42        -11.65       815.49 o                         
 -28   8   8        111.49        116.50       751.42 o                         
 -26   8   8          1.67        413.57       400.85 o                         
 -24   8   8         14.73        326.62       376.04 o                         
 -22   8   8        115.67        159.53       337.24 o                         
 -20   8   8        192.40        162.09       338.26 o                         
 -18   8   8         91.65        -74.61       309.23 o                         
 -16   8   8          6.97          1.99       282.09 o                         
 -14   8   8        223.01        281.64       309.23 o                         
 -12   8   8        388.51        620.30       384.45 o                         
 -10   8   8         51.38        336.62       396.10 o                         
  -8   8   8       2407.35       2761.57       243.18 o                         
  -6   8   8       2418.11       2469.89       209.78 o                         
  -4   8   8        179.82         80.68       231.58 o                         
  -2   8   8         45.51         37.18       238.04 o                         
   0   8   8        304.57        739.09       267.92 o                         
   2   8   8       1740.11       2191.93       292.25 o                         
   4   8   8       4142.94       4502.92       340.31 o                         
   6   8   8       3880.05       4168.17       318.62 o                         
   8   8   8       1769.60       1831.03       306.85 o                         
  10   8   8        694.95        335.10       295.41 o                         
  12   8   8        743.78        520.90       359.48 o                         
  14   8   8       1420.73       1275.66       432.57 o                         
  16   8   8        936.79       2249.51      1750.40 o                         
 -29   9   8       6769.40       6855.98      1112.57 o                         
 -27   9   8       7050.51       6754.97       640.84 o                         
 -25   9   8       3940.24       3517.69       518.24 o                         
 -23   9   8       7487.04       6273.69       931.99 o                         
 -21   9   8       5361.78       5110.15       533.72 o                         
 -19   9   8       6205.67       6874.58       570.97 o                         
 -17   9   8      15445.86      18255.27       846.63 o                         
 -15   9   8      11883.73      12006.70       681.62 o                         
 -13   9   8       9079.40       9602.34       607.76 o                         
 -11   9   8      13388.97      15769.57       636.32 o                         
  -9   9   8      10404.76      10648.41       522.27 o                         
  -7   9   8       5267.60       6184.71       543.27 o                         
  -5   9   8      13088.45      13892.00       777.59 o                         
  -3   9   8      10320.46      10968.34       681.59 o                         
  -1   9   8       8443.42       9686.83       504.75 o                         
   1   9   8      11280.65      13025.35       614.60 o                         
   3   9   8       4221.84       5223.73       366.41 o                         
   5   9   8       3230.80       3500.93       339.74 o                         
   7   9   8       4214.40       5930.27       473.35 o                         
   9   9   8       1348.18       1784.15       352.62 o                         
  11   9   8       5118.63       5711.75       430.52 o                         
  13   9   8       4788.89       3953.44       920.34 o                         
 -26  10   8       2162.11       2299.62       493.41 o                         
 -24  10   8       3458.41       3874.81       531.88 o                         
 -22  10   8       2513.61       2669.22       475.94 o                         
 -20  10   8       1344.77       1685.73       356.77 o                         
 -18  10   8       3841.04       3849.60       417.21 o                         
 -16  10   8       4118.97       3997.02       429.48 o                         
 -14  10   8       4742.70       4454.57       407.00 o                         
 -12  10   8       7497.34       7808.43       485.38 o                         
 -10  10   8       4986.39       5227.98       512.78 o                         
  -8  10   8       5294.63       5725.12       562.12 o                         
  -6  10   8       7504.11       7806.10       760.16 o                         
  -4  10   8       2827.18       3335.52       482.38 o                         
  -2  10   8       6587.42       5230.81       832.97 o                         
   0  10   8       9641.08       9883.76       649.69 o                         
   2  10   8       6917.70       7836.30       500.66 o                         
   4  10   8       6639.84       6219.10       519.89 o                         
   6  10   8       3919.79       3974.62       436.98 o                         
   8  10   8       1939.74       1652.03       392.29 o                         
  10  10   8       3537.36       3401.78       745.59 o                         
 -23  11   8        787.28        643.17       585.41 o                         
 -21  11   8       1043.63       1257.59       379.00 o                         
 -19  11   8       1918.70       2660.91       565.92 o                         
 -17  11   8        989.22        733.47       330.60 o                         
 -15  11   8       1823.40       1755.65       351.31 o                         
 -13  11   8       1872.80       1375.85       341.78 o                         
 -11  11   8       1069.56       1092.11       327.56 o                         
  -9  11   8       3793.88       2493.08       693.17 o                         
  -7  11   8       3043.00       3419.25       716.47 o                         
  -5  11   8        773.03        815.49       611.62 o                         
  -3  11   8       3195.68       2382.41       704.82 o                         
  -1  11   8       2552.25       2603.76       716.47 o                         
   1  11   8        786.26       1124.22       710.64 o                         
   3  11   8       2092.41       2178.53       751.42 o                         
   5  11   8       1324.41       1531.96       582.50 o                         
   7  11   8       1529.93       1782.44       669.87 o                         
 -18  12   8        487.67       -114.28       445.36 o                         
 -16  12   8       2244.33       1982.10       376.36 o                         
 -14  12   8       2152.22       1252.37       432.11 o                         
 -12  12   8         32.04       -209.70       611.62 o                         
 -10  12   8        600.36        198.05       623.27 o                         
  -8  12   8        307.54        442.70       664.05 o                         
  -6  12   8          8.64        -46.60       611.62 o                         
  -4  12   8        238.01         75.72       640.75 o                         
  -2  12   8        307.56        436.87       681.52 o                         
 -37   1   9        158.70       -596.55       596.55 o                         
 -35   1   9        466.10        700.24       576.46 o                         
 -33   1   9       1155.26        947.10       547.76 o                         
 -31   1   9       2119.81       1561.53       634.92 o                         
 -29   1   9       3110.14       2820.71       531.33 o                         
 -27   1   9       2777.15       2768.53       500.12 o                         
 -25   1   9       8344.77       7211.66       595.08 o                         
 -23   1   9      11904.42      13065.33       774.22 o                         
 -21   1   9       4217.40       4618.13       483.32 o                         
 -19   1   9       1088.39       1027.77       362.18 o                         
 -17   1   9       7292.71       7896.33       543.64 o                         
 -15   1   9      10934.50      12947.54      1508.66 o                         
 -13   1   9      10437.74      10703.15       636.91 o                         
 -11   1   9      21378.08      20917.72       885.30 o                         
  -9   1   9       6297.93       6375.32       475.72 o                         
  -7   1   9      13286.37      13124.31       426.73 o                         
  -5   1   9      18073.84      16908.60       438.35 o                         
  -3   1   9       8310.55       7951.20       353.41 o                         
  -1   1   9      11470.05      11490.93       315.28 o                         
   1   1   9      26860.52      24743.62       498.33 o                         
   3   1   9      18674.03      17233.68       410.54 o                         
   5   1   9       8364.93       8103.09       310.30 o                         
   7   1   9       5737.23       5420.99       272.31 o                         
   9   1   9       1696.38       1917.06       251.17 o                         
  11   1   9      10689.17       9951.02       600.63 o                         
  13   1   9      11117.68      11921.90      1097.41 o                         
  15   1   9       4727.05       4455.93       517.75 o                         
  17   1   9       6653.77       6030.17       574.83 o                         
  19   1   9        866.83        222.53       439.74 o                         
 -36   2   9       3158.68       2784.60       672.29 o                         
 -34   2   9       1462.94       1594.27       588.31 o                         
 -32   2   9       1405.03        876.90       520.93 o                         
 -30   2   9       5058.71       5556.76       638.25 o                         
 -28   2   9       5858.26       5957.07       603.42 o                         
 -26   2   9       8994.48       8282.03       641.91 o                         
 -24   2   9       9918.84       9416.81       660.61 o                         
 -22   2   9      15488.15      17223.52       893.77 o                         
 -20   2   9      14537.44      14459.92       793.79 o                         
 -18   2   9      14504.27      15149.29       788.56 o                         
 -16   2   9      19321.45      18220.23       838.18 o                         
 -14   2   9      24011.15      24643.33       998.51 o                         
 -12   2   9      23317.08      24268.64       971.11 o                         
 -10   2   9      30387.46      33267.39      1175.67 o                         
  -8   2   9      21267.70      21046.70       755.52 o                         
  -6   2   9       7292.17       7272.16       287.47 o                         
  -4   2   9      23301.62      22111.62       485.55 o                         
  -2   2   9      13020.21      12008.76       349.33 o                         
   0   2   9       4941.69       4815.50       217.76 o                         
   2   2   9      20849.57      20069.06       443.39 o                         
   4   2   9       9045.66       8665.95       311.92 o                         
   6   2   9       5733.92       5796.43       272.83 o                         
   8   2   9       1404.99       1463.42       314.41 o                         
  10   2   9       4027.69       3998.58       319.34 o                         
  12   2   9       7841.18       8058.91       571.17 o                         
  14   2   9       5035.31       4944.35       524.93 o                         
  16   2   9       1526.07       1603.33       436.34 o                         
  18   2   9       1663.85       1092.25       455.47 o                         
  20   2   9       1233.84       1513.93       646.31 o                         
 -35   3   9       1751.89       2415.91       642.94 o                         
 -33   3   9       1083.99        234.27      1036.84 o                         
 -31   3   9       4759.41       5621.08       955.29 o                         
 -29   3   9       4976.16       4378.29       586.24 o                         
 -27   3   9       7188.63       6549.40       757.24 o                         
 -25   3   9      18416.79      18819.17       951.35 o                         
 -23   3   9       8630.25       8541.46       690.26 o                         
 -21   3   9       6506.22       5568.05       795.11 o                         
 -19   3   9      15565.52      15298.80       796.48 o                         
 -17   3   9      17058.92      16662.89       810.92 o                         
 -15   3   9      42029.11      40811.06      1397.99 o                         
 -13   3   9      45271.36      45086.55      1482.17 o                         
 -11   3   9      25680.21      25466.91      1013.14 o                         
  -9   3   9      27200.36      28616.32       716.84 o                         
  -7   3   9      14542.64      14358.05       479.27 o                         
  -5   3   9      10110.91       9956.57       420.71 o                         
  -3   3   9      45396.54      44206.57       820.36 o                         
  -1   3   9      28914.93      28194.55       582.42 o                         
   1   3   9      36722.53      34754.14       636.67 o                         
   3   3   9      39954.14      37479.02       735.21 o                         
   5   3   9       9878.11       9613.72       393.13 o                         
   7   3   9      14709.07      14378.09       493.16 o                         
   9   3   9      17906.72      17255.32       554.66 o                         
  11   3   9      11160.76      11345.43       482.65 o                         
  13   3   9      21346.54      23404.66       970.68 o                         
  15   3   9      16090.12      17871.30       856.89 o                         
  17   3   9       6146.60       5775.46       593.86 o                         
  19   3   9       4837.40       4997.19       798.02 o                         
 -34   4   9       1268.79        447.15       557.26 o                         
 -32   4   9        332.87        443.52       511.30 o                         
 -30   4   9        638.87       -147.85       466.90 o                         
 -28   4   9         31.58        -36.00       431.26 o                         
 -26   4   9        299.67        247.07       398.84 o                         
 -24   4   9       6016.45       5197.72       540.70 o                         
 -22   4   9        329.11        102.46       416.48 o                         
 -20   4   9        371.17        150.05       332.41 o                         
 -18   4   9       1892.92       1396.05       634.92 o                         
 -16   4   9        412.58        435.74       316.83 o                         
 -14   4   9        602.40        395.91       314.11 o                         
 -12   4   9       2995.68       3416.81       292.05 o                         
 -10   4   9       3582.46       3674.03       267.99 o                         
  -8   4   9       4081.50       3895.56       274.81 o                         
  -6   4   9       1171.25       1135.15       211.89 o                         
  -4   4   9        191.50        303.61       139.72 o                         
  -2   4   9       2217.95       2423.26       162.56 o                         
   0   4   9       2169.83       2357.97       161.24 o                         
   2   4   9       3991.21       3980.07       218.79 o                         
   4   4   9       8210.75       8585.61       376.73 o                         
   6   4   9       1780.10       2132.70       254.06 o                         
   8   4   9       1380.53       1610.90       344.52 o                         
  10   4   9       1776.87       1842.19       284.05 o                         
  12   4   9         57.43        888.44       943.94 o                         
  14   4   9       1192.07       1213.05       431.02 o                         
  16   4   9       2755.91       2665.60       504.74 o                         
  18   4   9       1122.95       1094.17       684.43 o                         
 -33   5   9        178.42        145.62       809.67 o                         
 -31   5   9        216.64       -407.75       728.12 o                         
 -29   5   9        329.21       -168.92       669.87 o                         
 -27   5   9        677.74        -46.60       629.10 o                         
 -25   5   9         42.21         79.29       389.73 o                         
 -23   5   9         27.49        210.48       363.19 o                         
 -21   5   9         36.19       -332.95       332.95 o                         
 -19   5   9         84.36       -314.90       314.90 o                         
 -17   5   9         54.75       -296.05       296.05 o                         
 -15   5   9       1335.48       1128.67       347.49 o                         
 -13   5   9        806.78        816.35       238.34 o                         
 -11   5   9         55.04        408.01       200.50 o                         
  -9   5   9        408.55        822.22       204.79 o                         
  -7   5   9        163.97         50.49       139.14 o                         
  -5   5   9         70.93        -86.28       140.78 o                         
  -3   5   9        126.23        -25.84       138.55 o                         
  -1   5   9        128.55        295.14       165.62 o                         
   1   5   9        102.50        -39.26       163.16 o                         
   3   5   9       3128.83       3165.05       257.32 o                         
   5   5   9         43.65       -196.38       196.38 o                         
   7   5   9          9.93         17.07       224.29 o                         
   9   5   9       1629.54       1800.34       284.65 o                         
  11   5   9        320.30       1039.43       279.57 o                         
  13   5   9          5.13        133.95       431.10 o                         
  15   5   9        385.11        180.27       436.27 o                         
  17   5   9        168.39       1032.57       640.75 o                         
 -32   6   9       1716.37       -343.67       798.02 o                         
 -30   6   9       4374.19       3285.28       897.04 o                         
 -28   6   9       4989.61       5160.91       926.17 o                         
 -26   6   9       3712.45       2627.06       774.72 o                         
 -24   6   9       2013.53       1636.81       693.17 o                         
 -22   6   9       4540.12       4013.40       774.72 o                         
 -20   6   9       4430.21       4153.19       768.89 o                         
 -18   6   9       7356.64       8050.09       891.22 o                         
 -16   6   9      13347.43      14043.97      1118.39 o                         
 -14   6   9      10671.17      11998.02       710.50 o                         
 -12   6   9       7656.74       9247.68       619.63 o                         
 -10   6   9       1206.46       1207.69       220.85 o                         
  -8   6   9       4385.62       4626.36       304.05 o                         
  -6   6   9       9282.96       9917.84       364.61 o                         
  -4   6   9       3872.19       4173.96       299.66 o                         
  -2   6   9       9529.21      10248.42       700.18 o                         
   0   6   9       5211.63       5705.19       350.77 o                         
   2   6   9        322.05        298.11       203.69 o                         
   4   6   9       2148.91       2481.47       260.93 o                         
   6   6   9       2645.71       2603.02       257.14 o                         
   8   6   9       1169.34        959.22       235.13 o                         
  10   6   9       4940.38       5025.22       374.65 o                         
  12   6   9        911.16       1257.28       351.99 o                         
  14   6   9        125.97        871.42       441.61 o                         
  16   6   9        383.01        540.98       604.44 o                         
 -31   7   9       1943.31       1467.89       873.74 o                         
 -29   7   9       5292.32       4333.77       961.12 o                         
 -27   7   9       6634.98       5067.71       943.64 o                         
 -25   7   9       5637.71       4392.02       862.09 o                         
 -23   7   9       4662.50       4461.92       844.62 o                         
 -21   7   9       6448.14       6582.20       902.87 o                         
 -19   7   9       9107.82       9273.33       972.77 o                         
 -17   7   9       5394.30       5201.69       798.02 o                         
 -15   7   9       8774.66       8440.36       914.52 o                         
 -13   7   9      14131.34      15022.57      1199.94 o                         
 -11   7   9      17646.38      17498.17      1281.49 o                         
  -9   7   9      15064.95      15208.96      1147.52 o                         
  -7   7   9      11038.65      12022.83       710.07 o                         
  -5   7   9       9545.41      11445.83       689.83 o                         
  -3   7   9      14256.42      15047.55       645.64 o                         
  -1   7   9      23475.20      25073.59       847.47 o                         
   1   7   9      25456.30      27495.61       702.58 o                         
   3   7   9      14618.90      15327.59       569.47 o                         
   5   7   9      10959.04      11649.40       457.09 o                         
   7   7   9       7387.92       7940.01       403.52 o                         
   9   7   9       8799.67       9474.53       562.37 o                         
  11   7   9       9472.83      10295.91       649.16 o                         
  13   7   9       8638.01       9488.16       568.09 o                         
  15   7   9       7421.72       7496.42       958.39 o                         
 -30   8   9        311.37       1304.79       867.92 o                         
 -28   8   9        801.48       1048.49       809.67 o                         
 -26   8   9       2071.09       1718.36       803.84 o                         
 -24   8   9       1123.19        949.47       722.29 o                         
 -22   8   9       4075.62       3413.42       827.14 o                         
 -20   8   9       2245.85       3494.97       757.24 o                         
 -18   8   9        125.82        122.32       588.32 o                         
 -16   8   9       1921.08       1648.46       658.22 o                         
 -14   8   9       2637.09       3104.70       681.52 o                         
 -12   8   9       1989.29       2062.03       646.57 o                         
 -10   8   9       5882.34       5393.91       768.89 o                         
  -8   8   9       2519.81       3180.43       669.87 o                         
  -6   8   9       3115.61       2849.89       460.17 o                         
  -4   8   9       4056.94       4689.09       728.12 o                         
  -2   8   9       2798.74       4647.25      1607.69 o                         
   0   8   9       5035.10       4960.33       426.54 o                         
   2   8   9       5437.66       6326.95       476.73 o                         
   4   8   9        833.40        915.92       335.98 o                         
   6   8   9       2221.84       2275.92       325.32 o                         
   8   8   9       5277.25       4691.77       400.33 o                         
  10   8   9        398.94        -38.22       306.83 o                         
  12   8   9        853.85        713.40       414.09 o                         
 -27   9   9       2263.38       1904.76       873.74 o                         
 -25   9   9       1128.16       1211.59       809.67 o                         
 -23   9   9        703.17         75.72       698.99 o                         
 -21   9   9       2330.88       2621.23       792.19 o                         
 -19   9   9       2977.23       3005.68       792.19 o                         
 -17   9   9       3526.22       2790.15       745.59 o                         
 -15   9   9       4633.65       4694.92       832.97 o                         
 -13   9   9       4437.82       4153.19       780.54 o                         
 -11   9   9       3390.74       2947.43       704.82 o                         
  -9   9   9       1783.84       2079.51       658.22 o                         
  -7   9   9       1995.05       1766.66       444.61 o                         
  -5   9   9       3126.16       3017.82       479.83 o                         
  -3   9   9       1904.16       1425.05       446.20 o                         
  -1   9   9       2436.02       2473.38       386.94 o                         
   1   9   9       1978.11       2563.63       469.40 o                         
   3   9   9        362.33        -55.39       319.25 o                         
   5   9   9        963.98       1065.98       369.11 o                         
   7   9   9        446.50        138.70       354.89 o                         
   9   9   9        729.98        440.42       629.10 o                         
  11   9   9       1002.75       1168.70       399.20 o                         
 -24  10   9        201.40        675.70       786.37 o                         
 -22  10   9         39.75       -396.10       710.64 o                         
 -20  10   9        889.52        774.72       739.77 o                         
 -18  10   9        546.54        308.72       698.99 o                         
 -16  10   9       2452.75       2539.68       774.72 o                         
 -14  10   9       1823.25       2364.93       739.77 o                         
 -12  10   9         56.27        460.17       629.10 o                         
 -10  10   9        340.95        398.49       411.64 o                         
  -8  10   9         42.69        630.81       413.93 o                         
  -6  10   9        180.28         30.69       594.15 o                         
  -4  10   9       4986.66       5869.09      1109.65 o                         
  -2  10   9        752.36        345.83       404.94 o                         
   0  10   9        436.86        378.84       337.81 o                         
   2  10   9        142.18       -260.74       324.81 o                         
   4  10   9       1470.57       1650.02       384.03 o                         
   6  10   9          1.63       -409.81       409.81 o                         
   8  10   9        355.69        608.71       453.08 o                         
 -19  11   9        349.81       -384.45       716.47 o                         
 -17  11   9       1536.97       2493.08       774.72 o                         
 -15  11   9       2577.65       1986.31       774.72 o                         
 -13  11   9       2321.69       2542.78       522.66 o                         
 -11  11   9       2017.75       1589.85       570.85 o                         
  -9  11   9       1771.00       1741.66       498.38 o                         
  -7  11   9       1716.55       1397.99       469.55 o                         
  -5  11   9       1227.33       1268.52       479.20 o                         
  -3  11   9       2011.28       2452.31       751.42 o                         
  -1  11   9       4036.09       4013.40       844.62 o                         
   1  11   9       3048.09       3285.28       844.62 o                         
 -12  12   9       1209.16       1473.71       739.77 o                         
 -10  12   9        240.38        722.29       710.64 o                         
  -8  12   9       1475.99       1339.74       733.94 o                         
 -36   0  10       3023.15       3145.48       966.94 o                         
 -34   0  10       2295.96       3017.33       885.39 o                         
 -32   0  10       4285.62       4281.34       908.69 o                         
 -30   0  10       6616.94       6541.43       943.64 o                         
 -28   0  10      19738.30      20166.00      1491.19 o                         
 -26   0  10      18028.56      19041.79      1421.29 o                         
 -24   0  10       6372.88       7228.77       873.74 o                         
 -22   0  10      11833.22      13956.60      1164.99 o                         
 -20   0  10      14319.16      14812.87      1164.99 o                         
 -18   0  10      17554.67      18162.22      1281.49 o                         
 -16   0  10      42342.84      45650.19      2184.36 o                         
 -14   0  10      49850.35      55727.36      2545.51 o                         
 -12   0  10      37622.07      37949.60      1910.59 o                         
 -10   0  10      38030.09      40215.50      1980.49 o                         
  -8   0  10      19583.11      20755.78       862.51 o                         
  -6   0  10      18272.55      16963.43       755.47 o                         
  -4   0  10      40491.38      37607.73      1267.02 o                         
  -2   0  10      56066.82      52712.41      1361.40 o                         
   0   0  10      79815.15      74240.49      1561.59 o                         
   2   0  10      15051.90      13763.22       586.32 o                         
   4   0  10       4026.78       3606.64       338.19 o                         
   6   0  10      15371.00      13982.56       607.65 o                         
   8   0  10      20970.48      20522.81       763.03 o                         
  10   0  10      19668.54      21010.62      1502.84 o                         
  12   0  10      22794.90      22641.21      1558.18 o                         
  14   0  10      15834.56      17824.37      1520.31 o                         
  16   0  10       5703.64       5749.23      1031.02 o                         
 -35   1  10        102.37         37.17       567.29 o                         
 -33   1  10       2393.47       1497.37       835.88 o                         
 -31   1  10       1709.08       1423.99       528.97 o                         
 -29   1  10         54.80       -243.67       440.20 o                         
 -27   1  10       1076.69        792.04       646.57 o                         
 -25   1  10       2519.42       1548.36       455.12 o                         
 -23   1  10       1749.43       1792.76       434.17 o                         
 -21   1  10       2327.78       2108.63       422.17 o                         
 -19   1  10       1458.72        867.63       368.48 o                         
 -17   1  10        978.89       1066.59       368.62 o                         
 -15   1  10       3212.98       3586.25       438.64 o                         
 -13   1  10       2345.01       2365.33       391.29 o                         
 -11   1  10       1734.03       1702.06       374.21 o                         
  -9   1  10       1201.86       1246.62       268.77 o                         
  -7   1  10       5685.90       6025.68       320.26 o                         
  -5   1  10       1341.96       1258.41       210.52 o                         
  -3   1  10        161.92        143.31       166.11 o                         
  -1   1  10       2718.00       2508.55       191.45 o                         
   1   1  10         96.21        225.59       161.42 o                         
   3   1  10        287.52        204.93       167.16 o                         
   5   1  10       2127.60       1876.36       209.81 o                         
   7   1  10        771.84        566.90       193.96 o                         
   9   1  10        302.46        438.15       349.72 o                         
  11   1  10         65.80        156.74       370.98 o                         
  13   1  10         23.64        234.80       461.74 o                         
  15   1  10        268.43        401.54       407.13 o                         
  17   1  10        769.40        474.32       437.67 o                         
 -34   2  10        196.04        940.24       579.58 o                         
 -32   2  10        188.13        -71.14       501.69 o                         
 -30   2  10       3358.75       2901.56       551.88 o                         
 -28   2  10        909.22       1146.61       474.65 o                         
 -26   2  10        294.91        758.88       424.00 o                         
 -24   2  10       4209.07       4315.61       763.07 o                         
 -22   2  10        987.30        894.76       387.26 o                         
 -20   2  10        947.98        496.45       361.34 o                         
 -18   2  10       3990.31       3720.33       462.70 o                         
 -16   2  10       1097.77       1084.26       367.24 o                         
 -14   2  10       4198.27       4433.39       716.47 o                         
 -12   2  10       9639.94       9292.66       596.85 o                         
 -10   2  10        110.10         -6.36       237.35 o                         
  -8   2  10       1044.16        798.95       256.40 o                         
  -6   2  10       6952.20       6797.46       333.39 o                         
  -4   2  10        291.72        277.64       168.64 o                         
  -2   2  10       4944.88       4845.85       306.12 o                         
   0   2  10       7946.48       7516.61       280.50 o                         
   2   2  10        281.76          8.83       161.91 o                         
   4   2  10       5203.04       5265.28       272.25 o                         
   6   2  10        873.58        614.66       231.93 o                         
   8   2  10        340.75        470.52       265.46 o                         
  10   2  10       3973.40       4046.96       403.81 o                         
  12   2  10        932.03       1045.22       618.43 o                         
  14   2  10        612.50        247.40       401.86 o                         
  16   2  10        738.83        191.80       475.14 o                         
 -35   3  10        465.49        127.36       562.66 o                         
 -33   3  10       1171.32       1385.69       841.71 o                         
 -31   3  10        811.30       1053.92       620.36 o                         
 -29   3  10       1073.57        786.44       478.25 o                         
 -27   3  10        187.93       -668.29       748.51 o                         
 -25   3  10        725.24        543.91       420.36 o                         
 -23   3  10        579.15        438.04       391.23 o                         
 -21   3  10        271.61       -148.64       466.00 o                         
 -19   3  10       3069.48       3469.17       506.77 o                         
 -17   3  10        910.33        926.60       362.39 o                         
 -15   3  10       2701.45       2641.63       409.69 o                         
 -13   3  10        852.73        730.93       345.32 o                         
 -11   3  10         27.80        110.52       236.79 o                         
  -9   3  10        733.71        844.11       258.97 o                         
  -7   3  10        851.34        742.73       195.82 o                         
  -5   3  10       1541.32       1321.26       190.93 o                         
  -3   3  10        147.01        314.89       160.51 o                         
  -1   3  10         13.96          7.70       153.03 o                         
   1   3  10         78.18       -154.99       154.99 o                         
   3   3  10          9.92         40.57       160.75 o                         
   5   3  10        869.59        552.41       232.60 o                         
   7   3  10         15.77       -100.33       249.26 o                         
   9   3  10        957.57        674.34       262.07 o                         
  11   3  10        324.21        557.25       324.19 o                         
  13   3  10         90.17        479.31       419.34 o                         
  15   3  10         22.94        183.23       438.95 o                         
  17   3  10         30.47        405.14       583.52 o                         
 -34   4  10       1696.77        879.57       844.62 o                         
 -32   4  10       3029.76       3042.08       591.33 o                         
 -30   4  10       3989.60       3278.71       575.05 o                         
 -28   4  10       9150.96       8957.44      1249.45 o                         
 -26   4  10       9082.50       8564.60       675.09 o                         
 -24   4  10       5986.41       5910.53       576.85 o                         
 -22   4  10       5678.05       5713.43       548.93 o                         
 -20   4  10       9167.71       9102.14       628.21 o                         
 -18   4  10      18327.68      19462.65      1529.05 o                         
 -16   4  10      17843.25      17035.83       864.70 o                         
 -14   4  10      22323.04      26130.35      1243.63 o                         
 -12   4  10      16235.65      17345.34       684.97 o                         
 -10   4  10      14746.90      15811.51       667.26 o                         
  -8   4  10      18655.55      20527.29       873.23 o                         
  -6   4  10       9477.99      10021.46       397.94 o                         
  -4   4  10      15481.19      15895.82       461.62 o                         
  -2   4  10      26144.17      25947.17       619.79 o                         
   0   4  10      23781.83      22817.88       531.21 o                         
   2   4  10      12727.37      12737.73       391.19 o                         
   4   4  10      15545.60      15082.29       792.05 o                         
   6   4  10       9329.46       9072.64       637.30 o                         
   8   4  10       7906.43       7894.44       419.74 o                         
  10   4  10      12370.74      13057.46       613.21 o                         
  12   4  10       8942.33       9301.39       892.17 o                         
  14   4  10       7118.87       7375.25       625.73 o                         
  16   4  10       5282.81       4735.73       752.21 o                         
 -33   5  10        931.65        984.42       844.62 o                         
 -31   5  10        361.96        576.67       768.89 o                         
 -29   5  10       2506.11       2295.03       792.19 o                         
 -27   5  10       1755.65       1211.59       722.29 o                         
 -25   5  10        251.88        133.97       640.75 o                         
 -23   5  10       3540.64       3739.10       623.27 o                         
 -21   5  10       2421.14       2226.08      1057.23 o                         
 -19   5  10       1359.65       2019.84       420.36 o                         
 -17   5  10       4769.83       4100.90       475.08 o                         
 -15   5  10        290.37        430.60       344.97 o                         
 -13   5  10        218.18        302.00       269.32 o                         
 -11   5  10       8683.69       9116.13       486.77 o                         
  -9   5  10       1433.94       1410.69       293.18 o                         
  -7   5  10       3157.10       3022.00       249.41 o                         
  -5   5  10       6660.14       7324.64       334.66 o                         
  -3   5  10         59.78        187.27       174.68 o                         
  -1   5  10       1068.91       1183.23       170.22 o                         
   1   5  10       4273.05       4694.17       318.11 o                         
   3   5  10        353.19        686.72       260.31 o                         
   5   5  10       2439.90       2304.70       318.61 o                         
   7   5  10       1266.01       1385.50       280.96 o                         
   9   5  10         53.01        226.13       271.58 o                         
  11   5  10       1529.37       2043.19       387.53 o                         
  13   5  10        226.20       1124.30       457.37 o                         
  15   5  10         16.06       -379.77       554.02 o                         
 -30   6  10       2432.64       2120.28       844.62 o                         
 -28   6  10       5838.67       4788.12       937.82 o                         
 -26   6  10       7236.56       6821.02       996.07 o                         
 -24   6  10       4523.61       3349.35       815.49 o                         
 -22   6  10       3742.66       3547.40       763.07 o                         
 -20   6  10       3576.72       3390.13       739.77 o                         
 -18   6  10       5972.78       5615.26       827.14 o                         
 -16   6  10      21459.07      22268.81      1502.84 o                         
 -14   6  10      19239.12      20416.47      1415.46 o                         
 -12   6  10       9891.11       9363.12       691.40 o                         
 -10   6  10       6150.95       6150.37       358.81 o                         
  -8   6  10       5286.32       5335.20       342.55 o                         
  -6   6  10      12718.09      12188.22       396.63 o                         
  -4   6  10      19882.34      19341.02       640.73 o                         
  -2   6  10      12217.05      11448.19       570.25 o                         
   0   6  10       7789.24       8079.17       429.44 o                         
   2   6  10       9553.20       9037.30       842.34 o                         
   4   6  10       4852.70       4489.93       336.08 o                         
   6   6  10       2311.39       2727.45       310.83 o                         
   8   6  10       4982.60       5046.21       377.27 o                         
  10   6  10       5133.07       4776.55       456.23 o                         
  12   6  10       8218.20       8628.26       664.32 o                         
 -29   7  10        470.70       -739.77       739.77 o                         
 -27   7  10        284.66        669.87       768.89 o                         
 -25   7  10         20.51       -582.50       664.05 o                         
 -23   7  10        537.67        885.39       704.82 o                         
 -21   7  10         16.68        396.10       646.57 o                         
 -19   7  10         16.31       -390.27       588.32 o                         
 -17   7  10        395.88        390.27       611.62 o                         
 -15   7  10        416.20        -46.60       559.20 o                         
 -13   7  10        305.58        -17.47       559.20 o                         
 -11   7  10         19.74       -221.35       541.72 o                         
  -9   7  10        937.99        192.22       547.55 o                         
  -7   7  10         90.34       -448.52       518.42 o                         
  -5   7  10       1158.88        623.27       594.15 o                         
  -3   7  10          4.90        227.17       553.37 o                         
  -1   7  10        663.63        636.24       350.21 o                         
   1   7  10        281.10        338.86       353.09 o                         
   3   7  10       2511.12       2909.74       405.32 o                         
   5   7  10        295.61        119.31       344.51 o                         
   7   7  10         56.42        255.35       320.97 o                         
   9   7  10         44.61       -215.38       337.01 o                         
  11   7  10         50.09        144.98       421.11 o                         
 -28   8  10        118.00        483.47       815.49 o                         
 -26   8  10        470.13        926.17       780.54 o                         
 -24   8  10        809.43       -442.70       687.34 o                         
 -22   8  10        685.87         81.55       681.52 o                         
 -20   8  10        859.26        110.67       646.57 o                         
 -18   8  10       1871.80        891.22       716.47 o                         
 -16   8  10       2358.26       2289.21       716.47 o                         
 -14   8  10       2166.93       2959.08       757.24 o                         
 -12   8  10       2602.93       1456.24       664.05 o                         
 -10   8  10       2691.23       2166.88       675.69 o                         
  -8   8  10       1363.99        675.70       617.45 o                         
  -6   8  10       2335.27       2475.61       675.69 o                         
  -4   8  10       3123.84       4036.70       757.24 o                         
  -2   8  10       1497.58       1863.99       629.10 o                         
   0   8  10       1768.40       2536.60       537.55 o                         
   2   8  10        993.26       1197.87       376.31 o                         
   4   8  10        698.43        996.66       398.02 o                         
   6   8  10        746.70        988.32       397.02 o                         
   8   8  10        980.51       1421.00       422.25 o                         
  10   8  10       1104.26       1459.86       522.66 o                         
 -25   9  10        651.93       1700.89       827.14 o                         
 -23   9  10        467.08        535.90       745.59 o                         
 -21   9  10       2132.60       1578.56       774.72 o                         
 -19   9  10       3352.20       3384.30       844.62 o                         
 -17   9  10       1814.76       1502.84       733.94 o                         
 -15   9  10       2851.34       3221.20       792.19 o                         
 -13   9  10        863.60        448.52       658.22 o                         
 -11   9  10         61.52       -396.10       599.97 o                         
  -9   9  10       1913.78       1776.61       687.34 o                         
  -7   9  10       1736.74       2155.23       687.34 o                         
  -5   9  10        685.92       1654.29       664.05 o                         
  -3   9  10       3707.58       3637.78       538.99 o                         
  -1   9  10        167.43        213.41       343.16 o                         
   1   9  10         26.57       -187.25       346.96 o                         
   3   9  10       1862.75       2003.60       404.23 o                         
   5   9  10        561.16        394.30       393.81 o                         
   7   9  10        549.33        412.35       469.33 o                         
 -20  10  10       5030.45       6780.25      1054.32 o                         
 -18  10  10       6193.95       7065.67      1013.54 o                         
 -16  10  10       5700.07       6523.95       972.77 o                         
 -14  10  10       4279.26       4083.30       867.92 o                         
 -12  10  10       5690.73       5475.46       920.34 o                         
 -10  10  10       6072.86       9512.16      1077.62 o                         
  -8  10  10       3492.09       3815.35       821.32 o                         
  -6  10  10       5855.08       6572.25       644.51 o                         
  -4  10  10      10448.08      11719.31       807.01 o                         
  -2  10  10       6016.33       6102.43       656.77 o                         
   0  10  10       5093.97       5169.12       504.76 o                         
   2  10  10       7746.22       8535.54       584.19 o                         
 -15  11  10         98.45        675.70       745.59 o                         
 -13  11  10         32.80       -128.15       704.82 o                         
 -11  11  10        767.97        996.07       751.42 o                         
  -9  11  10         73.15       -250.47       658.22 o                         
  -7  11  10         20.33       -314.55       658.22 o                         
  -5  11  10        200.02        784.69       491.16 o                         
  -3  11  10          2.83          5.19       370.72 o                         
 -33   1  11       1522.70       1343.62       568.22 o                         
 -31   1  11       3141.39       3379.22       605.31 o                         
 -29   1  11       1736.24       1975.90       530.90 o                         
 -27   1  11       2860.16       2531.93       536.55 o                         
 -25   1  11       4076.52       3088.15       514.66 o                         
 -23   1  11       1691.90       1732.23       465.38 o                         
 -21   1  11       9093.51       9393.76       685.56 o                         
 -19   1  11       7754.53       7321.10       613.55 o                         
 -17   1  11       5274.73       5763.42       553.43 o                         
 -15   1  11      15301.58      16592.03       877.29 o                         
 -13   1  11       6027.67       6233.58       929.08 o                         
 -11   1  11       3278.25       2759.09       335.78 o                         
  -9   1  11       7552.88       7713.99       700.86 o                         
  -7   1  11       4266.99       4136.58       301.85 o                         
  -5   1  11      10237.88      10038.20       381.06 o                         
  -3   1  11      16989.68      17347.02       467.06 o                         
  -1   1  11       3199.63       2914.08       233.42 o                         
   1   1  11       9259.22       9058.26       351.08 o                         
   3   1  11      18499.80      17071.19       487.38 o                         
   5   1  11       2565.89       2316.58       344.24 o                         
   7   1  11       5509.88       6185.89       446.77 o                         
   9   1  11       5228.63       5041.56       509.36 o                         
  11   1  11       2474.47       2563.86       917.43 o                         
  13   1  11       5583.59       6617.82       756.23 o                         
 -34   2  11        107.39        307.38       562.12 o                         
 -32   2  11        134.15        521.42       539.38 o                         
 -30   2  11        413.87        619.04       512.79 o                         
 -28   2  11        103.12        211.73       459.94 o                         
 -26   2  11        195.16        -94.28       690.26 o                         
 -24   2  11        333.00        -10.52       413.93 o                         
 -22   2  11          9.29        -19.03       393.18 o                         
 -20   2  11        126.73       -368.48       368.48 o                         
 -18   2  11          6.15        448.96       382.99 o                         
 -16   2  11       1378.88        912.59       396.69 o                         
 -14   2  11          8.04       -331.55       331.55 o                         
 -12   2  11        185.22        -81.00       265.34 o                         
 -10   2  11        158.33         67.38       261.99 o                         
  -8   2  11       2548.44       2253.65       254.65 o                         
  -6   2  11       1235.60       1086.60       205.30 o                         
  -4   2  11        147.14        177.53       185.31 o                         
  -2   2  11       1278.24       1065.45       194.87 o                         
   0   2  11          0.53       -172.32       173.89 o                         
   2   2  11        643.89        538.06       193.40 o                         
   4   2  11       1510.35       1232.52       256.98 o                         
   6   2  11          6.49       -277.09       277.09 o                         
   8   2  11          6.29        197.11       362.81 o                         
  10   2  11          3.27        377.83       395.17 o                         
  12   2  11        426.82        576.56       440.74 o                         
  14   2  11         17.20       -294.05       428.91 o                         
 -33   3  11       3152.99       2150.48      1077.62 o                         
 -31   3  11       4324.96       4540.88       652.40 o                         
 -29   3  11      10304.85       9341.03      1284.40 o                         
 -27   3  11       7994.21       6987.73       656.55 o                         
 -25   3  11       6965.43       7148.24       638.26 o                         
 -23   3  11       8692.81       9363.81      1115.48 o                         
 -21   3  11       5117.43       4688.78       544.63 o                         
 -19   3  11       9488.68      10229.71       908.69 o                         
 -17   3  11      20217.91      20993.16       992.54 o                         
 -15   3  11      13363.56      14325.44       850.18 o                         
 -13   3  11      24604.76      25553.54       877.07 o                         
 -11   3  11      24016.57      24393.21       848.66 o                         
  -9   3  11       9218.43       8896.14       411.41 o                         
  -7   3  11      20517.71      20997.22       568.83 o                         
  -5   3  11      27883.65      26825.39       657.07 o                         
  -3   3  11      20826.80      19657.25       501.78 o                         
  -1   3  11      25887.32      24841.90       581.80 o                         
   1   3  11      15055.99      14178.35       439.87 o                         
   3   3  11       5896.07       5368.57       343.41 o                         
   5   3  11       9960.56      10903.11       539.99 o                         
   7   3  11       7468.15       6579.45       535.90 o                         
   9   3  11       7975.93       7769.69       585.67 o                         
  11   3  11      17762.88      17095.78       837.58 o                         
  13   3  11       5497.70       5577.99       580.54 o                         
 -32   4  11        226.29        401.92       792.19 o                         
 -30   4  11        635.03        189.06       507.67 o                         
 -28   4  11          1.82        418.65       479.20 o                         
 -26   4  11          2.14       -429.23       429.23 o                         
 -24   4  11        249.28        219.43       424.50 o                         
 -22   4  11        499.82       -258.82       602.88 o                         
 -20   4  11        105.75       -371.92       371.92 o                         
 -18   4  11       1629.97       1954.09       437.04 o                         
 -16   4  11         58.78       -361.83       361.83 o                         
 -14   4  11        778.92        379.92       303.04 o                         
 -12   4  11         21.91        -18.06       283.75 o                         
 -10   4  11        417.88        236.33       328.72 o                         
  -8   4  11        128.78       -183.64       183.64 o                         
  -6   4  11        640.48        900.16       202.32 o                         
  -4   4  11        280.11        172.13       185.47 o                         
  -2   4  11       2017.05       1461.48       199.85 o                         
   0   4  11        155.05         40.49       173.49 o                         
   2   4  11         60.02        100.31       230.53 o                         
   4   4  11        714.54        677.37       308.89 o                         
   6   4  11         70.26       -262.91       349.69 o                         
   8   4  11        178.01         48.68       379.82 o                         
  10   4  11        901.35       1345.73       453.17 o                         
  12   4  11         19.87        432.63       435.95 o                         
 -31   5  11          7.77        512.60       792.19 o                         
 -29   5  11        181.35         40.77       728.12 o                         
 -27   5  11          5.77         52.42       698.99 o                         
 -25   5  11         12.69       -128.15       640.75 o                         
 -23   5  11          3.95         29.12       646.57 o                         
 -21   5  11        479.04        745.59       640.75 o                         
 -19   5  11        256.26        273.27       403.79 o                         
 -17   5  11        256.97        783.40       599.97 o                         
 -15   5  11         24.68        -16.76       292.15 o                         
 -13   5  11        171.23        594.90       304.32 o                         
 -11   5  11        708.20        548.69       297.40 o                         
  -9   5  11       1073.70        731.17       355.64 o                         
  -7   5  11       1643.26       1623.66       232.11 o                         
  -5   5  11       2218.87       2178.85       242.70 o                         
  -3   5  11          6.37        222.60       179.68 o                         
  -1   5  11        518.62        521.14       175.20 o                         
   1   5  11        148.82       -179.53       236.94 o                         
   3   5  11         55.52       -262.55       262.55 o                         
   5   5  11        358.06        548.71       367.60 o                         
   7   5  11         31.77       -223.01       318.70 o                         
   9   5  11         15.32        -53.45       344.05 o                         
  11   5  11        156.77        346.73       364.75 o                         
 -28   6  11        434.74        396.10       751.42 o                         
 -26   6  11        382.69       -186.40       693.17 o                         
 -24   6  11         32.18        535.90       698.99 o                         
 -22   6  11        885.41        873.74       698.99 o                         
 -20   6  11        202.19       -145.62       629.10 o                         
 -18   6  11       1765.58       2399.88       716.47 o                         
 -16   6  11       1936.25       1986.31       698.99 o                         
 -14   6  11        919.31       1182.47       646.57 o                         
 -12   6  11         44.47       -244.65       582.50 o                         
 -10   6  11       1043.49        955.92       314.04 o                         
  -8   6  11         10.69        103.52       178.01 o                         
  -6   6  11        819.02        823.30       205.13 o                         
  -4   6  11       1849.16       1910.43       351.62 o                         
  -2   6  11        653.47       1148.39       374.39 o                         
   0   6  11          9.93       -240.68       269.30 o                         
   2   6  11         23.21       -181.42       270.63 o                         
   4   6  11        200.58        147.54       292.75 o                         
   6   6  11       1011.98       1347.21       414.96 o                         
   8   6  11        171.91        157.04       348.94 o                         
  10   6  11        304.23        590.51       510.29 o                         
 -27   7  11       4247.46       3005.68       897.04 o                         
 -25   7  11       3196.12       3145.48       867.92 o                         
 -23   7  11       5725.08       4042.52       885.39 o                         
 -21   7  11      10031.31      10083.00      1112.57 o                         
 -19   7  11       9230.20       9244.21      1083.44 o                         
 -17   7  11      13083.78      12809.08      1211.59 o                         
 -15   7  11       9896.58      10776.17      1100.92 o                         
 -13   7  11       7621.52       8119.99      1007.72 o                         
 -11   7  11       9971.08      10554.82      1089.27 o                         
  -9   7  11       9812.73      10391.72      1054.32 o                         
  -7   7  11       8787.91      10117.95      1031.02 o                         
  -5   7  11       8925.11      10799.47      1065.97 o                         
  -3   7  11      11738.57      12308.13      1112.57 o                         
  -1   7  11      13571.08      13300.22       819.53 o                         
   1   7  11       8196.81       9282.15       739.77 o                         
   3   7  11       5437.73       5993.17       630.03 o                         
   5   7  11       7790.57       8788.83       729.00 o                         
   7   7  11       8017.89       8220.62       536.82 o                         
 -24   8  11        803.17       1293.14       803.84 o                         
 -22   8  11         22.94        366.97       739.77 o                         
 -20   8  11          0.79        297.07       728.12 o                         
 -18   8  11         40.25       -384.45       658.22 o                         
 -16   8  11        955.71        757.24       710.64 o                         
 -14   8  11        620.31        652.40       687.34 o                         
 -12   8  11        672.22        897.04       669.87 o                         
 -10   8  11        299.39        -87.37       634.92 o                         
  -8   8  11        107.29         17.47       629.10 o                         
  -6   8  11        106.91       -180.57       623.27 o                         
  -4   8  11       1306.28       1689.24       710.64 o                         
  -2   8  11          2.54       -357.04       405.57 o                         
   0   8  11        101.53       -284.52       576.67 o                         
   2   8  11        124.81        -94.64       432.42 o                         
   4   8  11        276.03        191.10       469.33 o                         
 -21   9  11       1478.69       2196.01       844.62 o                         
 -19   9  11        290.92        582.50       768.89 o                         
 -17   9  11       1180.20       1199.94       780.54 o                         
 -15   9  11       3419.99       3104.70       827.14 o                         
 -13   9  11       1095.64        757.24       733.94 o                         
 -11   9  11       1534.66       1432.94       745.59 o                         
  -9   9  11       3416.42       3122.18       792.19 o                         
  -7   9  11        998.33        961.12       710.64 o                         
  -5   9  11       1425.75          5.82       664.05 o                         
  -3   9  11       1729.10       1369.52       492.19 o                         
  -1   9  11       1491.18       1174.22       553.37 o                         
   1   9  11       1347.86        662.02       649.48 o                         
 -16  10  11         31.37        145.62       739.77 o                         
 -14  10  11        508.28        489.30       757.24 o                         
 -12  10  11         47.56       -594.15       704.82 o                         
 -10  10  11         15.13       -640.75       640.75 o                         
  -8  10  11       1276.14        803.84       722.29 o                         
  -6  10  11        360.14        279.60       710.64 o                         
  -4  10  11         86.19       -367.94       445.75 o                         
 -32   0  12       5370.85       5591.96      1001.89 o                         
 -30   0  12       7913.30       8813.16      1095.09 o                         
 -28   0  12       6723.15       7269.55      1007.72 o                         
 -26   0  12       9323.32       8504.44      1007.72 o                         
 -24   0  12       9529.98       7956.89      1001.89 o                         
 -22   0  12       5523.75       6075.43       897.04 o                         
 -20   0  12       9590.54       9651.95      1031.02 o                         
 -18   0  12      18168.48      18424.34      1397.99 o                         
 -16   0  12      17447.24      17469.05      1374.69 o                         
 -14   0  12      24358.81      25501.66      1613.51 o                         
 -12   0  12      12877.68      13649.14      1773.70 o                         
 -10   0  12       9469.27       8732.07       609.34 o                         
  -8   0  12      17810.74      18987.20       888.15 o                         
  -6   0  12      12134.26      11962.33       584.66 o                         
  -4   0  12      21067.13      20337.46       759.15 o                         
  -2   0  12      32191.52      31294.90      1260.19 o                         
   0   0  12       8237.50       7535.61       644.59 o                         
   2   0  12       7128.24       7403.35       667.10 o                         
   4   0  12      10040.98       9504.07       735.00 o                         
   6   0  12       4461.60       4466.63       876.66 o                         
   8   0  12      15824.00      19856.63      4359.98 o                         
  10   0  12      11707.61      11131.49      1287.32 o                         
 -31   1  12        132.07       -171.11       520.93 o                         
 -29   1  12        225.90        294.99       495.70 o                         
 -27   1  12         57.80       -274.70       605.80 o                         
 -25   1  12         16.62       -255.88       455.80 o                         
 -23   1  12          8.58        -77.38       448.73 o                         
 -21   1  12        319.69        441.05      1083.44 o                         
 -19   1  12        404.45        467.43       436.54 o                         
 -17   1  12        616.19       1384.70      1345.57 o                         
 -15   1  12        831.76        389.68       421.45 o                         
 -13   1  12         20.42       -140.50       293.97 o                         
 -11   1  12        104.16         11.00       235.40 o                         
  -9   1  12       1392.46       1401.60       260.49 o                         
  -7   1  12        233.92        317.37       228.80 o                         
  -5   1  12        838.23        946.57       243.78 o                         
  -3   1  12       3857.00       3570.52       475.85 o                         
  -1   1  12       1516.01       1477.00       307.88 o                         
   1   1  12        485.02        301.16       293.87 o                         
   3   1  12         39.78        142.96       293.97 o                         
   5   1  12        326.96        190.10       313.38 o                         
   7   1  12       1537.91       1553.38       390.41 o                         
   9   1  12       1929.39       1404.28       484.76 o                         
 -30   2  12        162.27        296.84       512.19 o                         
 -28   2  12        578.01        645.28       500.33 o                         
 -26   2  12         92.10       -446.54       446.54 o                         
 -24   2  12        593.52       1244.55      1473.71 o                         
 -22   2  12       1084.29        750.12       469.50 o                         
 -20   2  12         78.08         87.78       530.07 o                         
 -18   2  12       2411.47       1829.08       535.90 o                         
 -16   2  12       2990.53       3638.68       739.77 o                         
 -14   2  12         37.14        -81.73       303.45 o                         
 -12   2  12       2226.51       2209.82       358.03 o                         
 -10   2  12        560.46        773.31       244.50 o                         
  -8   2  12        312.20        541.14       236.92 o                         
  -6   2  12       5542.31       5447.66       376.02 o                         
  -4   2  12       1619.11       1495.33       264.22 o                         
  -2   2  12        118.96         32.43       271.79 o                         
   0   2  12       1832.64       1466.75       319.96 o                         
   2   2  12        307.41        346.42       298.90 o                         
   4   2  12        547.33        248.04       317.08 o                         
   6   2  12       1628.06       1414.97       354.92 o                         
   8   2  12        202.62       -308.72       728.12 o                         
  10   2  12        293.56        354.86       538.99 o                         
 -31   3  12         26.16       -261.15       518.54 o                         
 -29   3  12         47.42       -361.52       485.97 o                         
 -27   3  12         19.75       -465.21       465.21 o                         
 -25   3  12        161.64        193.42       461.26 o                         
 -23   3  12        811.00        142.71       448.96 o                         
 -21   3  12        245.00        285.83       442.42 o                         
 -19   3  12         39.22        -61.64       969.86 o                         
 -17   3  12        122.36        -37.08       415.46 o                         
 -15   3  12        447.85        136.47       405.81 o                         
 -13   3  12        347.96        -53.19       302.25 o                         
 -11   3  12        165.17          0.71       294.37 o                         
  -9   3  12         18.47       -112.24       248.75 o                         
  -7   3  12        136.42        134.14       255.30 o                         
  -5   3  12         23.20        -64.93       247.38 o                         
  -3   3  12        573.46        673.36       275.29 o                         
  -1   3  12          7.14        250.58       285.49 o                         
   1   3  12        947.19       1034.45       313.19 o                         
   3   3  12        336.85        178.17       310.84 o                         
   5   3  12        143.19         53.87       324.34 o                         
   7   3  12        167.85        397.84       403.19 o                         
   9   3  12        179.50        252.06       423.98 o                         
 -30   4  12       3772.96       2895.00       885.39 o                         
 -28   4  12       3875.22       1840.69       815.49 o                         
 -26   4  12       2218.87       2453.67       537.50 o                         
 -24   4  12       4420.27       4783.24       602.90 o                         
 -22   4  12       8793.40       8298.88      1249.45 o                         
 -20   4  12      10068.29       9226.69       708.30 o                         
 -18   4  12      12303.49      12893.44       806.16 o                         
 -16   4  12       9540.20       9300.57       563.36 o                         
 -14   4  12       7884.47       8450.91       541.37 o                         
 -12   4  12       4731.23       4543.37       438.62 o                         
 -10   4  12       8630.93       9234.81       471.85 o                         
  -8   4  12      11010.92      11529.73       519.98 o                         
  -6   4  12      10115.01      11009.43       504.77 o                         
  -4   4  12       9194.08       9952.17       440.26 o                         
  -2   4  12       6554.02       7131.97       451.86 o                         
   0   4  12       9145.94       9173.13       502.97 o                         
   2   4  12       6048.17       5645.49       508.14 o                         
   4   4  12       4277.42       3462.51       470.83 o                         
   6   4  12       6675.94       6282.30       564.11 o                         
   8   4  12       5217.73       5808.31       577.94 o                         
 -27   5  12         60.93       -384.45       704.82 o                         
 -25   5  12        259.60        -40.77       698.99 o                         
 -23   5  12         95.75       -221.35       681.52 o                         
 -21   5  12        189.01       -128.15       646.57 o                         
 -19   5  12       1587.77        879.57       687.34 o                         
 -17   5  12       2046.02       1926.06       471.38 o                         
 -15   5  12        232.33        337.50       331.74 o                         
 -13   5  12       1546.72       1418.70       353.85 o                         
 -11   5  12         38.49         74.34       315.51 o                         
  -9   5  12         27.30       -195.79       309.76 o                         
  -7   5  12       4405.30       4209.13       498.33 o                         
  -5   5  12       1687.48       1889.23       313.47 o                         
  -3   5  12        788.12        611.30       259.18 o                         
  -1   5  12       1900.85       1873.34       337.70 o                         
   1   5  12        114.67        118.57       306.77 o                         
   3   5  12        122.25        144.22       388.88 o                         
   5   5  12       1555.70       1502.41       441.88 o                         
   7   5  12        420.59        230.31       419.27 o                         
 -26   6  12       2769.76       2085.33       838.79 o                         
 -24   6  12       1605.27        675.70       768.89 o                         
 -22   6  12        376.31        361.15       745.59 o                         
 -20   6  12       3207.71       2329.98       774.72 o                         
 -18   6  12       3611.96       3931.85       862.09 o                         
 -16   6  12       3017.46       3623.12       803.84 o                         
 -14   6  12       6567.25       6966.65       961.12 o                         
 -12   6  12       3924.92       4217.27       838.79 o                         
 -10   6  12       2354.71       1432.94       710.64 o                         
  -8   6  12       4471.55       3549.80       643.66 o                         
  -6   6  12       5957.47       5960.31       480.58 o                         
  -4   6  12       5904.92       5455.98       410.53 o                         
  -2   6  12       6400.01       6493.56       513.71 o                         
   0   6  12       3060.96       2619.72       431.16 o                         
   2   6  12       4069.07       4493.37       499.51 o                         
   4   6  12       2641.08       2356.91       462.62 o                         
 -23   7  12        283.54        -58.25       757.24 o                         
 -21   7  12       2306.08       1898.94       815.49 o                         
 -19   7  12       1004.35        733.94       768.89 o                         
 -17   7  12         72.22       -652.40       652.40 o                         
 -15   7  12       1763.28       1025.19       728.12 o                         
 -13   7  12         77.57       -291.25       669.87 o                         
 -11   7  12         12.14       -378.62       664.05 o                         
  -9   7  12        615.47       -145.62       652.40 o                         
  -7   7  12         89.43       -250.47       640.75 o                         
  -5   7  12        827.16       1054.32       664.05 o                         
  -3   7  12        285.81         41.77       446.54 o                         
  -1   7  12        210.82       2255.63      1068.88 o                         
   1   7  12        106.38       -353.17       450.89 o                         
 -20   8  12        453.23        611.62       798.02 o                         
 -18   8  12        563.29        809.67       780.54 o                         
 -16   8  12       1190.30       1491.19       803.84 o                         
 -14   8  12       1424.74       1531.96       786.37 o                         
 -12   8  12        509.59        407.75       751.42 o                         
 -10   8  12       1243.77       1298.97       751.42 o                         
  -8   8  12       2171.92       3028.98       827.14 o                         
  -6   8  12       2775.51       2667.83       815.49 o                         
  -4   8  12       2041.10       2098.80       535.41 o                         
  -2   8  12        836.44        590.48       483.95 o                         
 -11   9  12         19.01       -407.75       698.99 o                         
  -9   9  12         48.61        -93.20       716.47 o                         
 -29   1  13       1422.01        423.91       548.93 o                         
 -27   1  13        803.97        836.56       736.86 o                         
 -25   1  13       1536.03       1347.03       996.07 o                         
 -23   1  13       1295.62       1257.87       521.02 o                         
 -21   1  13       1869.96       1116.29       620.36 o                         
 -19   1  13       5062.11       6123.84       642.50 o                         
 -17   1  13       3340.66       3261.61       549.76 o                         
 -15   1  13       2074.38       1887.29       498.38 o                         
 -13   1  13       3975.49       4594.44       576.60 o                         
 -11   1  13       2964.34       2864.23       518.93 o                         
  -9   1  13       2491.53       2296.81       620.36 o                         
  -7   1  13       5877.65       6321.16       503.02 o                         
  -5   1  13       2005.38       2392.39       352.08 o                         
  -3   1  13        774.30        844.54       316.13 o                         
  -1   1  13       1602.58       1900.62       354.33 o                         
   1   1  13        578.28        470.43       333.14 o                         
   3   1  13       1092.94        801.75       354.82 o                         
   5   1  13       2497.10       2191.08       408.19 o                         
 -28   2  13        394.31        662.35       544.63 o                         
 -26   2  13        121.79       -177.90       494.06 o                         
 -24   2  13        589.10       -477.58       477.58 o                         
 -22   2  13       1583.45       1119.34       508.57 o                         
 -20   2  13       2666.17       2288.43       529.17 o                         
 -18   2  13       1656.24       1344.99       502.30 o                         
 -16   2  13       2034.07       2102.60       508.57 o                         
 -14   2  13       2594.69       2406.47       508.37 o                         
 -12   2  13        603.71        382.27       434.41 o                         
 -10   2  13       1217.80       1886.73      1028.10 o                         
  -8   2  13       5030.56       6572.31       848.90 o                         
  -6   2  13       5433.59       5448.94       422.34 o                         
  -4   2  13       5110.60       4317.50       396.95 o                         
  -2   2  13       3159.01       3205.29       383.51 o                         
   0   2  13        736.10        328.32       322.47 o                         
   2   2  13       1947.53       1911.19       380.00 o                         
   4   2  13       3538.90       3514.84       427.03 o                         
 -27   3  13       4581.33       5469.43      1430.03 o                         
 -25   3  13       3992.78       4368.23       630.19 o                         
 -23   3  13       3381.49       3361.45       578.69 o                         
 -21   3  13       5531.66       5835.08       653.93 o                         
 -19   3  13       3610.94       3180.52       560.12 o                         
 -17   3  13       5396.03       5666.29       623.75 o                         
 -15   3  13       7930.73       7930.03       680.92 o                         
 -13   3  13       3625.18       3672.87       549.86 o                         
 -11   3  13       5393.20       5587.52       597.07 o                         
  -9   3  13       5751.63       6319.86       506.38 o                         
  -7   3  13       2719.37       3437.41       441.42 o                         
  -5   3  13       6402.99       6815.05       539.72 o                         
  -3   3  13       7494.46       6987.81       469.29 o                         
  -1   3  13       5574.77       5857.40       450.06 o                         
   1   3  13       7567.00       7588.41       503.51 o                         
   3   3  13       1494.73       1267.32       377.73 o                         
 -26   4  13         24.86        588.32       768.89 o                         
 -24   4  13        328.61       -328.02       488.07 o                         
 -22   4  13       2712.65       2127.86       553.88 o                         
 -20   4  13       1328.94        860.88       494.06 o                         
 -18   4  13       2061.80       2034.76       491.08 o                         
 -16   4  13       1064.52       1032.07       378.88 o                         
 -14   4  13        212.84        317.35       443.41 o                         
 -12   4  13        905.60        397.24       346.30 o                         
 -10   4  13       1696.65       1671.40       385.99 o                         
  -8   4  13        811.52        716.22       371.41 o                         
  -6   4  13       1521.64       1449.08       379.28 o                         
  -4   4  13        508.45        481.05       317.30 o                         
  -2   4  13        129.72       -161.48       310.09 o                         
   0   4  13        344.87        -25.25       332.10 o                         
   2   4  13        202.53       -141.63       342.06 o                         
 -23   5  13          6.70        -87.37       733.94 o                         
 -21   5  13        588.01       -233.00       728.12 o                         
 -19   5  13        205.98         17.47       704.82 o                         
 -17   5  13        121.29        786.37       733.94 o                         
 -15   5  13         51.81       -157.27       675.69 o                         
 -13   5  13         19.79        -42.35       658.22 o                         
 -11   5  13        271.35        406.14       446.92 o                         
  -9   5  13         15.44        523.76       350.52 o                         
  -7   5  13         61.60         54.33       351.19 o                         
  -5   5  13        423.20        144.85       314.52 o                         
  -3   5  13          6.94         99.74       317.32 o                         
  -1   5  13         81.44       -104.24       327.23 o                         
   1   5  13        191.22         18.81       340.40 o                         
 -22   6  13        125.72        -64.07       751.42 o                         
 -20   6  13        650.08        739.77       763.07 o                         
 -18   6  13        299.54        116.50       710.64 o                         
 -16   6  13        110.57        238.82       716.47 o                         
 -14   6  13        234.99       -122.32       693.17 o                         
 -12   6  13        735.29        413.57       710.64 o                         
 -10   6  13        230.21       -366.97       669.87 o                         
  -8   6  13         38.96        279.60       698.99 o                         
  -6   6  13        972.58        489.30       698.99 o                         
  -4   6  13        619.05        459.73       485.56 o                         
  -2   6  13       1113.45       1269.93       363.45 o                         
 -17   7  13       4167.33       3978.45       949.47 o                         
 -15   7  13       3128.23       3454.20       914.52 o                         
 -13   7  13       3365.77       3203.73       885.39 o                         
 -11   7  13       5093.61       5859.91       966.94 o                         
  -9   7  13       4684.46       5859.91       990.24 o                         
  -7   7  13       4176.05       4176.49       902.87 o                         
 -24   0  14       2210.05       2865.88       838.79 o                         
 -22   0  14       3918.76       4980.34       937.82 o                         
 -20   0  14        492.20        279.60       728.12 o                         
 -18   0  14       3438.70       3634.77       856.27 o                         
 -16   0  14       3903.91       5201.69       914.52 o                         
 -14   0  14        855.95       1298.97       722.29 o                         
 -12   0  14       4174.68       4537.64       850.44 o                         
 -10   0  14       1898.63       1980.49       716.47 o                         
  -8   0  14       1670.96       1277.83       504.45 o                         
  -6   0  14       6978.26       7714.17       760.16 o                         
  -4   0  14       3660.83       3465.11       590.19 o                         
  -2   0  14       4401.65       4078.69       615.76 o                         
 -23   1  14       1003.06        731.85       533.29 o                         
 -21   1  14       2191.85       2581.24       576.60 o                         
 -19   1  14       3207.44       4126.43      1036.84 o                         
 -17   1  14       2123.02       1790.09       551.19 o                         
 -15   1  14       1374.29        588.27       502.05 o                         
 -13   1  14       1670.65        999.31       502.30 o                         
 -11   1  14       2152.98       2427.10       541.06 o                         
  -9   1  14       1755.80       1518.99       412.50 o                         
  -7   1  14       3085.51       2810.28       395.02 o                         
  -5   1  14       4201.66       4158.44       506.98 o                         
  -3   1  14       1076.05       1336.59       366.80 o                         
  -1   1  14        856.77        745.92       364.34 o                         
 -22   2  14          4.44       -321.89       497.57 o                         
 -20   2  14        677.09        574.99       514.41 o                         
 -18   2  14        322.11        -83.69       629.10 o                         
 -16   2  14        576.90        401.46       859.18 o                         
 -14   2  14        586.55        401.59       582.50 o                         
 -12   2  14          8.12        341.40       465.38 o                         
 -10   2  14         85.88        323.42       378.15 o                         
  -8   2  14        827.09        943.90       347.94 o                         
  -6   2  14         87.80       -315.70       315.70 o                         
  -4   2  14         92.18       -318.21       318.21 o                         
  -2   2  14         26.17        148.90       343.56 o                         
 -21   3  14        263.25          5.82       494.26 o                         
 -19   3  14        808.18       1098.03       521.88 o                         
 -17   3  14        344.89         32.38       485.82 o                         
 -15   3  14         22.71       -338.05       465.20 o                         
 -13   3  14        265.63        598.71       483.95 o                         
 -11   3  14        393.09        540.20       385.22 o                         
  -9   3  14        430.13       -128.35       375.22 o                         
  -7   3  14        224.22        -79.67       325.12 o                         
  -5   3  14         27.05        -72.66       326.02 o                         
  -3   3  14        141.11       -330.17       330.17 o                         
 -20   4  14       2280.49       2302.18       563.11 o                         
 -18   4  14       1236.50       1728.56       542.52 o                         
 -16   4  14       1445.02       1450.46       527.82 o                         
 -14   4  14       3543.88       3878.37       481.06 o                         
 -12   4  14       1870.30       1673.17       418.92 o                         
 -10   4  14       3403.57       3533.92       476.83 o                         
  -8   4  14       2821.85       2721.82       464.43 o                         
  -6   4  14       1026.58        710.92       536.40 o                         
 -15   5  14       2845.41       3803.70       914.52 o                         
 -13   5  14        712.61         58.25       716.47 o                         
 -11   5  14       2073.36       2517.02       565.54 o                         
                                                                                
